# Supplementary material for: NtMYB12 requires for competition between flavonol and (pro)anthocyanin biosynthesis in Narcissus tazetta tepals
Source: Mol Hortic. 2023 Feb 8;3:2. doi: 10.1186/s43897-023-00050-7 (PMC10515073; doi:10.1186/s43897-023-00050-7)
Supplement: Supplementary file 2 — Additional file 2: Dataset S1. The differentially expression genes of oeNtMYB12 relative to WT (FC >2, P value <0.01). [file 43897_2023_50_MOESM2_ESM.xls]

#ID	A-1_Count	A-2_Count	B-1_Count	B-2_Count	A-1_FPKM	A-2_FPKM	B-1_FPKM	B-2_FPKM	FDR	log2FC	regulated	COG_class	COG_class_annotation	GO_annotation	KEGG_annotation	KOG_class	KOG_class_annotation	Pfam_annotation	Swissprot_annotation	TrEMBL_annotation	eggNOG_class	eggNOG_class_annotation	nr_annotation
c96793.graph_c0	33	16	101	161	3.43	1.22	10.83	15.63	7.83561442682633e-08	2.55225362319014	up	--	--	Molecular Function: DNA binding (GO:0003677);; Cellular Component: nucleus (GO:0005634);;	K08869|9.1e-22|cre:CHLREDRAFT_165812|K08869 aarF domain-containing kinase | (RefSeq) predicted protein	[O]	Posttranslational modification, protein turnover, chaperones	Myb-like DNA-binding domain;; Myb-like DNA-binding domain	Transcription factor DIVARICATA OS=Antirrhinum majus OX=4151 GN=DIVARICATA PE=2 SV=1	Uncharacterized protein OS=Asparagus officinalis OX=4686 GN=A4U43_C04F7130 PE=4 SV=1	K	Transcription	transcription factor DIVARICATA-like [Asparagus officinalis]
c103702.graph_c0	804	852	1217	1261	32.36	25.32	51.82	47.5	1.74514636905566e-12	1.06961980197519	up	[R]	General function prediction only	Molecular Function: oxidoreductase activity (GO:0016491);;	K14521|5.2e-59|vcn:VOLCADRAFT_98273|K14521 N-acetyltransferase 10 [EC:2.3.1.-] | (RefSeq) hypothetical protein	[C]	Energy production and conversion	Aldo/keto reductase family	Probable aldo-keto reductase 1 OS=Glycine max OX=3847 GN=AKR1 PE=2 SV=1	Aldo_ket_red domain-containing protein OS=Asparagus officinalis OX=4686 GN=A4U43_C01F8170 PE=4 SV=1	C	Energy production and conversion	uncharacterized protein LOC109851521 [Asparagus officinalis]
c101283.graph_c0	253	283	76	64	14.49	11.95	4.55	3.43	6.64151475756232e-05	-1.35953258309889	down	--	--	Cellular Component: cellular_component (GO:0005575);; Cellular Component: intracellular (GO:0005622);; Cellular Component: obsolete cell (GO:0005623);; Cellular Component: cytoplasm (GO:0005737);; Cellular Component: cell-cell junction (GO:0005911);; Biological Process: generation of precursor metabolites and energy (GO:0006091);; Biological Process: transport (GO:0006810);; Biological Process: b…	--	--	--	Salt stress response/antifungal	Plasmodesmata-located protein 2 OS=Arabidopsis thaliana OX=3702 GN=PDLP2 PE=1 SV=1	Uncharacterized protein OS=Asparagus officinalis OX=4686 GN=A4U43_C10F18890 PE=4 SV=1	S	Function unknown	LOW QUALITY PROTEIN: cysteine-rich repeat secretory protein 11-like [Asparagus officinalis]
c89580.graph_c0	118	147	223	251	9.65	8.61	18.76	19.11	8.15075249796857e-06	1.30017888366531	up	[R]	General function prediction only	--	K09775|5.6e-24|cre:CHLREDRAFT_205936|K09775 uncharacterized protein | (RefSeq) CGL83; predicted protein	--	--	Divergent PAP2 family;; Divergent PAP2 family	--	Uncharacterized protein OS=Asparagus officinalis OX=4686 GN=A4U43_C05F19890 PE=4 SV=1	S	Function unknown	uncharacterized protein LOC109840007 [Asparagus officinalis]
c112507.graph_c0	62	96	271	351	2.49	2.84	11.38	13.22	4.17796322806853e-17	2.40217804259025	up	[QV]	--	Molecular Function: monooxygenase activity (GO:0004497);; Molecular Function: iron ion binding (GO:0005506);; Molecular Function: oxidoreductase activity, acting on paired donors, with incorporation or reduction of molecular oxygen (GO:0016705);; Molecular Function: heme binding (GO:0020037);;	K23806|7.9e-140|vvi:100246293|K23806 alpha-guaiene 2-oxidase | (RefSeq) premnaspirodiene oxygenase-like	[Q]	Secondary metabolites biosynthesis, transport and catabolism	Cytochrome P450	Premnaspirodiene oxygenase OS=Hyoscyamus muticus OX=35626 GN=CYP71D55 PE=1 SV=1	Uncharacterized protein OS=Asparagus officinalis OX=4686 GN=A4U43_C03F28630 PE=3 SV=1	Q	Secondary metabolites biosynthesis, transport and catabolism	premnaspirodiene oxygenase-like [Asparagus officinalis]
c90435.graph_c0	300	421	64	43	47.1	48.06	10.18	6.28	1.02338143808471e-10	-2.11357656707167	down	--	--	--	--	--	--	Hydrophobic seed protein;; Probable lipid transfer;; Protease inhibitor/seed storage/LTP family	Putative lipid-binding protein At4g00165 OS=Arabidopsis thaliana OX=3702 GN=At4g00165 PE=2 SV=1	PEARLI1-like lipid transfer protein 2 OS=Ananas comosus OX=4615 GN=ACMD2_27368 PE=4 SV=1	S	Function unknown	14 kDa proline-rich protein DC2.15-like [Asparagus officinalis]
c115631.graph_c0	48	57	216	143	1.17	1.01	5.53	3.39	1.57757829834377e-08	2.14526719662797	up	[M]	Cell wall/membrane/envelope biogenesis	Molecular Function: protein serine/threonine kinase activity (GO:0004674);; Molecular Function: ATP binding (GO:0005524);; Cellular Component: integral component of membrane (GO:0016021);; Biological Process: recognition of pollen (GO:0048544);;	K13420|3.7e-65|mesc:110601988|K13420 LRR receptor-like serine/threonine-protein kinase FLS2 [EC:2.7.11.1] | (RefSeq) LRR receptor-like serine/threonine-protein kinase FLS2	--	--	Protein kinase domain;; Protein tyrosine and serine/threonine kinase;; D-mannose binding lectin;; S-locus glycoprotein domain;; Protein-kinase domain of FAM69	Putative receptor protein kinase ZmPK1 OS=Zea mays OX=4577 GN=PK1 PE=2 SV=2	Receptor-like serine/threonine-protein kinase OS=Phoenix dactylifera OX=42345 GN=LOC103696647 PE=3 SV=1	T	Signal transduction mechanisms	putative receptor protein kinase ZmPK1 isoform X3 [Asparagus officinalis]
c118211.graph_c0	1	13	50	26	0.09	0.88	4.79	2.25	0.00329772046609661	2.16836157371967	up	--	--	--	--	--	--	--	--	--	E	Amino acid transport and metabolism	RNA-directed DNA polymerase (reverse transcriptase)-related family protein, partial [Thalictrum thalictroides]
c98933.graph_c0	255	279	15	20	14.44	11.65	0.89	1.06	6.0563335610098e-16	-3.1759844130074	down	--	--	Cellular Component: integral component of membrane (GO:0016021);;	--	--	--	--	--	uncharacterized protein LOC103700923 OS=Phoenix dactylifera OX=42345 GN=LOC103700923 PE=4 SV=1	--	--	uncharacterized protein LOC103700923 [Phoenix dactylifera]
c94863.graph_c2	1431	1999	2283	2527	152.9	152.82	250.47	248.16	1.23516994074656e-18	1.00098263067749	up	--	--	Molecular Function: electron transfer activity (GO:0009055);; Cellular Component: integral component of membrane (GO:0016021);;	--	--	--	Plastocyanin-like domain	Uclacyanin 1 OS=Arabidopsis thaliana OX=3702 GN=UCC1 PE=1 SV=1	Blue copper protein OS=Apostasia shenzhenica OX=1088818 GN=AXF42_Ash015086 PE=4 SV=1	S	Function unknown	basic blue protein-like [Asparagus officinalis]
c116252.graph_c0	8735	10332	2734	3028	133.02	116.63	44.11	43.26	2.91497522395539e-40	-1.21656168723839	down	[G]	Carbohydrate transport and metabolism	Molecular Function: beta-galactosidase activity (GO:0004565);; Biological Process: carbohydrate metabolic process (GO:0005975);; Molecular Function: carbohydrate binding (GO:0030246);;	K12309|3.3e-237|ath:AT3G52840|K12309 beta-galactosidase [EC:3.2.1.23] | (RefSeq) BGAL2; beta-galactosidase 2	[G]	Carbohydrate transport and metabolism	Glycosyl hydrolases family 35;; Beta-sandwich domain in beta galactosidase;; Galactose binding lectin domain;; Beta-galactosidase;; Beta-galactosidase jelly roll domain	Beta-galactosidase 6 OS=Oryza sativa subsp. japonica OX=39947 GN=Os03g0255100 PE=1 SV=2	Beta-galactosidase OS=Asparagus officinalis OX=4686 GN=A4U43_C04F110 PE=3 SV=1	G	Carbohydrate transport and metabolism	beta-galactosidase 6 isoform X1 [Asparagus officinalis]
c115192.graph_c2	288	343	60	73	4.19	3.73	1.03	1	1.14906636601469e-07	-1.66667960343346	down	--	--	Molecular Function: microtubule motor activity (GO:0003777);; Molecular Function: ATP binding (GO:0005524);; Biological Process: microtubule-based movement (GO:0007018);; Molecular Function: microtubule binding (GO:0008017);;	K18806|7.2e-89|mis:MICPUN_63076|K18806 kinesin family member 7 | (RefSeq) predicted protein	[Z]	Cytoskeleton	Kinesin motor domain;; Microtubule binding	Kinesin-like protein KIN-4C OS=Oryza sativa subsp. japonica OX=39947 GN=KIN4C PE=2 SV=1	Kinesin motor domain-containing protein OS=Asparagus officinalis OX=4686 GN=A4U43_C05F23380 PE=3 SV=1	Z	Cytoskeleton	kinesin-like protein KIN-4C [Asparagus officinalis]
c108585.graph_c1	103	105	338	384	7.22	5.41	24.66	25.16	1.88444355176791e-17	2.21993305285318	up	[P]	Inorganic ion transport and metabolism	Molecular Function: catalase activity (GO:0004096);; Cellular Component: peroxisome (GO:0005777);; Cellular Component: plasma membrane (GO:0005886);; Biological Process: circadian rhythm (GO:0007623);; Biological Process: response to water deprivation (GO:0009414);; Biological Process: response to light stimulus (GO:0009416);; Biological Process: response to bacterium (GO:0009617);; Biological Pr…	K03781|1.3e-193|egu:105042655|K03781 catalase [EC:1.11.1.6] | (RefSeq) catalase isozyme 1	[P]	Inorganic ion transport and metabolism	Catalase	Catalase isozyme 1 OS=Gossypium hirsutum OX=3635 GN=CAT1 PE=2 SV=2	Catalase OS=Ananas comosus OX=4615 GN=ACMD2_10434 PE=3 SV=1	P	Inorganic ion transport and metabolism	catalase-1 [Ananas comosus]
c99588.graph_c0	710	957	1490	1368	53.21	52.74	115.99	95.68	6.65354763791178e-19	1.28707282228491	up	--	--	Molecular Function: electron transfer activity (GO:0009055);; Molecular Function: protein disulfide oxidoreductase activity (GO:0015035);;	K03676|1.3e-44|aof:109829683|K03676 glutaredoxin 3 | (RefSeq) glutaredoxin-C1-like	[O]	Posttranslational modification, protein turnover, chaperones	Glutaredoxin	Putative glutaredoxin-C14 OS=Oryza sativa subsp. japonica OX=39947 GN=GRXC14 PE=3 SV=2	Glutaredoxin-dependent peroxiredoxin OS=Asparagus officinalis OX=4686 GN=A4U43_C07F15230 PE=3 SV=1	O	Posttranslational modification, protein turnover, chaperones	uncharacterized protein A4U43_C07F15230 [Asparagus officinalis]
c113877.graph_c1	310	536	79	111	11.32	14.83	2.62	3.97	1.44045333057613e-07	-1.56165739943946	down	--	--	--	--	--	--	Domain of unknown function (DUF4378);; DUF761-associated sequence motif	--	Uncharacterized protein OS=Asparagus officinalis OX=4686 GN=A4U43_C01F32240 PE=4 SV=1	S	Function unknown	uncharacterized protein LOC109828522 [Asparagus officinalis]
c113633.graph_c1	816	1004	322	309	23.01	20.95	9.58	8.16	9.38717085656036e-08	-1.00053265205636	down	--	--	Molecular Function: GTPase activity (GO:0003924);; Molecular Function: GTP binding (GO:0005525);;	K17065|4.1e-99|gsl:Gasu_23230|K17065 dynamin 1-like protein [EC:3.6.5.5] | (RefSeq) dynamin GTPase	[UR]	--	Dynamin central region;; Dynamin family;; Dynamin GTPase effector domain;; 50S ribosome-binding GTPase	Dynamin-related protein 1C OS=Arabidopsis thaliana OX=3702 GN=DRP1C PE=1 SV=2	Dynamin-related protein 1C OS=Ananas comosus OX=4615 GN=ACMD2_12376 PE=3 SV=1	U	Intracellular trafficking, secretion, and vesicular transport	dynamin-related protein 1C [Asparagus officinalis]
c84511.graph_c0	25	30	49	85	2.17	1.91	4.41	6.95	0.00494591517225498	1.54915212489137	up	--	--	--	--	--	--	--	--	uncharacterized protein LOC103711414 OS=Phoenix dactylifera OX=42345 GN=LOC103711414 PE=4 SV=1	--	--	uncharacterized protein LOC103711414 [Phoenix dactylifera]
c115156.graph_c0	2934	4095	1115	1182	131.2	130.49	54.06	50.27	2.66487286823457e-21	-1.08657889177265	down	[MDT]	--	Molecular Function: ATP binding (GO:0005524);;	K08900|3.1e-150|egu:105050828|K08900 mitochondrial chaperone BCS1 | (RefSeq) AAA-ATPase At3g50940-like	[O]	Posttranslational modification, protein turnover, chaperones	Domain associated at C-terminal with AAA;; ATPase family associated with various cellular activities (AAA);; Holliday junction DNA helicase RuvB P-loop domain	AAA-ATPase At3g50940 OS=Arabidopsis thaliana OX=3702 GN=At3g50940 PE=2 SV=1	Adenosinetriphosphatase OS=Phoenix dactylifera OX=42345 GN=LOC103714084 PE=3 SV=1	O	Posttranslational modification, protein turnover, chaperones	AAA-ATPase At3g50940-like [Phoenix dactylifera]
c91122.graph_c0	2044	3192	877	874	203.87	233.25	90.26	81.39	1.55652084271084e-13	-1.03941840141656	down	--	--	--	--	--	--	zinc-finger of the FCS-type, C2-C2	FCS-Like Zinc finger 2 OS=Arabidopsis thaliana OX=3702 GN=FLZ2 PE=1 SV=1	Senescence-associated family protein OS=Gossypium australe OX=47621 GN=EPI10_026992 PE=3 SV=1	S	Function unknown	senescence-associated family protein [Gossypium australe]
c77126.graph_c0	357	595	119	149	21.33	26.2	7.43	8.34	3.07363151128699e-06	-1.25842365753932	down	[G]	Carbohydrate transport and metabolism	Biological Process: biosynthetic process (GO:0009058);; Molecular Function: strictosidine synthase activity (GO:0016844);;	K01757|8.9e-37|aly:9325020|K01757 strictosidine synthase [EC:4.3.3.2] | (RefSeq) protein STRICTOSIDINE SYNTHASE-LIKE 12	[R]	General function prediction only	Strictosidine synthase;; SMP-30/Gluconolactonase/LRE-like region;; Arylesterase	Protein STRICTOSIDINE SYNTHASE-LIKE 10 OS=Arabidopsis thaliana OX=3702 GN=SSL10 PE=2 SV=1	Str_synth domain-containing protein OS=Asparagus officinalis OX=4686 GN=A4U43_C02F18510 PE=3 SV=1	J	Translation, ribosomal structure and biogenesis	uncharacterized protein A4U43_C02F18510 [Asparagus officinalis]
c113234.graph_c0	206	318	65	104	18.43	18.01	5.71	9.3	0.00299747645043665	-1.05871316497327	down	--	--	Cellular Component: cellular_component (GO:0005575);; Cellular Component: obsolete cell (GO:0005623);; Cellular Component: plasma membrane (GO:0005886);; Cellular Component: membrane (GO:0016020);; Cellular Component: obsolete cell part (GO:0044464);; Cellular Component: cell periphery (GO:0071944);;	K19996|2.0e-74|atr:18449038|K19996 phosphatidylinositol transfer protein SFH5 | (RefSeq) patellin-3	[I]	Lipid transport and metabolism	CRAL/TRIO domain;; CRAL/TRIO, N-terminal domain	Patellin-6 OS=Arabidopsis thaliana OX=3702 GN=PATL6 PE=2 SV=1	patellin-6-like OS=Phoenix dactylifera OX=42345 GN=LOC103721501 PE=3 SV=1	I	Lipid transport and metabolism	patellin-6 [Elaeis guineensis]
c112907.graph_c0	4631	6165	33295	33320	668.31	649.22	4937.65	4515.87	0	3.13386176594324	up	[H]	Coenzyme transport and metabolism	Molecular Function: methyltransferase activity (GO:0008168);; Cellular Component: integral component of membrane (GO:0016021);; Biological Process: methylation (GO:0032259);;	K12502|4.1e-95|pper:18790101|K12502 MPBQ/MSBQ methyltransferase [EC:2.1.1.295] | (RefSeq) 2-methyl-6-phytyl-1,4-hydroquinone methyltransferase, chloroplastic	[H]	Coenzyme transport and metabolism	Methyltransferase domain;; Methyltransferase domain;; ubiE/COQ5 methyltransferase family;; Methyltransferase domain;; Methyltransferase domain;; Methyltransferase domain;; Ribosomal RNA adenine dimethylase	2-methyl-6-phytyl-1,4-hydroquinone methyltransferase, chloroplastic OS=Arabidopsis thaliana OX=3702 GN=VTE3 PE=1 SV=1	SAM_MPBQ_MSBQ_MT domain-containing protein OS=Prunus persica OX=3760 GN=PRUPE_1G023700 PE=3 SV=1	H	Coenzyme transport and metabolism	2-methyl-6-phytyl-1,4-hydroquinone methyltransferase, chloroplastic-like [Prunus dulcis]
c95379.graph_c0	54	142	0	2	3.44	6.5	0	0.1	2.23490466979475e-09	-4.01325041080237	down	[H]	Coenzyme transport and metabolism	Molecular Function: O-methyltransferase activity (GO:0008171);; Biological Process: methylation (GO:0032259);; Molecular Function: protein dimerization activity (GO:0046983);;	K16040|2.6e-79|cit:102619265|K16040 trans-resveratrol di-O-methyltransferase [EC:2.1.1.240] | (RefSeq) probable O-methyltransferase 3	[R]	General function prediction only	O-methyltransferase domain;; Dimerisation domain	Probable O-methyltransferase 3 OS=Humulus lupulus OX=3486 GN=OMT3 PE=2 SV=1	Uncharacterized protein OS=Asparagus officinalis OX=4686 GN=A4U43_C09F10310 PE=3 SV=1	S	Function unknown	trans-resveratrol di-O-methyltransferase-like [Asparagus officinalis]
c108966.graph_c0	580	924	218	284	29.58	34.77	11.64	13.55	2.58281182693966e-06	-1.0359028561343	down	--	--	Molecular Function: transcription regulatory region sequence-specific DNA binding (GO:0000976);; Molecular Function: RNA polymerase II transcription regulatory region sequence-specific DNA binding (GO:0000977);; Molecular Function: DNA-binding transcription factor activity, RNA polymerase II-specific (GO:0000981);; Molecular Function: RNA polymerase II transcription regulatory region sequence-spe…	K09184|7.3e-27|dcr:108219662|K09184 GATA-binding protein, other eukaryote | (RefSeq) GATA transcription factor 11-like	[K]	Transcription	GATA zinc finger	GATA transcription factor 8 OS=Arabidopsis thaliana OX=3702 GN=GATA8 PE=1 SV=1	GATA-type domain-containing protein (Fragment) OS=Ensete ventricosum OX=4639 GN=B296_00035430 PE=4 SV=1	K	Transcription	GATA transcription factor 4-like [Phalaenopsis equestris]
c102765.graph_c0	485	602	833	1009	13.13	12.03	23.79	25.59	6.68969690923584e-15	1.25339153532167	up	--	--	--	--	--	--	--	Protein KAKU4 OS=Arabidopsis thaliana OX=3702 GN=KAKU4 PE=1 SV=1	Uncharacterized protein OS=Asparagus officinalis OX=4686 GN=A4U43_C05F24510 PE=4 SV=1	--	--	protein KAKU4 isoform X3 [Asparagus officinalis]
c109188.graph_c0	320	517	36	26	8.73	10.81	1.06	0.66	3.95679311820312e-20	-3.04669027216477	down	--	--	--	--	--	--	--	--	C2H2-type domain-containing protein OS=Asparagus officinalis OX=4686 GN=A4U43_C03F9560 PE=4 SV=1	S	Function unknown	uncharacterized protein LOC109833315 [Asparagus officinalis]
c93340.graph_c0	1262	1729	2012	2554	61.57	62.23	102.85	116.57	3.02432179383271e-19	1.11582446629415	up	--	--	Molecular Function: DNA binding (GO:0003677);; Cellular Component: nucleus (GO:0005634);;	K08869|3.0e-23|cre:CHLREDRAFT_165812|K08869 aarF domain-containing kinase | (RefSeq) predicted protein	--	--	Myb-like DNA-binding domain	Transcription factor MYBS3 OS=Oryza sativa subsp. japonica OX=39947 GN=MYBS3 PE=2 SV=1	Transcription factor (Fragment) OS=Lycoris longituba OX=272140 PE=2 SV=1	K	Transcription	transcription factor MYBS3 [Elaeis guineensis]
c107198.graph_c0	3994	5984	11354	12499	191.08	211.17	569.52	559.69	2.95803700970422e-78	1.77523423485292	up	--	--	Cellular Component: plasma membrane (GO:0005886);; Cellular Component: integral component of membrane (GO:0016021);; Molecular Function: transmembrane transporter activity (GO:0022857);;	K17500|1.5e-54|nta:107765414|K17500 integrin-linked kinase-associated serine/threonine phosphatase 2C [EC:3.1.3.16] | (RefSeq) WAT1-related protein At3g18200-like	--	--	EamA-like transporter family	WAT1-related protein At1g09380 OS=Arabidopsis thaliana OX=3702 GN=At1g09380 PE=2 SV=1	WAT1-related protein OS=Musa acuminata subsp. malaccensis OX=214687 GN=103974391 PE=3 SV=1	S	Function unknown	PREDICTED: WAT1-related protein At1g09380-like [Musa acuminata subsp. malaccensis]
c104428.graph_c0	398	524	114	139	23.2	21.47	6.67	7.49	3.06057060316191e-07	-1.31531214904902	down	--	--	--	K19042|8.3e-165|spen:107023755|K19042 E3 ubiquitin-protein ligase BOI and related proteins [EC:2.3.2.27] | (RefSeq) BOI-related E3 ubiquitin-protein ligase 1-like	[O]	Posttranslational modification, protein turnover, chaperones	Zinc finger, C3HC4 type (RING finger)	E3 ubiquitin-protein ligase BOI OS=Arabidopsis thaliana OX=3702 GN=BOI PE=1 SV=1	Putative RING finger protein B-like OS=Solanum chacoense OX=4108 PE=4 SV=1	O	Posttranslational modification, protein turnover, chaperones	BOI-related E3 ubiquitin-protein ligase 1-like [Solanum pennellii]
c104549.graph_c0	55	108	422	365	4.97	7.16	39.47	30.83	6.12960742067957e-22	2.71262817692718	up	--	--	Cellular Component: integral component of membrane (GO:0016021);;	--	--	--	--	--	uncharacterized protein LOC103701491 isoform X2 OS=Phoenix dactylifera OX=42345 GN=LOC103701491 PE=4 SV=1	--	--	uncharacterized protein LOC103701491 isoform X1 [Phoenix dactylifera]
c115442.graph_c1	270	329	1057	1000	54.86	41.63	232.72	205.98	2.40312459770722e-41	2.26302417812147	up	--	--	Cellular Component: mitochondrion (GO:0005739);; Molecular Function: protein-arginine omega-N symmetric methyltransferase activity (GO:0035243);;	--	--	--	Putative S-adenosyl-L-methionine-dependent methyltransferase;; Potato type II proteinase inhibitor family	--	Protein arginine methyltransferase NDUFAF7 OS=Asparagus officinalis OX=4686 GN=A4U43_C04F20070 PE=3 SV=1	H	Coenzyme transport and metabolism	uncharacterized protein LOC109837632 [Asparagus officinalis]
c94456.graph_c0	324	406	547	655	15.12	13.98	26.81	28.63	2.19948881554649e-10	1.20824002863091	up	[T]	Signal transduction mechanisms	Molecular Function: protein serine/threonine phosphatase activity (GO:0004722);; Molecular Function: magnesium-dependent protein serine/threonine phosphatase activity (GO:0004724);; Molecular Function: metal ion binding (GO:0046872);;	K14803|9.5e-174|aof:109836600|K14803 protein phosphatase PTC2/3 [EC:3.1.3.16] | (RefSeq) probable protein phosphatase 2C 47	[T]	Signal transduction mechanisms	Protein phosphatase 2C	Probable protein phosphatase 2C 27 OS=Arabidopsis thaliana OX=3702 GN=PP2C27 PE=2 SV=1	Protein-serine/threonine phosphatase OS=Phoenix dactylifera OX=42345 GN=LOC103704926 PE=3 SV=1	T	Signal transduction mechanisms	probable protein phosphatase 2C 47 [Asparagus officinalis]
c110910.graph_c0	121	99	125	237	9.27	5.63	9.49	14.76	0.00534886731197617	1.10720845232454	up	[E]	Amino acid transport and metabolism	Molecular Function: ion channel activity (GO:0005216);; Cellular Component: integral component of membrane (GO:0016021);;	K21867|2.8e-122|aof:109845994|K21867 potassium channel | (RefSeq) potassium channel KOR1-like	[PT]	--	KHA, dimerisation domain of potassium ion channel;; Ankyrin repeats (3 copies);; Ankyrin repeats (many copies);; Ankyrin repeats (many copies);; Ankyrin repeat;; Ankyrin repeat	Potassium channel KOR1 OS=Oryza sativa subsp. japonica OX=39947 GN=Os06g0250600 PE=2 SV=1	Potassium channel KOR1 OS=Apostasia shenzhenica OX=1088818 GN=AXF42_Ash017134 PE=3 SV=1	--	--	Potassium channel KOR1 [Apostasia shenzhenica]
c101879.graph_c0	166	299	11	1	4.77	5.8	0.34	0.03	0.0026100518500283	-2.43446641241754	down	--	--	Molecular Function: actin filament binding (GO:0051015);; Biological Process: actin filament bundle assembly (GO:0051017);;	K17275|0.0e+00|aof:109838855|K17275 plastin-1 | (RefSeq) fimbrin-2-like	[Z]	Cytoskeleton	Calponin homology (CH) domain;; CH-like domain in sperm protein;; CAMSAP CH domain	Fimbrin-2 OS=Arabidopsis thaliana OX=3702 GN=FIM2 PE=2 SV=1	Uncharacterized protein OS=Asparagus officinalis OX=4686 GN=A4U43_C04F20240 PE=4 SV=1	Z	Cytoskeleton	fimbrin-2-like [Asparagus officinalis]
c98095.graph_c0	2241	3323	4750	4903	269.2	291.66	584.85	549.21	1.4394382487256e-35	1.31432000445726	up	--	--	--	--	--	--	zinc-finger of the FCS-type, C2-C2	FCS-Like Zinc finger 1 OS=Arabidopsis thaliana OX=3702 GN=FLZ1 PE=1 SV=1	FLZ-type domain-containing protein OS=Asparagus officinalis OX=4686 GN=A4U43_C04F12840 PE=3 SV=1	S	Function unknown	uncharacterized protein A4U43_C04F12840 [Asparagus officinalis]
c90546.graph_c0	94	126	17	9	8.31	8.17	1.56	0.74	5.57905309396781e-05	-2.19314789522792	down	[R]	General function prediction only	Cellular Component: integral component of membrane (GO:0016021);;	K24205|2.1e-115|aof:109827491|K24205 protein lifeguard | (RefSeq) BI1-like protein	[T]	Signal transduction mechanisms	Inhibitor of apoptosis-promoting Bax1	Protein LIFEGUARD 4 OS=Arabidopsis thaliana OX=3702 GN=LFG4 PE=2 SV=1	Uncharacterized protein OS=Asparagus officinalis OX=4686 GN=A4U43_UnF4840 PE=3 SV=1	T	Signal transduction mechanisms	BI1-like protein [Asparagus officinalis]
c111183.graph_c0	1695	2433	2758	3241	62.99	66.84	107.88	112.85	7.73792119225706e-21	1.05271634682694	up	[O]	Posttranslational modification, protein turnover, chaperones	Molecular Function: ATP binding (GO:0005524);; Biological Process: protein folding (GO:0006457);; Biological Process: response to heat (GO:0009408);; Molecular Function: heat shock protein binding (GO:0031072);; Molecular Function: metal ion binding (GO:0046872);; Molecular Function: unfolded protein binding (GO:0051082);;	K03686|5.5e-200|aof:109829015|K03686 molecular chaperone DnaJ | (RefSeq) chaperone protein dnaJ A6, chloroplastic-like isoform X1	[O]	Posttranslational modification, protein turnover, chaperones	DnaJ C terminal domain;; DnaJ domain;; DnaJ central domain	Chaperone protein dnaJ A7A, chloroplastic OS=Oryza sativa subsp. japonica OX=39947 GN=DJA7A PE=1 SV=1	Uncharacterized protein OS=Asparagus officinalis OX=4686 GN=A4U43_C01F28090 PE=3 SV=1	O	Posttranslational modification, protein turnover, chaperones	chaperone protein dnaJ A6, chloroplastic-like isoform X1 [Asparagus officinalis]
c102657.graph_c1	395	386	64	114	21.58	15.53	3.65	5.82	6.71122060188496e-07	-1.58275045082269	down	--	--	Molecular Function: DNA-binding transcription factor activity (GO:0003700);; Cellular Component: nucleus (GO:0005634);; Molecular Function: metal ion binding (GO:0046872);;	K12309|2.5e-21|lja:Lj3g3v0323160.1|K12309 beta-galactosidase [EC:3.2.1.23] | (RefSeq) Lj3g3v0323160.1; -	[R]	General function prediction only	--	Protein indeterminate-domain 5, chloroplastic OS=Arabidopsis thaliana OX=3702 GN=IDD5 PE=1 SV=1	protein indeterminate-domain 5, chloroplastic-like OS=Phoenix dactylifera OX=42345 GN=LOC103723621 PE=4 SV=1	S	Function unknown	protein indeterminate-domain 5, chloroplastic-like [Phoenix dactylifera]
c87472.graph_c0	3449	2100	486	663	415.22	184.76	59.96	74.41	0.00248913231503664	-1.60920549533161	down	--	--	Molecular Function: RNA binding (GO:0003723);; Biological Process: RNA processing (GO:0006396);; Molecular Function: mRNA methyltransferase activity (GO:0008174);; Biological Process: mRNA methylation (GO:0080009);;	--	--	--	Viral methyltransferase	--	--	--	--	--
c109893.graph_c0	1054	1294	1699	1865	39.37	34.74	65.71	64.43	1.68753846921912e-19	1.10361700599664	up	--	--	Molecular Function: nucleic acid binding (GO:0003676);; Molecular Function: zinc ion binding (GO:0008270);;	--	[O]	Posttranslational modification, protein turnover, chaperones	Zinc knuckle;; Zinc knuckle;; Zinc knuckle;; Zinc knuckle	--	LOW QUALITY PROTEIN: zinc finger CCHC domain-containing protein 7-like OS=Phoenix dactylifera OX=42345 GN=LOC103707257 PE=4 SV=1	O	Posttranslational modification, protein turnover, chaperones	protein AIR1 [Asparagus officinalis]
c114419.graph_c0	45	70	378	357	1.03	1.19	9.17	7.7	1.54325942989143e-28	3.0855706967304	up	[M]	Cell wall/membrane/envelope biogenesis	Molecular Function: protein serine/threonine kinase activity (GO:0004674);; Molecular Function: ATP binding (GO:0005524);;	K14502|5.1e-226|sly:101249039|K14502 protein brassinosteroid insensitive 2 [EC:2.7.11.1] | (RefSeq) GSK3 kinase BIN2-like protein	[G]	Carbohydrate transport and metabolism	Protein kinase domain;; Protein tyrosine and serine/threonine kinase;; Phosphotransferase enzyme family;; AP2 domain	Shaggy-related protein kinase eta OS=Arabidopsis thaliana OX=3702 GN=ASK7 PE=1 SV=2	Non-specific serine/threonine protein kinase OS=Solanum tuberosum OX=4113 GN=102600959 PE=3 SV=1	T	Signal transduction mechanisms	GSK3 kinase BIN2-like protein [Solanum lycopersicum]
c85057.graph_c0	178	278	326	444	31.65	35.89	58.51	73.4	6.20786165894684e-07	1.24284508733123	up	[V]	Defense mechanisms	Molecular Function: ATP binding (GO:0005524);; Cellular Component: integral component of membrane (GO:0016021);; Molecular Function: ATPase activity (GO:0016887);; Molecular Function: ATPase-coupled transmembrane transporter activity (GO:0042626);;	K05666|5.1e-83|aof:109850780|K05666 ATP-binding cassette, subfamily C (CFTR/MRP), member 2 | (RefSeq) ABC transporter C family member 14-like	[Q]	Secondary metabolites biosynthesis, transport and catabolism	ABC transporter	ABC transporter C family member 14 OS=Arabidopsis thaliana OX=3702 GN=ABCC14 PE=1 SV=1	Uncharacterized protein OS=Asparagus officinalis OX=4686 GN=A4U43_C07F9770 PE=4 SV=1	Q	Secondary metabolites biosynthesis, transport and catabolism	ABC transporter C family member 14-like [Asparagus officinalis]
c97496.graph_c0	192	278	1	0	15.21	16.24	0.08	0	1.61316491270388e-21	-5.66023880773123	down	--	--	--	--	--	--	Pollen protein Ole e 1 like	--	Uncharacterized protein OS=Asparagus officinalis OX=4686 GN=A4U43_C05F30240 PE=4 SV=1	S	Function unknown	uncharacterized protein LOC109843504 [Asparagus officinalis]
c103543.graph_c0	25	41	78	84	2.04	2.99	6.92	6.2	0.000979471692461362	1.63262201574752	up	--	--	Molecular Function: transcription coregulator activity (GO:0003712);; Molecular Function: serine-type endopeptidase activity (GO:0004252);; Biological Process: regulation of transcription by RNA polymerase II (GO:0006357);; Cellular Component: integral component of membrane (GO:0016021);; Cellular Component: mediator complex (GO:0016592);; Molecular Function: metal ion binding (GO:0046872);;	K15148|4.4e-77|aof:109843735|K15148 mediator of RNA polymerase II transcription subunit 7 | (RefSeq) mediator of RNA polymerase II transcription subunit 7a-like	[K]	Transcription	MED7 protein	Mediator of RNA polymerase II transcription subunit 7a OS=Arabidopsis thaliana OX=3702 GN=MED7A PE=1 SV=1	Mediator of RNA polymerase II transcription subunit 7 OS=Asparagus officinalis OX=4686 GN=A4U43_C05F2810 PE=3 SV=1	K	Transcription	mediator of RNA polymerase II transcription subunit 7a-like [Asparagus officinalis]
c87098.graph_c0	4	9	42	48	0.58	0.95	6.17	6.45	7.67132754927631e-05	2.57957750377319	up	--	--	Cellular Component: integral component of membrane (GO:0016021);;	--	--	--	--	--	Uncharacterized protein OS=Asparagus officinalis OX=4686 GN=A4U43_C06F7370 PE=4 SV=1	--	--	uncharacterized protein A4U43_C06F7370 [Asparagus officinalis]
c117482.graph_c1	313	313	1148	1321	21.4	15.33	66.95	68.36	6.40026556988793e-49	2.44141911376654	up	[QV]	--	Molecular Function: monooxygenase activity (GO:0004497);; Molecular Function: iron ion binding (GO:0005506);; Molecular Function: oxidoreductase activity, acting on paired donors, with incorporation or reduction of molecular oxygen (GO:0016705);; Molecular Function: heme binding (GO:0020037);;	K20617|1.5e-170|aof:109829254|K20617 cytochrome P450 family 71 subfamily A | (RefSeq) cytochrome P450 71A1-like	[Q]	Secondary metabolites biosynthesis, transport and catabolism	Cytochrome P450	Cytochrome P450 71A1 OS=Persea americana OX=3435 GN=CYP71A1 PE=1 SV=2	Uncharacterized protein OS=Asparagus officinalis OX=4686 GN=A4U43_C06F10640 PE=3 SV=1	Q	Secondary metabolites biosynthesis, transport and catabolism	cytochrome P450 71A1-like [Asparagus officinalis]
c107651.graph_c1	522	805	167	180	19.34	22.14	6.41	6.14	1.09369698159895e-09	-1.37590516786102	down	[MR]	--	Molecular Function: racemase and epimerase activity, acting on amino acids and derivatives (GO:0016855);; Molecular Function: metal ion binding (GO:0046872);;	K14759|3.3e-14|ppp:112287061|K14759 isochorismate synthase / 2-succinyl-5-enolpyruvyl-6-hydroxy-3-cyclohexene-1-carboxylate synthase / 2-succinyl-6-hydroxy-2,4-cyclohexadiene-1-carboxylate synthase / O-succinylbenzoate synthase [EC:5.4.4.2 2.2.1.9 4.2.99.20 4.2.1.113] | (RefSeq) protein PHYLLO, chloroplastic-like isoform X1	--	--	Enolase C-terminal domain-like;; Mandelate racemase / muconate lactonizing enzyme, N-terminal domain;; Methylaspartate ammonia-lyase C-terminus	L-Ala-D/L-amino acid epimerase OS=Populus trichocarpa OX=3694 GN=POPTR_0012s05040g PE=3 SV=2	Dipeptide epimerase OS=Phoenix dactylifera OX=42345 GN=LOC103720958 PE=3 SV=1	M	Cell wall/membrane/envelope biogenesis	L-Ala-D/L-amino acid epimerase isoform X3 [Phoenix dactylifera]
c81511.graph_c0	85	74	334	268	11.21	7.12	44.99	32.93	6.62237965534737e-14	2.31060067403283	up	--	--	--	--	--	--	Domain of unknown function (DUF3511)	--	Uncharacterized protein OS=Sorghum bicolor OX=4558 GN=SORBI_3001G398700 PE=4 SV=1	S	Function unknown	hypothetical protein SORBI_3001G398700 [Sorghum bicolor]
c103174.graph_c0	10	26	73	71	0.74	1.45	4.57	4.41	6.54320694859821e-05	2.19487758510469	up	--	--	Molecular Function: N-acetyltransferase activity (GO:0008080);;	--	--	--	Acetyltransferase (GNAT) family;; Acetyltransferase (GNAT) domain;; Acetyltransferase (GNAT) domain;; FR47-like protein	--	N-acetyltransferase domain-containing protein OS=Asparagus officinalis OX=4686 GN=A4U43_C07F6510 PE=4 SV=1	S	Function unknown	uncharacterized protein LOC109848375 [Asparagus officinalis]
c96394.graph_c0	1450	1935	2828	2925	181.44	173.6	363.53	339.94	2.85316979822663e-32	1.2756627777745	up	[O]	Posttranslational modification, protein turnover, chaperones	Cellular Component: cellular_component (GO:0005575);; Cellular Component: intracellular (GO:0005622);; Cellular Component: obsolete cell (GO:0005623);; Cellular Component: nucleus (GO:0005634);; Cellular Component: cytoplasm (GO:0005737);; Cellular Component: chloroplast (GO:0009507);; Cellular Component: plastid (GO:0009536);; Cellular Component: organelle (GO:0043226);; Cellular Component: memb…	K03686|2.7e-10|nta:107797147|K03686 molecular chaperone DnaJ | (RefSeq) chaperone protein dnaJ A6, chloroplastic-like	[O]	Posttranslational modification, protein turnover, chaperones	DnaJ domain	Chaperone protein dnaJ 11, chloroplastic OS=Arabidopsis thaliana OX=3702 GN=ATJ11 PE=1 SV=2	chaperone protein dnaJ 11, chloroplastic OS=Phoenix dactylifera OX=42345 GN=LOC103706147 PE=4 SV=1	O	Posttranslational modification, protein turnover, chaperones	uncharacterized protein A4U43_C08F4490 [Asparagus officinalis]
c96713.graph_c0	5	1	82	100	0.43	0.06	9.23	9.78	2.16992666106696e-13	4.26082136094294	up	--	--	Cellular Component: integral component of membrane (GO:0016021);; Biological Process: protein ubiquitination (GO:0016567);; Molecular Function: ubiquitin protein ligase activity (GO:0061630);;	K16281|4.1e-26|zma:100282290|K16281 RING-H2 zinc finger protein RHA1 | (RefSeq) RING-H2 finger protein ATL2L	[O]	Posttranslational modification, protein turnover, chaperones	Ring finger domain;; RING-H2 zinc finger domain;; RING-like zinc finger;; Zinc finger, C3HC4 type (RING finger);; Zinc finger, C3HC4 type (RING finger);; Anaphase-promoting complex subunit 11 RING-H2 finger	--	RING-H2 finger protein ATL2L OS=Zea mays OX=4577 GN=ZEAMMB73_Zm00001d002568 PE=4 SV=1	O	Posttranslational modification, protein turnover, chaperones	RING-H2 finger protein ATL2L [Zea mays]
c103459.graph_c1	106	94	3	4	8.31	5.42	0.24	0.29	1.51843108934819e-08	-3.42605347267745	down	--	--	Biological Process: cellular response to phosphate starvation (GO:0016036);;	--	[P]	Inorganic ion transport and metabolism	SPX domain	SPX domain-containing protein 3 OS=Oryza sativa subsp. indica OX=39946 GN=SPX3 PE=4 SV=1	SPX domain-containing protein OS=Asparagus officinalis OX=4686 GN=A4U43_C03F13210 PE=4 SV=1	P	Inorganic ion transport and metabolism	SPX domain-containing protein 3-like [Asparagus officinalis]
c87513.graph_c0	15	31	69	76	1.62	3.32	7.49	7.56	0.000324885203706362	1.91731720805332	up	--	--	Molecular Function: transferase activity, transferring acyl groups other than amino-acyl groups (GO:0016747);;	K19861|1.7e-37|vvi:100243166|K19861 benzyl alcohol O-benzoyltransferase [EC:2.3.1.196 2.3.1.232] | (RefSeq) methanol O-anthraniloyltransferase	--	--	Transferase family	Acyl transferase 4 OS=Oryza sativa subsp. japonica OX=39947 GN=AT4 PE=1 SV=1	Uncharacterized protein OS=Asparagus officinalis OX=4686 GN=A4U43_C07F11550 PE=3 SV=1	S	Function unknown	acyl transferase 5-like [Asparagus officinalis]
c117065.graph_c0	1344	1943	2487	2621	62.32	64.22	118.81	111.99	2.91228450207743e-23	1.15211338620564	up	[U]	Intracellular trafficking, secretion, and vesicular transport	Molecular Function: protein kinase activity (GO:0004672);; Molecular Function: ATP binding (GO:0005524);; Cellular Component: integral component of membrane (GO:0016021);;	K13429|3.8e-68|ccaj:109804580|K13429 chitin elicitor receptor kinase 1 | (RefSeq) lysM domain receptor-like kinase 3	--	--	Protein kinase domain;; Protein tyrosine and serine/threonine kinase;; LysM domain	Protein LYK5 OS=Arabidopsis thaliana OX=3702 GN=LYK5 PE=2 SV=1	protein LYK5 isoform X1 OS=Phoenix dactylifera OX=42345 GN=LOC103701426 PE=4 SV=1	T	Signal transduction mechanisms	protein LYK5-like [Elaeis guineensis]
c108661.graph_c1	417	389	129	135	14.27	9.84	4.65	4.33	0.000160245613966622	-1.08495106783239	down	--	--	Molecular Function: molecular_function (GO:0003674);; Molecular Function: binding (GO:0005488);; Molecular Function: protein binding (GO:0005515);; Cellular Component: cellular_component (GO:0005575);; Cellular Component: intracellular (GO:0005622);; Cellular Component: obsolete cell (GO:0005623);; Cellular Component: cytoplasm (GO:0005737);; Biological Process: biological_process (GO:0008150);; …	--	--	--	Filament-like plant protein, long coiled-coil	Filament-like plant protein 3 OS=Arabidopsis thaliana OX=3702 GN=FPP3 PE=1 SV=2	Uncharacterized protein OS=Asparagus officinalis OX=4686 GN=A4U43_C04F3590 PE=3 SV=1	S	Function unknown	filament-like plant protein 3 [Asparagus officinalis]
c92723.graph_c0	105	179	17	24	3.29	4.17	0.91	0.67	2.50028382365875e-05	-2.02465772822034	down	--	--	Cellular Component: plant-type vacuole (GO:0000325);; Molecular Function: ATP binding (GO:0005524);; Cellular Component: vacuolar membrane (GO:0005774);; Cellular Component: membrane (GO:0016020);; Cellular Component: integral component of membrane (GO:0016021);; Molecular Function: ATPase activity (GO:0016887);; Molecular Function: ATPase-coupled transmembrane transporter activity (GO:0042626);;…	K05666|2.2e-145|egu:105039765|K05666 ATP-binding cassette, subfamily C (CFTR/MRP), member 2 | (RefSeq) ABC transporter C family member 10-like	[Q]	Secondary metabolites biosynthesis, transport and catabolism	ABC transporter transmembrane region	ABC transporter C family member 10 OS=Arabidopsis thaliana OX=3702 GN=ABCC10 PE=2 SV=2	ABC transporter C family member 10-like OS=Phoenix dactylifera OX=42345 GN=LOC103710863 PE=4 SV=1	Q	Secondary metabolites biosynthesis, transport and catabolism	ABC transporter C family member 10-like [Phoenix dactylifera]
c117040.graph_c0	302	410	108	121	9.27	9.36	3.57	2.9	0.000155894941005445	-1.0825922402343	down	[M]	Cell wall/membrane/envelope biogenesis	Molecular Function: protein serine/threonine kinase activity (GO:0004674);; Molecular Function: ATP binding (GO:0005524);; Cellular Component: integral component of membrane (GO:0016021);;	K13415|1.7e-78|pavi:110744703|K13415 protein brassinosteroid insensitive 1 [EC:2.7.10.1 2.7.11.1] | (RefSeq) systemin receptor SR160	--	--	Protein kinase domain;; Leucine rich repeat;; Protein tyrosine and serine/threonine kinase;; Leucine Rich repeats (2 copies);; Leucine Rich Repeat;; Leucine Rich repeat	Phytosulfokine receptor 2 OS=Arabidopsis thaliana OX=3702 GN=PSKR2 PE=1 SV=1	Protein kinase domain-containing protein OS=Asparagus officinalis OX=4686 GN=A4U43_C03F11510 PE=3 SV=1	T	Signal transduction mechanisms	uncharacterized protein A4U43_C03F11510 [Asparagus officinalis]
c109927.graph_c0	154	280	474	542	6.68	8.97	22.05	22.4	1.13138518837749e-13	1.72072370888359	up	--	--	Molecular Function: molecular_function (GO:0003674);; Molecular Function: DNA-binding transcription factor activity (GO:0003700);; Cellular Component: nucleus (GO:0005634);; Biological Process: regulation of transcription, DNA-templated (GO:0006355);; Biological Process: biological_process (GO:0008150);; Biological Process: regulation of biosynthetic process (GO:0009889);; Biological Process: reg…	K13424|3.2e-21|pda:108511557|K13424 WRKY transcription factor 33 | (RefSeq) WRKY transcription factor WRKY24-like	--	--	WRKY DNA -binding domain	WRKY transcription factor 42 OS=Arabidopsis thaliana OX=3702 GN=WRKY42 PE=1 SV=1	WRKY transcription factor 6 OS=Ananas comosus OX=4615 GN=ACMD2_02514 PE=4 SV=1	K	Transcription	probable WRKY transcription factor 31 [Asparagus officinalis]
c102271.graph_c1	488	596	1545	1451	29.83	26.84	98.65	82.99	1.31144991460065e-41	1.96079386392286	up	--	--	Cellular Component: chloroplast thylakoid membrane (GO:0009535);;	K03542|5.2e-122|egu:105037935|K03542 photosystem II 22kDa protein | (RefSeq) photosystem II 22 kDa protein, chloroplastic	--	--	Chlorophyll A-B binding protein	Photosystem II 22 kDa protein, chloroplastic OS=Spinacia oleracea OX=3562 GN=PSBS PE=1 SV=1	photosystem II 22 kDa protein, chloroplastic OS=Phoenix dactylifera OX=42345 GN=LOC103702676 PE=4 SV=1	S	Function unknown	photosystem II 22 kDa protein, chloroplastic [Elaeis guineensis]
c116048.graph_c0	45	35	82	78	2.17	1.28	4.15	3.52	0.00933276921436954	1.32455783299997	up	--	--	Molecular Function: DNA binding (GO:0003677);; Cellular Component: nucleus (GO:0005634);;	K14491|2.4e-12|sita:101755278|K14491 two-component response regulator ARR-B family | (RefSeq) two-component response regulator ORR21	--	--	MYB-CC type transfactor, LHEQLE motif;; Myb-like DNA-binding domain	Myb-related protein 2 OS=Arabidopsis thaliana OX=3702 GN=MYR2 PE=1 SV=1	myb-related protein 2 isoform X1 OS=Phoenix dactylifera OX=42345 GN=LOC103709655 PE=4 SV=1	K	Transcription	myb-related protein 2 isoform X1 [Phoenix dactylifera]
c96832.graph_c0	174	212	263	295	20.1	17.31	31.47	32.57	0.000156994797299257	1.00959771850526	up	--	--	Cellular Component: endoplasmic reticulum (GO:0005783);; Cellular Component: Golgi apparatus (GO:0005794);; Biological Process: endoplasmic reticulum to Golgi vesicle-mediated transport (GO:0006888);; Cellular Component: TRAPP complex (GO:0030008);;	K20303|7.9e-36|aof:109837022|K20303 trafficking protein particle complex subunit 4 | (RefSeq) trafficking protein particle complex subunit 4	[U]	Intracellular trafficking, secretion, and vesicular transport	Sybindin-like family;; Sybindin-like family;; Sedlin, N-terminal conserved region	--	Trafficking protein particle complex subunit OS=Macleaya cordata OX=56857 GN=BVC80_1529g12 PE=3 SV=1	U	Intracellular trafficking, secretion, and vesicular transport	trafficking protein particle complex subunit 4 [Asparagus officinalis]
c102178.graph_c0	9	10	151	199	1.22	0.99	20.86	25.11	3.21071157904828e-22	4.23243104064185	up	[S]	Function unknown	Cellular Component: extracellular region (GO:0005576);;	K13449|3.2e-60|egu:105060074|K13449 pathogenesis-related protein 1 | (RefSeq) pathogenesis-related protein PRB1-3-like	[S]	Function unknown	Cysteine-rich secretory protein family	Pathogenesis-related protein PRB1-2 OS=Hordeum vulgare OX=4513 PE=2 SV=1	SCP domain-containing protein OS=Asparagus officinalis OX=4686 GN=A4U43_C03F7450 PE=4 SV=1	S	Function unknown	uncharacterized protein A4U43_C03F7450 [Asparagus officinalis]
c95286.graph_c0	230	312	38	46	23.22	23.08	3.96	4.34	3.72245742401009e-09	-2.05525725373696	down	--	--	--	--	--	--	Protein of unknown function, DUF538	--	Uncharacterized protein OS=Eragrostis curvula OX=38414 GN=EJB05_05081 PE=4 SV=1	S	Function unknown	uncharacterized protein LOC109833371 [Asparagus officinalis]
c105866.graph_c2	2422	2894	711	813	148.14	123.86	48.81	48.05	5.51756735460411e-25	-1.28790562987557	down	--	--	Molecular Function: ubiquitin-protein transferase activity (GO:0004842);; Molecular Function: metal ion binding (GO:0046872);;	K11975|9.7e-103|aof:109824414|K11975 E3 ubiquitin-protein ligase RNF144 [EC:2.3.2.31] | (RefSeq) probable E3 ubiquitin-protein ligase RNF144A-B	[O]	Posttranslational modification, protein turnover, chaperones	IBR domain, a half RING-finger domain;; RING-type zinc-finger;; Zinc finger, C3HC4 type (RING finger)	--	RING-type domain-containing protein OS=Asparagus officinalis OX=4686 GN=A4U43_C09F3560 PE=3 SV=1	O	Posttranslational modification, protein turnover, chaperones	probable E3 ubiquitin-protein ligase RNF144A-B [Asparagus officinalis]
c113858.graph_c1	23	41	1	0	6.06	8.2	0.32	0	0.000995246112728379	-2.61694814503931	down	--	--	Molecular Function: peroxidase activity (GO:0004601);; Biological Process: response to oxidative stress (GO:0006979);; Molecular Function: heme binding (GO:0020037);; Molecular Function: metal ion binding (GO:0046872);;	K00430|1.3e-29|egu:105044787|K00430 peroxidase [EC:1.11.1.7] | (RefSeq) peroxidase P7-like	--	--	Peroxidase	Cationic peroxidase 1 OS=Arachis hypogaea OX=3818 GN=PNC1 PE=1 SV=2	Peroxidase OS=Aegilops tauschii subsp. strangulata OX=200361 PE=3 SV=1	Q	Secondary metabolites biosynthesis, transport and catabolism	peroxidase P7 [Elaeis guineensis]
c112321.graph_c2	2091	2828	443	488	38.35	37.81	9.63	9.21	1.5308282951827e-45	-1.86944531385693	down	[N]	Cell motility	Cellular Component: Golgi apparatus (GO:0005794);; Cellular Component: integral component of membrane (GO:0016021);; Molecular Function: transferase activity, transferring glycosyl groups (GO:0016757);;	K20887|3.0e-274|vvi:100244115|K20887 xyloglucan glycosyltransferase 4 [EC:2.4.1.-] | (RefSeq) xyloglucan glycosyltransferase 4	--	--	Glycosyl transferase family group 2;; Glycosyltransferase like family 2;; Glycosyl transferase family 2;; Glycosyl transferase family 21	Probable xyloglucan glycosyltransferase 5 OS=Arabidopsis thaliana OX=3702 GN=CSLC5 PE=1 SV=1	probable xyloglucan glycosyltransferase 5 OS=Phoenix dactylifera OX=42345 GN=LOC103707115 PE=4 SV=1	M	Cell wall/membrane/envelope biogenesis	LOW QUALITY PROTEIN: probable xyloglucan glycosyltransferase 5 [Asparagus officinalis]
c104793.graph_c1	908	1286	1650	1808	67.62	57.52	149.33	142.35	4.0696856298322e-20	1.16797492375245	up	[G]	Carbohydrate transport and metabolism	Molecular Function: cellulase activity (GO:0008810);; Biological Process: cellulose catabolic process (GO:0030245);;	K01179|2.1e-235|pda:103704338|K01179 endoglucanase [EC:3.2.1.4] | (RefSeq) endoglucanase 23-like	--	--	Glycosyl hydrolase family 9	Endoglucanase 23 OS=Oryza sativa subsp. japonica OX=39947 GN=GLU12 PE=2 SV=1	Endoglucanase OS=Phoenix dactylifera OX=42345 GN=LOC103704338 PE=3 SV=1	G	Carbohydrate transport and metabolism	endoglucanase 23-like [Phoenix dactylifera]
c100783.graph_c1	50	43	4	5	3.98	2.52	0.33	0.37	0.00368950487570651	-2.09314863879119	down	[G]	Carbohydrate transport and metabolism	Molecular Function: 6-phosphofructokinase activity (GO:0003872);; Molecular Function: ATP binding (GO:0005524);; Cellular Component: cytoplasm (GO:0005737);; Biological Process: fructose 6-phosphate metabolic process (GO:0006002);; Molecular Function: metal ion binding (GO:0046872);; Molecular Function: diphosphate-fructose-6-phosphate 1-phosphotransferase activity (GO:0047334);;	K00895|4.9e-163|aof:109843679|K00895 diphosphate-dependent phosphofructokinase [EC:2.7.1.90] | (RefSeq) pyrophosphate--fructose 6-phosphate 1-phosphotransferase subunit alpha	[G]	Carbohydrate transport and metabolism	Phosphofructokinase	Pyrophosphate--fructose 6-phosphate 1-phosphotransferase subunit alpha OS=Ricinus communis OX=3988 GN=PFP-ALPHA PE=3 SV=1	Pyrophosphate--fructose 6-phosphate 1-phosphotransferase subunit alpha OS=Asparagus officinalis OX=4686 GN=PFP-ALPHA PE=3 SV=1	G	Carbohydrate transport and metabolism	pyrophosphate--fructose 6-phosphate 1-phosphotransferase subunit alpha [Asparagus officinalis]
c92135.graph_c0	316	344	515	620	33.1	26.32	55.4	60.33	4.94042450106044e-10	1.25683599924237	up	[P]	Inorganic ion transport and metabolism	Molecular Function: gamma-glutamylcyclotransferase activity (GO:0003839);; Cellular Component: cytoplasm (GO:0005737);; Biological Process: glutathione catabolic process (GO:0006751);;	K22596|7.6e-85|aof:109848877|K22596 gamma-glutamylcyclotransferase, plant [EC:4.3.2.9] | (RefSeq) gamma-glutamylcyclotransferase 2-3	[P]	Inorganic ion transport and metabolism	ChaC-like protein	Gamma-glutamylcyclotransferase 2-3 OS=Arabidopsis thaliana OX=3702 GN=GGCT2;3 PE=1 SV=1	Gamma-glutamylcyclotransferase OS=Prunus persica OX=3760 GN=PRUPE_1G500300 PE=3 SV=1	P	Inorganic ion transport and metabolism	gamma-glutamylcyclotransferase 2-3 [Asparagus officinalis]
c105964.graph_c0	124	163	218	227	5.33	5.17	9.84	9.13	0.000210575379351886	1.10678013799543	up	--	--	Cellular Component: integral component of membrane (GO:0016021);;	--	--	--	Rhodanese-like domain	Calcium sensing receptor, chloroplastic OS=Arabidopsis thaliana OX=3702 GN=CAS PE=1 SV=1	Rhodanese domain-containing protein OS=Asparagus officinalis OX=4686 GN=A4U43_C01F5960 PE=4 SV=1	S	Function unknown	calcium sensing receptor, chloroplastic [Asparagus officinalis]
c76249.graph_c0	63	71	131	102	4.95	4.1	10.69	7.49	0.00412334728266434	1.21644492683437	up	--	--	Cellular Component: membrane (GO:0016020);; Cellular Component: integral component of membrane (GO:0016021);;	--	--	--	Protein of unknown function (DUF4079)	--	uncharacterized protein LOC103697213 OS=Phoenix dactylifera OX=42345 GN=LOC103697213 PE=4 SV=1	S	Function unknown	uncharacterized protein LOC103697213 [Phoenix dactylifera]
c57292.graph_c0	402	394	996	1044	22.88	16.06	57.49	54.01	1.20948361617157e-25	1.82569856695157	up	[T]	Signal transduction mechanisms	Biological Process: starch catabolic process (GO:0005983);; Molecular Function: protein tyrosine/serine/threonine phosphatase activity (GO:0008138);; Cellular Component: chloroplast (GO:0009507);; Molecular Function: carbohydrate phosphatase activity (GO:0019203);; Biological Process: phosphorylated carbohydrate dephosphorylation (GO:0046838);; Molecular Function: starch binding (GO:2001070);;	K14165|8.1e-15|cme:CYME_CMT465C|K14165 atypical dual specificity phosphatase [EC:3.1.3.16 3.1.3.48] | (RefSeq) similar to dual-specificity phosphatase laforin	[V]	Defense mechanisms	Dual specificity phosphatase, catalytic domain	Phosphoglucan phosphatase LSF2, chloroplastic OS=Arabidopsis thaliana OX=3702 GN=LSF2 PE=1 SV=1	phosphoglucan phosphatase LSF2, chloroplastic isoform X2 OS=Phoenix dactylifera OX=42345 GN=LOC103708877 PE=4 SV=1	V	Defense mechanisms	phosphoglucan phosphatase LSF2, chloroplastic isoform X2 [Phoenix dactylifera]
c96971.graph_c0	112	210	251	237	10.68	14.83	24.76	20.92	0.000428738698244608	1.09954262039546	up	[O]	Posttranslational modification, protein turnover, chaperones	Molecular Function: structural molecule activity (GO:0005198);; Molecular Function: iron ion binding (GO:0005506);; Cellular Component: mitochondrion (GO:0005739);; Biological Process: iron-sulfur cluster assembly (GO:0016226);; Molecular Function: 2 iron, 2 sulfur cluster binding (GO:0051537);; Molecular Function: 4 iron, 4 sulfur cluster binding (GO:0051539);; Biological Process: protein matura…	K22072|2.0e-57|pda:103724273|K22072 iron-sulfur cluster assembly 2 | (RefSeq) iron-sulfur assembly protein IscA-like 2, mitochondrial	[CU]	--	Iron-sulphur cluster biosynthesis	Iron-sulfur assembly protein IscA-like 2, mitochondrial OS=Arabidopsis thaliana OX=3702 GN=At5g03905 PE=1 SV=2	iron-sulfur assembly protein IscA-like 2, mitochondrial OS=Phoenix dactylifera OX=42345 GN=LOC103724273 PE=4 SV=1	--	--	iron-sulfur assembly protein IscA-like 2, mitochondrial [Phoenix dactylifera]
c102952.graph_c0	138	183	388	413	8.9	9.82	22.39	21.31	2.47311449762716e-14	1.78926964154515	up	[R]	General function prediction only	Molecular Function: oxidoreductase activity (GO:0016491);;	--	[GQ]	--	Oxidoreductase family, NAD-binding Rossmann fold;; Oxidoreductase family, C-terminal alpha/beta domain	--	Oxidoreductase OS=Solanum tuberosum OX=4113 GN=102589144 PE=4 SV=1	--	--	PREDICTED: inositol 2-dehydrogenase/D-chiro-inositol 3-dehydrogenase [Solanum tuberosum]
c92366.graph_c0	1182	1681	122	152	61.65	64.62	6.68	7.4	4.28378230597949e-54	-2.82181601364383	down	--	--	--	--	--	--	zinc-finger of the FCS-type, C2-C2	FCS-Like Zinc finger 8 OS=Arabidopsis thaliana OX=3702 GN=FLZ8 PE=1 SV=1	protein MARD1-like OS=Phoenix dactylifera OX=42345 GN=LOC103718086 PE=3 SV=1	S	Function unknown	protein MARD1-like [Asparagus officinalis]
c112890.graph_c0	3925	4632	1445	1503	82.97	76.04	32.72	30.89	4.30615406319986e-21	-1.02500017154303	down	[G]	Carbohydrate transport and metabolism	Molecular Function: glycogen debranching enzyme activity (GO:0004133);; Molecular Function: hydrolase activity, hydrolyzing O-glycosyl compounds (GO:0004553);; Biological Process: glycogen catabolic process (GO:0005980);;	K01214|0.0e+00|aof:109832793|K01214 isoamylase [EC:3.2.1.68] | (RefSeq) isoamylase 3, chloroplastic isoform X1	[G]	Carbohydrate transport and metabolism	Alpha amylase, catalytic domain;; Carbohydrate-binding module 48 (Isoamylase N-terminal domain)	Isoamylase 3, chloroplastic OS=Oryza sativa subsp. japonica OX=39947 GN=ISA3 PE=2 SV=1	Isoamylase OS=Agave tequilana OX=386106 PE=2 SV=1	G	Carbohydrate transport and metabolism	isoamylase [Agave tequilana]
c112130.graph_c0	2514	3522	6050	6119	449.76	456.76	1089.46	1017.34	1.263092182222e-55	1.52699638371715	up	--	--	--	K03860|1.8e-08|nnu:104608881|K03860 phosphatidylinositol N-acetylglucosaminyltransferase subunit Q | (RefSeq) N-acetylglucosaminyl-phosphatidylinositol biosynthetic protein gpi1-like	--	--	Gibberellin regulated protein	Gibberellin-regulated protein 1 OS=Arabidopsis thaliana OX=3702 GN=GASA1 PE=2 SV=2	Uncharacterized protein OS=Asparagus officinalis OX=4686 GN=A4U43_C07F23870 PE=3 SV=1	S	Function unknown	gibberellin-regulated protein 1-like [Asparagus officinalis]
c117842.graph_c0	2705	3690	537	624	52.58	58.9	11.07	8.92	1.263092182222e-55	-1.93164157809324	down	[NW]	--	--	K17592|0.0e+00|sita:101760663|K17592 sacsin | (RefSeq) uncharacterized protein LOC101760663	--	--	--	Protein NO VEIN OS=Arabidopsis thaliana OX=3702 GN=NOV PE=1 SV=1	Uncharacterized protein OS=Asparagus officinalis OX=4686 GN=A4U43_C09F14380 PE=4 SV=1	--	--	uncharacterized protein LOC109823790 [Asparagus officinalis]
c106150.graph_c0	176	220	65	67	22.15	20.22	8.37	7.86	0.00759809026650649	-1.01325885036393	down	--	--	Cellular Component: integral component of membrane (GO:0016021);;	--	[R]	General function prediction only	--	Ankyrin repeat-containing protein At5g02620 OS=Arabidopsis thaliana OX=3702 GN=At5g02620 PE=1 SV=1	ANK_REP_REGION domain-containing protein OS=Asparagus officinalis OX=4686 GN=A4U43_C04F18570 PE=4 SV=1	S	Function unknown	uncharacterized protein A4U43_C04F18570 [Asparagus officinalis]
c104007.graph_c1	350	621	76	98	26.94	35.18	6.06	7.07	4.82638993247969e-11	-1.87432314310469	down	[V]	Defense mechanisms	Molecular Function: magnesium ion binding (GO:0000287);; Cellular Component: cytosol (GO:0005829);; Biological Process: dCTP catabolic process (GO:0006253);; Biological Process: DNA protection (GO:0042262);; Molecular Function: dCTP diphosphatase activity (GO:0047840);;	K16904|2.4e-59|aof:109824555|K16904 dCTP diphosphatase [EC:3.6.1.12] | (RefSeq) dCTP pyrophosphatase 1-like	--	--	MazG-like family;; MazG nucleotide pyrophosphohydrolase domain	--	dCTP pyrophosphatase 1 OS=Asparagus officinalis OX=4686 GN=A4U43_C09F16500 PE=4 SV=1	S	Function unknown	dCTP pyrophosphatase 1-like [Asparagus officinalis]
c113080.graph_c0	300	526	92	176	12.12	15.57	3.77	6.77	0.0013720028690724	-1.05309293838297	down	--	--	Molecular Function: transcription coregulator activity (GO:0003712);; Biological Process: regulation of transcription, DNA-templated (GO:0006355);;	--	--	--	--	--	uncharacterized protein LOC103698748 isoform X1 OS=Phoenix dactylifera OX=42345 GN=LOC103698748 PE=4 SV=1	--	--	uncharacterized protein LOC109822386 isoform X1 [Asparagus officinalis]
c116750.graph_c0	8123	10772	2836	3088	126.56	125.14	47.04	44.78	3.75837806107164e-39	-1.15368309160352	down	--	--	Molecular Function: RNA binding (GO:0003723);; Molecular Function: RNA-directed 5'-3' RNA polymerase activity (GO:0003968);; Biological Process: gene silencing by RNA (GO:0031047);;	K11699|0.0e+00|aof:109844456|K11699 RNA-dependent RNA polymerase [EC:2.7.7.48] | (RefSeq) probable RNA-dependent RNA polymerase 1	[A]	RNA processing and modification	RNA dependent RNA polymerase	RNA-dependent RNA polymerase 1 OS=Arabidopsis thaliana OX=3702 GN=RDR1 PE=2 SV=1	RNA-dependent RNA polymerase OS=Asparagus officinalis OX=4686 GN=A4U43_C06F15970 PE=3 SV=1	A	RNA processing and modification	probable RNA-dependent RNA polymerase 1 [Asparagus officinalis]
c108468.graph_c1	113	289	287	376	8.59	16.27	24.7	24.24	0.000147699290910027	1.22527319613992	up	--	--	Molecular Function: DNA binding (GO:0003677);; Molecular Function: DNA-binding transcription factor activity (GO:0003700);; Cellular Component: nucleus (GO:0005634);;	--	--	--	AP2 domain	Ethylene-responsive transcription factor-like protein At4g13040 OS=Arabidopsis thaliana OX=3702 GN=At4g13040 PE=2 SV=2	AP2/ERF domain-containing protein OS=Asparagus officinalis OX=4686 GN=A4U43_C09F11640 PE=4 SV=1	K	Transcription	ethylene-responsive transcription factor-like protein At4g13040 isoform X1 [Asparagus officinalis]
c100748.graph_c2	14	6	81	63	2.3	0.71	13.43	9.61	2.18347306894978e-06	2.74334822080357	up	[R]	General function prediction only	Biological Process: cytokinin biosynthetic process (GO:0009691);; Molecular Function: hydrolase activity (GO:0016787);;	K22522|3.4e-53|aof:109849157|K22522 cytokinin riboside 5'-monophosphate phosphoribohydrolase [EC:3.2.2.-] | (RefSeq) cytokinin riboside 5'-monophosphate phosphoribohydrolase LOG1-like	--	--	Possible lysine decarboxylase	Cytokinin riboside 5'-monophosphate phosphoribohydrolase LOG3 OS=Arabidopsis thaliana OX=3702 GN=LOG3 PE=1 SV=1	Cytokinin riboside 5'-monophosphate phosphoribohydrolase OS=Asparagus officinalis OX=4686 GN=A4U43_C07F23120 PE=3 SV=1	G	Carbohydrate transport and metabolism	cytokinin riboside 5'-monophosphate phosphoribohydrolase LOG1-like [Asparagus officinalis]
c109286.graph_c0	399	457	93	87	16.6	14.48	3.86	3.2	1.01813473636631e-09	-1.68402128079636	down	[M]	Cell wall/membrane/envelope biogenesis	Biological Process: nitrogen compound metabolic process (GO:0006807);; Molecular Function: racemase activity, acting on amino acids and derivatives (GO:0036361);;	--	--	--	Asp/Glu/Hydantoin racemase	--	Aspartate racemase OS=Anthurium amnicola OX=1678845 GN=RACD_1 PE=4 SV=1	M	Cell wall/membrane/envelope biogenesis	Asp/Glu/hydantoin racemase [Cinnamomum micranthum f. kanehirae]
c108471.graph_c0	27	11	106	98	2.42	0.72	9.82	8.19	1.28649792213138e-06	2.50366149486889	up	--	--	Molecular Function: DNA binding (GO:0003677);; Molecular Function: DNA-binding transcription factor activity (GO:0003700);; Cellular Component: nucleus (GO:0005634);;	K13433|5.7e-41|pda:103722686|K13433 pathogenesis-related genes transcriptional activator PTI5 | (RefSeq) pathogenesis-related genes transcriptional activator PTI5-like	--	--	AP2 domain	Pathogenesis-related genes transcriptional activator PTI5 OS=Solanum lycopersicum OX=4081 GN=PTI5 PE=2 SV=1	pathogenesis-related genes transcriptional activator PTI5-like OS=Phoenix dactylifera OX=42345 GN=LOC103722686 PE=4 SV=1	K	Transcription	pathogenesis-related genes transcriptional activator PTI5-like [Phoenix dactylifera]
c104778.graph_c0	138	196	50	42	16.02	16.63	5.96	4.55	0.00345413165464287	-1.23696616449132	down	--	--	Cellular Component: integral component of membrane (GO:0016021);; Biological Process: transmembrane transport (GO:0055085);;	K13754|1.9e-50|aof:109832951|K13754 solute carrier family 24 (sodium/potassium/calcium exchanger), member 6 | (RefSeq) cation/calcium exchanger 1-like	[P]	Inorganic ion transport and metabolism	Sodium/calcium exchanger protein	Cation/calcium exchanger 1 OS=Arabidopsis thaliana OX=3702 GN=CCX1 PE=2 SV=1	Uncharacterized protein OS=Asparagus officinalis OX=4686 GN=A4U43_C03F4820 PE=4 SV=1	P	Inorganic ion transport and metabolism	cation/calcium exchanger 1-like [Asparagus officinalis]
c105553.graph_c1	4371	5718	7007	7908	148.14	143.65	251.53	252.64	1.0071926654779e-35	1.07352839838307	up	[G]	Carbohydrate transport and metabolism	Biological Process: polysaccharide catabolic process (GO:0000272);; Molecular Function: beta-amylase activity (GO:0016161);; Molecular Function: amylopectin maltohydrolase activity (GO:0102229);;	K01177|9.0e-95|sbi:8058060|K01177 beta-amylase [EC:3.2.1.2] | (RefSeq) beta-amylase 3, chloroplastic	--	--	Glycosyl hydrolase family 14	Inactive beta-amylase 9 OS=Arabidopsis thaliana OX=3702 GN=BAM9 PE=2 SV=1	Beta-amylase OS=Asparagus officinalis OX=4686 GN=A4U43_C07F14990 PE=3 SV=1	G	Carbohydrate transport and metabolism	inactive beta-amylase 9, partial [Asparagus officinalis]
c105768.graph_c0	425	500	680	684	8.42	7.34	14.28	13.07	5.18268418639844e-09	1.05373529748897	up	[R]	General function prediction only	Cellular Component: PcG protein complex (GO:0031519);;	K11430|1.4e-254|dosa:Os03t0307800-01|K11430 [histone H3]-lysine27 N-trimethyltransferase EZH2 [EC:2.1.1.356] | (RefSeq) Os03g0307800, ENHANCER_OF_ZESTE_1, IEZ1; SET domain-containing protein.	[K]	Transcription	SET domain;; CXC domain	Histone-lysine N-methyltransferase EZ1 OS=Oryza sativa subsp. japonica OX=39947 GN=EZ1 PE=1 SV=1	[Histone H3]-lysine(27) N-trimethyltransferase OS=Asparagus officinalis OX=4686 GN=A4U43_C07F16730 PE=4 SV=1	K	Transcription	histone-lysine N-methyltransferase EZ3 isoform X2 [Asparagus officinalis]
c89503.graph_c0	90	89	187	203	6.3	4.58	13.63	13.28	3.42284124294768e-06	1.54114662597955	up	--	--	Cellular Component: chloroplast stroma (GO:0009570);;	--	--	--	--	--	uncharacterized protein LOC103703539 OS=Phoenix dactylifera OX=42345 GN=LOC103703539 PE=4 SV=1	--	--	uncharacterized protein LOC103703539 [Phoenix dactylifera]
c94678.graph_c0	27	45	69	75	3.13	3.82	8.22	8.12	0.00874682761173782	1.36191243906684	up	--	--	Biological Process: lipid metabolic process (GO:0006629);; Molecular Function: phosphoric diester hydrolase activity (GO:0008081);; Cellular Component: integral component of membrane (GO:0016021);;	K07937|6.7e-27|pper:18767606|K07937 ADP-ribosylation factor 1/2 | (RefSeq) ADP-ribosylation factor 1	--	--	--	Stress enhanced protein 1, chloroplastic OS=Arabidopsis thaliana OX=3702 GN=SEP1 PE=2 SV=1	Glycerophosphodiester phosphodiesterase OS=Asparagus officinalis OX=4686 GN=A4U43_C05F32350 PE=4 SV=1	S	Function unknown	stress enhanced protein 1, chloroplastic [Asparagus officinalis]
c110297.graph_c0	213	169	59	46	3.41	2	1	0.69	0.0025022428518479	-1.28086238265691	down	--	--	Molecular Function: metal ion binding (GO:0046872);;	K10728|0.0e+00|aof:109848653|K10728 topoisomerase (DNA) II binding protein 1 | (RefSeq) BRCT domain-containing protein At4g02110	[L]	Replication, recombination and repair	twin BRCT domain;; BRCA1 C Terminus (BRCT) domain;; BRCT domain, a BRCA1 C-terminus domain;; Regulator of Ty1 transposition protein 107 BRCT domain;; PHD-finger	BRCT domain-containing protein At4g02110 OS=Arabidopsis thaliana OX=3702 GN=At4g02110 PE=4 SV=3	Uncharacterized protein OS=Asparagus officinalis OX=4686 GN=A4U43_C07F13190 PE=4 SV=1	L	Replication, recombination and repair	BRCT domain-containing protein At4g02110 [Asparagus officinalis]
c98078.graph_c0	132	125	1170	972	29.75	20.3	261.86	203.11	7.99176781297525e-65	3.49001930816218	up	--	--	--	--	--	--	Wound-induced protein	--	--	--	--	--
c107513.graph_c0	265	269	525	592	10.03	7.48	20.86	20.89	2.99614352365218e-13	1.52865495665282	up	--	--	Cellular Component: integral component of membrane (GO:0016021);;	--	--	--	--	Uncharacterized protein At1g01500 OS=Arabidopsis thaliana OX=3702 GN=At1g01500 PE=2 SV=1	Uncharacterized protein OS=Asparagus officinalis OX=4686 GN=A4U43_C03F6990 PE=4 SV=1	S	Function unknown	uncharacterized protein At1g01500 [Asparagus officinalis]
c100910.graph_c0	67	62	4	9	2.67	1.82	0.17	0.33	0.000796499858436179	-2.21134190484107	down	--	--	Molecular Function: hydrolase activity, hydrolyzing O-glycosyl compounds (GO:0004553);; Biological Process: carbohydrate metabolic process (GO:0005975);;	K01179|2.4e-141|vvi:100250178|K01179 endoglucanase [EC:3.2.1.4] | (RefSeq) uncharacterized LOC100250178	--	--	Cellulase (glycosyl hydrolase family 5);; Ricin-type beta-trefoil lectin domain	Glycosyl hydrolase 5 family protein OS=Chamaecyparis obtusa OX=13415 PE=1 SV=1	Mannan endo-1,4-beta-mannosidase OS=Asparagus officinalis OX=4686 GN=A4U43_C09F8930 PE=3 SV=1	G	Carbohydrate transport and metabolism	uncharacterized protein LOC109824802 [Asparagus officinalis]
c103496.graph_c0	172	186	346	426	4.91	3.93	10.45	11.4	1.23643416956804e-10	1.56358769845174	up	[O]	Posttranslational modification, protein turnover, chaperones	Molecular Function: electron transfer activity (GO:0009055);; Molecular Function: protein disulfide oxidoreductase activity (GO:0015035);; Biological Process: intracellular signal transduction (GO:0035556);;	--	--	--	Protein of unknown function, DUF547;; Domain found in Dishevelled, Egl-10, and Pleckstrin (DEP);; Glutaredoxin	--	uncharacterized protein LOC103723538 OS=Phoenix dactylifera OX=42345 GN=LOC103723538 PE=4 SV=1	S	Function unknown	uncharacterized protein LOC105042756 [Elaeis guineensis]
c116579.graph_c0	0	0	94	48	0	0	38.91	19.71	2.57661379983519e-13	4.96528340419794	up	--	--	Cellular Component: integral component of membrane (GO:0016021);;	--	--	--	--	--	Putative ovule protein (Fragment) OS=Solanum chacoense OX=4108 PE=4 SV=1	--	--	hypothetical protein C4D60_Mb00t15410 [Musa balbisiana]
c110546.graph_c0	526	742	150	172	15.96	16.28	4.6	4.76	2.14358013238903e-10	-1.4259594229137	down	[M]	Cell wall/membrane/envelope biogenesis	Molecular Function: protein kinase activity (GO:0004672);; Molecular Function: ATP binding (GO:0005524);; Cellular Component: integral component of membrane (GO:0016021);;	K01180|2.9e-66|cmax:111487562|K01180 endo-1,3(4)-beta-glucanase [EC:3.2.1.6] | (RefSeq) uncharacterized protein LOC111487562	[T]	Signal transduction mechanisms	Protein kinase domain;; Protein tyrosine and serine/threonine kinase	Receptor-like serine/threonine-protein kinase NCRK OS=Arabidopsis thaliana OX=3702 GN=NCRK PE=1 SV=1	Protein kinase domain-containing protein OS=Asparagus officinalis OX=4686 GN=A4U43_C07F20340 PE=4 SV=1	T	Signal transduction mechanisms	receptor-like serine/threonine-protein kinase NCRK [Asparagus officinalis]
c83666.graph_c0	42	44	197	173	4.42	3.39	21.35	16.99	1.13668966687901e-11	2.45307540179894	up	--	--	Biological Process: response to acid chemical (GO:0001101);; Molecular Function: molecular_function (GO:0003674);; Molecular Function: enzyme inhibitor activity (GO:0004857);; Molecular Function: protein phosphatase inhibitor activity (GO:0004864);; Molecular Function: binding (GO:0005488);; Molecular Function: protein binding (GO:0005515);; Cellular Component: cellular_component (GO:0005575);; C…	K14496|5.4e-67|mus:103994585|K14496 abscisic acid receptor PYR/PYL family | (RefSeq) abscisic acid receptor PYR1-like	--	--	Polyketide cyclase / dehydrase and lipid transport	Abscisic acid receptor PYL10 OS=Oryza sativa subsp. japonica OX=39947 GN=PYL10 PE=1 SV=1	Abscisic acid receptor PYR1 OS=Apostasia shenzhenica OX=1088818 GN=PYR1 PE=4 SV=1	S	Function unknown	Abscisic acid receptor PYR1 [Apostasia shenzhenica]
c102131.graph_c0	471	395	780	745	17.55	10.85	30.67	26.17	3.14120002294429e-09	1.27323966455097	up	[H]	Coenzyme transport and metabolism	Molecular Function: catalytic activity (GO:0003824);; Biological Process: Mo-molybdopterin cofactor biosynthetic process (GO:0006777);; Cellular Component: molybdopterin synthase complex (GO:0019008);; Molecular Function: metal ion binding (GO:0046872);; Molecular Function: 4 iron, 4 sulfur cluster binding (GO:0051539);;	K03639|1.2e-183|aof:109840974|K03639 GTP 3',8-cyclase [EC:4.1.99.22] | (RefSeq) GTP 3',8-cyclase, mitochondrial	[H]	Coenzyme transport and metabolism	Molybdenum Cofactor Synthesis C;; Radical SAM superfamily;; 4Fe-4S single cluster domain	GTP 3',8-cyclase, mitochondrial OS=Arabidopsis thaliana OX=3702 GN=CNX2 PE=1 SV=1	GTP 3',8-cyclase OS=Asparagus officinalis OX=4686 GN=A4U43_C05F30960 PE=4 SV=1	H	Coenzyme transport and metabolism	GTP 3',8-cyclase, mitochondrial [Asparagus officinalis]
c112365.graph_c0	2311	2980	738	919	143.72	136.18	47.54	51.64	1.12386514058135e-19	-1.15699328541645	down	[O]	Posttranslational modification, protein turnover, chaperones	Molecular Function: cysteine-type peptidase activity (GO:0008234);;	K16292|2.2e-163|aof:109837646|K16292 KDEL-tailed cysteine endopeptidase [EC:3.4.22.-] | (RefSeq) thiol protease SEN102-like	[O]	Posttranslational modification, protein turnover, chaperones	Papain family cysteine protease;; Cathepsin propeptide inhibitor domain (I29)	Thiol protease SEN102 OS=Hemerocallis sp. OX=29711 GN=SEN102 PE=2 SV=1	Uncharacterized protein OS=Asparagus officinalis OX=4686 GN=A4U43_C04F20260 PE=3 SV=1	O	Posttranslational modification, protein turnover, chaperones	thiol protease SEN102-like [Asparagus officinalis]
c96641.graph_c0	24	23	83	50	3.03	2.12	10.71	5.88	0.00215171881010068	1.72852431294718	up	--	--	--	--	--	--	--	--	Uncharacterized protein OS=Musa balbisiana OX=52838 GN=C4D60_Mb02t04410 PE=4 SV=1	--	--	uncharacterized protein LOC109819604 [Asparagus officinalis]
c116804.graph_c0	102490	158005	9880	10197	5680.63	6486.15	560.95	524.91	9.29215408275869e-247	-3.15375993029448	down	--	--	Molecular Function: peroxidase activity (GO:0004601);; Cellular Component: extracellular region (GO:0005576);; Biological Process: response to oxidative stress (GO:0006979);; Molecular Function: heme binding (GO:0020037);; Biological Process: hydrogen peroxide catabolic process (GO:0042744);; Molecular Function: metal ion binding (GO:0046872);;	K00430|7.9e-169|aof:109819393|K00430 peroxidase [EC:1.11.1.7] | (RefSeq) peroxidase 42-like	--	--	Peroxidase	Peroxidase 42 OS=Arabidopsis thaliana OX=3702 GN=PER42 PE=1 SV=2	Peroxidase OS=Vitis vinifera OX=29760 GN=PER42_1 PE=3 SV=1	Q	Secondary metabolites biosynthesis, transport and catabolism	peroxidase 42-like [Asparagus officinalis]
c103530.graph_c0	76	90	231	278	6.31	5.52	19.98	21.69	7.42210811897080e-12	2.03609807870587	up	--	--	Cellular Component: cellular_component (GO:0005575);; Cellular Component: obsolete cell (GO:0005623);; Cellular Component: plasma membrane (GO:0005886);; Cellular Component: membrane (GO:0016020);; Cellular Component: obsolete cell part (GO:0044464);; Cellular Component: cell periphery (GO:0071944);;	--	--	--	--	Uncharacterized protein At3g27210 OS=Arabidopsis thaliana OX=3702 GN=Y-2 PE=1 SV=1	Uncharacterized protein OS=Asparagus officinalis OX=4686 GN=A4U43_C04F13460 PE=4 SV=1	S	Function unknown	uncharacterized protein At3g27210-like isoform X1 [Asparagus officinalis]
c100230.graph_c0	774	1089	1694	1468	122.57	125.45	271.85	216.41	1.89871706701745e-17	1.27704788045672	up	--	--	--	--	--	--	Zinc-binding;; 4F5 protein related disordered region	Uncharacterized protein At2g23090 OS=Arabidopsis thaliana OX=3702 GN=At2g23090 PE=1 SV=1	Putative ovule protein OS=Solanum chacoense OX=4108 PE=4 SV=1	S	Function unknown	uncharacterized protein At2g23090 [Vigna radiata var. radiata]
c115608.graph_c0	2444	3435	5636	6145	62.65	65.22	152.31	147.49	6.8108889497075e-58	1.51655106745193	up	[E]	Amino acid transport and metabolism	Cellular Component: cytoplasm (GO:0005737);; Biological Process: L-phenylalanine catabolic process (GO:0006559);; Biological Process: cinnamic acid biosynthetic process (GO:0009800);; Molecular Function: phenylalanine ammonia-lyase activity (GO:0045548);;	K10775|0.0e+00|aof:109836321|K10775 phenylalanine ammonia-lyase [EC:4.3.1.24] | (RefSeq) phenylalanine ammonia-lyase-like	[Q]	Secondary metabolites biosynthesis, transport and catabolism	Aromatic amino acid lyase	Phenylalanine ammonia-lyase 2 OS=Narcissus pseudonarcissus OX=39639 GN=PAL2 PE=2 SV=1	Phenylalanine ammonia-lyase OS=Narcissus papyraceus OX=54854 GN=PAL2 PE=2 SV=1	Q	Secondary metabolites biosynthesis, transport and catabolism	phenylalanine ammonia-lyase 2 [Narcissus papyraceus]
c102114.graph_c0	445	518	110	85	16.04	13.8	4.17	2.87	2.48969113475274e-10	-1.73161153660858	down	[OT]	--	--	--	--	--	ACT domain;; ACT domain;; ACT domain	ACT domain-containing protein ACR8 OS=Arabidopsis thaliana OX=3702 GN=ACR8 PE=2 SV=1	ACT domain-containing protein ACR8-like OS=Phoenix dactylifera OX=42345 GN=LOC103708225 PE=4 SV=1	S	Function unknown	ACT domain-containing protein ACR8-like [Phoenix dactylifera]
c107453.graph_c0	0	0	457	501	0	0	35.65	35.13	6.69505128423233e-46	7.78653467945036	up	--	--	Cellular Component: plasma membrane (GO:0005886);; Biological Process: carbohydrate transport (GO:0008643);; Cellular Component: integral component of membrane (GO:0016021);;	K15382|2.1e-103|aof:109828880|K15382 solute carrier family 50 (sugar transporter) | (RefSeq) bidirectional sugar transporter SWEET14-like	[R]	General function prediction only	Sugar efflux transporter for intercellular exchange	Bidirectional sugar transporter SWEET14 OS=Oryza sativa subsp. indica OX=39946 GN=SWEET14 PE=2 SV=1	Bidirectional sugar transporter SWEET OS=Apostasia shenzhenica OX=1088818 GN=SWEET14 PE=3 SV=1	U	Intracellular trafficking, secretion, and vesicular transport	bidirectional sugar transporter SWEET14-like [Asparagus officinalis]
c95056.graph_c0	96	111	3	10	4.8	4.09	0.16	0.94	8.32177306680138e-07	-2.87687842188083	down	--	--	--	--	--	--	Protein of unknown function (DUF620)	--	uncharacterized protein LOC103713527 OS=Phoenix dactylifera OX=42345 GN=LOC103713527 PE=4 SV=1	S	Function unknown	uncharacterized protein LOC105046806 [Elaeis guineensis]
c108522.graph_c1	149	255	50	73	10.44	13.69	3.54	4.61	0.0054911128433124	-1.11225181790985	down	--	--	--	K01191|7.0e-26|pxb:103958275|K01191 alpha-mannosidase [EC:3.2.1.24] | (RefSeq) alpha-mannosidase At3g26720-like	--	--	Protein of unknown function (DUF1644)	--	Uncharacterized protein OS=Asparagus officinalis OX=4686 GN=A4U43_C07F19130 PE=4 SV=1	S	Function unknown	uncharacterized protein LOC109848678 isoform X2 [Asparagus officinalis]
c117432.graph_c0	4608	5006	7296	9353	318.85	254.71	485.52	562.77	5.11117478411006e-31	1.2783269865527	up	--	--	Molecular Function: structural molecule activity (GO:0005198);;	--	--	--	Viral coat protein;; Carlavirus coat;; Carlavirus putative nucleic acid binding protein	--	Putative coat protein-like (Fragment) OS=Solanum chacoense OX=4108 PE=4 SV=1	--	--	--
c99665.graph_c0	451	474	111	172	15.31	11.9	3.97	5.47	2.13997056074882e-05	-1.18213574869861	down	--	--	Molecular Function: aspartic-type endopeptidase activity (GO:0004190);;	K01381|2.2e-21|dcr:108208402|K01381 saccharopepsin [EC:3.4.23.25] | (RefSeq) aspartic proteinase CDR1-like	[O]	Posttranslational modification, protein turnover, chaperones	Xylanase inhibitor N-terminal;; Eukaryotic aspartyl protease;; Xylanase inhibitor C-terminal	Aspartic proteinase-like protein 1 OS=Arabidopsis thaliana OX=3702 GN=At5g10080 PE=2 SV=1	Aspartic proteinase-like protein 1 OS=Ananas comosus OX=4615 GN=ACMD2_03919 PE=3 SV=1	O	Posttranslational modification, protein turnover, chaperones	LOW QUALITY PROTEIN: aspartic proteinase-like protein 1 [Asparagus officinalis]
c115688.graph_c0	1222	1233	1792	2075	33.82	25.25	52.36	53.79	7.32911593926683e-16	1.13664905861825	up	[L]	Replication, recombination and repair	Biological Process: maturation of LSU-rRNA from tricistronic rRNA transcript (SSU-rRNA, 5.8S rRNA, LSU-rRNA) (GO:0000463);; Molecular Function: RNA binding (GO:0003723);; Molecular Function: RNA helicase activity (GO:0003724);; Molecular Function: ATP binding (GO:0005524);; Cellular Component: nucleolus (GO:0005730);;	K13179|1.0e-259|egu:105036041|K13179 ATP-dependent RNA helicase DDX18/HAS1 [EC:3.6.4.13] | (RefSeq) DEAD-box ATP-dependent RNA helicase 27-like	[A]	RNA processing and modification	DEAD/DEAH box helicase;; Helicase conserved C-terminal domain;; Domain of unknown function (DUF4217)	DEAD-box ATP-dependent RNA helicase 27 OS=Oryza sativa subsp. japonica OX=39947 GN=Os03g0802700 PE=3 SV=1	DEAD-box ATP-dependent RNA helicase 27-like OS=Phoenix dactylifera OX=42345 GN=LOC103697224 PE=3 SV=1	A	RNA processing and modification	DEAD-box ATP-dependent RNA helicase 27 [Elaeis guineensis]
c113990.graph_c0	90	71	149	178	1.81	1.07	3.18	3.36	0.00019612607574794	1.40747112963082	up	--	--	Molecular Function: protein serine/threonine kinase activity (GO:0004674);; Molecular Function: ATP binding (GO:0005524);; Cellular Component: integral component of membrane (GO:0016021);;	K16224|6.2e-64|ath:AT2G19190|K16224 senescence-induced receptor-like serine/threonine-protein kinase | (RefSeq) FRK1; FLG22-induced receptor-like kinase 1	--	--	Protein kinase domain;; Protein tyrosine and serine/threonine kinase;; Leucine rich repeat;; Leucine rich repeat N-terminal domain	Leucine-rich repeat receptor protein kinase HPCA1 OS=Arabidopsis thaliana OX=3702 GN=HPCA1 PE=1 SV=1	Protein kinase domain-containing protein OS=Asparagus officinalis OX=4686 GN=A4U43_C07F7730 PE=3 SV=1	T	Signal transduction mechanisms	probable leucine-rich repeat receptor-like protein kinase At5g49770 isoform X1 [Asparagus officinalis]
c82883.graph_c0	106	145	249	167	20.45	18.19	48.32	28.27	0.000526826000919269	1.19903585123181	up	--	--	--	K18185|2.6e-26|ats:109750715|K18185 cytochrome c oxidase assembly protein subunit 23 | (RefSeq) LOC109750715; cytochrome c oxidase-assembly factor COX23, mitochondrial	[S]	Function unknown	--	--	Uncharacterized protein OS=Triticum aestivum OX=4565 PE=4 SV=1	O	Posttranslational modification, protein turnover, chaperones	cytochrome c oxidase-assembly factor COX23, mitochondrial [Aegilops tauschii subsp. tauschii]
c99921.graph_c0	4	5	152	141	0.15	0.19	6.28	4.79	2.55806362765276e-21	4.7357394551541	up	[QV]	--	Molecular Function: iron ion binding (GO:0005506);; Cellular Component: integral component of membrane (GO:0016021);; Molecular Function: oxidoreductase activity, acting on paired donors, with incorporation or reduction of molecular oxygen (GO:0016705);; Molecular Function: heme binding (GO:0020037);;	K10717|1.7e-249|aof:109845014|K10717 cytokinin trans-hydroxylase | (RefSeq) cytokinin hydroxylase-like	[QI]	--	Cytochrome P450	Cytokinin hydroxylase OS=Arabidopsis thaliana OX=3702 GN=CYP735A1 PE=1 SV=1	Uncharacterized protein OS=Asparagus officinalis OX=4686 GN=A4U43_C06F4960 PE=3 SV=1	--	--	cytokinin hydroxylase-like [Asparagus officinalis]
c116470.graph_c0	200	287	402	505	12.31	12.78	23.87	29.02	5.53040126202343e-10	1.38309264039484	up	[M]	Cell wall/membrane/envelope biogenesis	Molecular Function: protein kinase activity (GO:0004672);; Molecular Function: ATP binding (GO:0005524);; Cellular Component: integral component of membrane (GO:0016021);; Molecular Function: polysaccharide binding (GO:0030247);;	K23544|1.7e-57|brp:103842861|K23544 serine incorporator 1/3 | (RefSeq) serine incorporator 3	[T]	Signal transduction mechanisms	Protein kinase domain;; Protein tyrosine and serine/threonine kinase;; Wall-associated receptor kinase C-terminal	LEAF RUST 10 DISEASE-RESISTANCE LOCUS RECEPTOR-LIKE PROTEIN KINASE-like 1.2 OS=Arabidopsis thaliana OX=3702 GN=LRK10L-1.2 PE=2 SV=3	LEAF RUST 10 DISEASE-RESISTANCE LOCUS RECEPTOR-LIKE PROTEIN KINASE-like 1.2 isoform X7 OS=Phoenix dactylifera OX=42345 GN=LOC103712818 PE=4 SV=1	T	Signal transduction mechanisms	LEAF RUST 10 DISEASE-RESISTANCE LOCUS RECEPTOR-LIKE PROTEIN KINASE-like 1.2 isoform X2 [Asparagus officinalis]
c89818.graph_c0	417	744	1031	1089	62.6	81.1	156.85	151.93	8.85835965292235e-15	1.38751785290371	up	--	--	Cellular Component: integral component of membrane (GO:0016021);;	K14332|5.6e-67|aof:109830394|K14332 photosystem I subunit PsaO | (RefSeq) photosystem I subunit O	--	--	--	Photosystem I subunit O OS=Arabidopsis thaliana OX=3702 GN=PSAO PE=1 SV=1	Uncharacterized protein OS=Asparagus officinalis OX=4686 GN=A4U43_C02F7810 PE=4 SV=1	S	Function unknown	photosystem I subunit O [Asparagus officinalis]
c105290.graph_c0	9750	13458	16325	17603	275.73	281.72	487.37	466.55	5.84757241052293e-39	1.06390051134302	up	--	--	Cellular Component: integral component of membrane (GO:0016021);;	K15281|4.9e-12|soe:110779446|K15281 solute carrier family 35 | (RefSeq) uncharacterized protein LOC110779446	[R]	General function prediction only	Cleft lip and palate transmembrane protein 1 (CLPTM1)	--	Uncharacterized protein OS=Asparagus officinalis OX=4686 GN=A4U43_C02F5930 PE=3 SV=1	S	Function unknown	cleft lip and palate transmembrane protein 1 homolog isoform X1 [Asparagus officinalis]
c107548.graph_c0	107	198	424	479	6.99	9.47	28.76	29.13	1.17006119892538e-16	2.04408192969527	up	--	--	Cellular Component: integral component of membrane (GO:0016021);;	--	--	--	--	NDR1/HIN1-like protein 10 OS=Arabidopsis thaliana OX=3702 GN=NHL10 PE=2 SV=1	Syntaxin-24 OS=Dendrobium catenatum OX=906689 GN=SYP24 PE=4 SV=1	S	Function unknown	NDR1/HIN1-like protein 3 [Dendrobium catenatum]
c116292.graph_c0	228	277	8	12	5.1	4.66	0.18	0.26	2.68610262205923e-18	-3.75683563990756	down	--	--	Cellular Component: integral component of membrane (GO:0016021);;	--	--	--	C2 domain;; Plant phosphoribosyltransferase C-terminal	Protein QUIRKY OS=Arabidopsis thaliana OX=3702 GN=QKY PE=2 SV=1	Uncharacterized protein OS=Ensete ventricosum OX=4639 GN=GW17_00010101 PE=3 SV=1	S	Function unknown	FT-interacting protein 3 [Elaeis guineensis]
c108854.graph_c0	317	408	102	103	17.91	16.02	5.58	5.01	9.90415914684854e-06	-1.26267943164029	down	--	--	Cellular Component: nucleus (GO:0005634);; Molecular Function: sequence-specific DNA binding (GO:0043565);; Biological Process: positive regulation of transcription, DNA-templated (GO:0045893);;	K09338|2.6e-64|aof:109840309|K09338 homeobox-leucine zipper protein | (RefSeq) homeobox-leucine zipper protein HOX16-like	[K]	Transcription	Homeodomain;; Homeobox associated leucine zipper;; Homeobox KN domain	Homeobox-leucine zipper protein HOX16 OS=Oryza sativa subsp. indica OX=39946 GN=HOX16 PE=2 SV=1	homeobox-leucine zipper protein HOX16 isoform X1 OS=Phoenix dactylifera OX=42345 GN=LOC103701636 PE=4 SV=1	K	Transcription	homeobox-leucine zipper protein HOX16-like [Asparagus officinalis]
c107449.graph_c0	850	1459	284	280	18.51	23.55	6.54	5.74	1.12624290058536e-13	-1.46811710628127	down	[O]	Posttranslational modification, protein turnover, chaperones	Molecular Function: serine-type endopeptidase activity (GO:0004252);;	K15333|1.2e-84|nsy:104224633|K15333 tRNA guanosine-2'-O-methyltransferase [EC:2.1.1.34] | (RefSeq) uncharacterized protein LOC104224633	--	--	Subtilase family;; Fibronectin type-III domain;; Peptidase inhibitor I9	Subtilisin-like protease SBT3 OS=Solanum lycopersicum OX=4081 GN=sbt3 PE=1 SV=1	subtilisin-like protease SBT1.9 OS=Phoenix dactylifera OX=42345 GN=LOC103704382 PE=3 SV=1	O	Posttranslational modification, protein turnover, chaperones	LOW QUALITY PROTEIN: subtilisin-like protease SBT1.9 [Asparagus officinalis]
c114832.graph_c0	2310	2984	4603	5068	54.42	51.82	114.39	111.93	1.30325971770244e-49	1.37666105811298	up	[P]	Inorganic ion transport and metabolism	Molecular Function: potassium ion transmembrane transporter activity (GO:0015079);; Cellular Component: integral component of membrane (GO:0016021);;	K03549|0.0e+00|aof:109823786|K03549 KUP system potassium uptake protein | (RefSeq) potassium transporter 5-like	--	--	K+ potassium transporter	Potassium transporter 5 OS=Oryza sativa subsp. japonica OX=39947 GN=HAK5 PE=2 SV=2	Potassium transporter OS=Asparagus officinalis OX=4686 GN=A4U43_C09F15240 PE=3 SV=1	P	Inorganic ion transport and metabolism	uncharacterized protein A4U43_C09F15240 [Asparagus officinalis]
c107669.graph_c1	88	136	11	21	3.87	4.44	0.51	0.86	0.000190366640738519	-1.99231535676911	down	--	--	Biological Process: regulation of cyclin-dependent protein serine/threonine kinase activity (GO:0000079);; Cellular Component: cyclin-dependent protein kinase holoenzyme complex (GO:0000307);; Cellular Component: nucleus (GO:0005634);; Cellular Component: cytoplasm (GO:0005737);; Molecular Function: cyclin-dependent protein serine/threonine kinase regulator activity (GO:0016538);; Cellular Compon…	K06627|6.6e-141|aof:109822219|K06627 cyclin-A | (RefSeq) cyclin-A3-1-like isoform X1	[D]	Cell cycle control, cell division, chromosome partitioning	Cyclin, N-terminal domain;; Cyclin, C-terminal domain	Cyclin-A3-1 OS=Oryza sativa subsp. japonica OX=39947 GN=CYCA3-1 PE=3 SV=1	cyclin-A3-1-like OS=Phoenix dactylifera OX=42345 GN=LOC103705257 PE=3 SV=1	D	Cell cycle control, cell division, chromosome partitioning	cyclin-A3-1-like isoform X2 [Asparagus officinalis]
c91965.graph_c0	23	127	2	7	4.62	18.45	0.4	1.31	0.000552702999074472	-2.46734752113347	down	--	--	--	--	--	--	Cotton fibre expressed protein	--	Uncharacterized protein OS=Musa acuminata subsp. malaccensis OX=214687 PE=4 SV=1	S	Function unknown	uncharacterized protein LOC105040539 [Elaeis guineensis]
c111833.graph_c0	302	449	114	111	16.5	18.06	6.55	5.66	4.42488384986925e-05	-1.17029913993638	down	--	--	Molecular Function: AT DNA binding (GO:0003680);; Cellular Component: nucleus (GO:0005634);;	--	--	--	--	AT-hook motif nuclear-localized protein 10 OS=Arabidopsis thaliana OX=3702 GN=AHL10 PE=1 SV=2	AT-hook motif nuclear-localized protein OS=Asparagus officinalis OX=4686 GN=A4U43_C05F14710 PE=4 SV=1	K	Transcription	AT-hook motif nuclear-localized protein 10-like [Asparagus officinalis]
c103710.graph_c0	97	184	320	252	6.44	8.98	22.16	15.62	9.43688985815431e-07	1.51145791706976	up	[S]	Function unknown	--	--	[O]	Posttranslational modification, protein turnover, chaperones	ATP-dependent protease La (LON) substrate-binding domain	--	Lon N-terminal domain-containing protein OS=Glycine max OX=3847 GN=100807718 PE=4 SV=1	O	Posttranslational modification, protein turnover, chaperones	uncharacterized protein LOC100807718 [Glycine max]
c113931.graph_c0	222	412	421	483	8.62	11.86	17.2	17.6	2.28000659236628e-05	1.025511722924	up	--	--	Molecular Function: methyltransferase activity (GO:0008168);;	--	--	--	Methyltransferase domain;; Methyltransferase FkbM domain	--	Uncharacterized protein OS=Asparagus officinalis OX=4686 GN=A4U43_C07F6260 PE=4 SV=1	S	Function unknown	LOW QUALITY PROTEIN: uncharacterized protein LOC109849207 [Asparagus officinalis]
c113310.graph_c0	549	864	143	243	13.37	15.58	3.68	5.55	1.76752450324729e-07	-1.31710439134119	down	--	--	Molecular Function: actin binding (GO:0003779);;	--	--	--	KIP1-like protein	Protein NETWORKED 4A OS=Arabidopsis thaliana OX=3702 GN=NET4A PE=2 SV=1	NAB domain-containing protein OS=Asparagus officinalis OX=4686 GN=A4U43_C07F6820 PE=4 SV=1	S	Function unknown	LOW QUALITY PROTEIN: protein NETWORKED 4B-like [Asparagus officinalis]
c91609.graph_c0	208	198	353	351	8.07	5.64	14.47	12.84	1.31370137559389e-06	1.25056783642063	up	--	--	Cellular Component: chloroplast (GO:0009507);; Molecular Function: protein-lysine N-methyltransferase activity (GO:0016279);; Biological Process: peptidyl-lysine monomethylation (GO:0018026);; Molecular Function: [ribulose-bisphosphate carboxylase]-lysine N-methyltransferase activity (GO:0030785);;	K19199|1.2e-32|gsl:Gasu_37520|K19199 protein-histidine N-methyltransferase [EC:2.1.1.85] | (RefSeq) ribulose-1,5-bisphosphate carboxylase/oxygenase small subunit N-methyltransferase I	[R]	General function prediction only	Rubisco LSMT substrate-binding;; SET domain	--	ribulose-1,5 bisphosphate carboxylase/oxygenase large subunit N-methyltransferase, chloroplastic isoform X1 OS=Phoenix dactylifera OX=42345 GN=LOC103716470 PE=4 SV=1	S	Function unknown	ribulose-1,5 bisphosphate carboxylase/oxygenase large subunit N-methyltransferase, chloroplastic isoform X1 [Elaeis guineensis]
c105879.graph_c0	625	592	985	1021	23.5	16.59	38.56	35.26	1.77217598071982e-11	1.1943910263942	up	--	--	Cellular Component: integral component of membrane (GO:0016021);;	--	[E]	Amino acid transport and metabolism	Transmembrane amino acid transporter protein	Probable proline transporter 2 OS=Oryza sativa subsp. japonica OX=39947 GN=LOC_Os07g01090 PE=2 SV=1	Aa_trans domain-containing protein OS=Asparagus officinalis OX=4686 GN=A4U43_C07F670 PE=4 SV=1	E	Amino acid transport and metabolism	probable proline transporter 2 isoform X1 [Asparagus officinalis]
c108973.graph_c0	79	112	180	212	7.15	3.82	8.62	8.93	4.76615185571473e-06	1.48463091197892	up	[H]	Coenzyme transport and metabolism	Molecular Function: magnesium ion binding (GO:0000287);; Molecular Function: holo-[acyl-carrier-protein] synthase activity (GO:0008897);;	K06133|3.5e-118|aof:109841331|K06133 4'-phosphopantetheinyl transferase [EC:2.7.8.-] | (RefSeq) uncharacterized protein LOC109841331 isoform X1	[EH]	--	4'-phosphopantetheinyl transferase superfamily	--	ACPS domain-containing protein OS=Asparagus officinalis OX=4686 GN=A4U43_C05F34850 PE=4 SV=1	--	--	uncharacterized protein LOC109841331 isoform X2 [Asparagus officinalis]
c106769.graph_c0	750	1163	1492	1369	46.22	53.37	96.59	79.36	9.93720190046013e-13	1.10186106510978	up	[I]	Lipid transport and metabolism	Molecular Function: hydrolase activity (GO:0016787);;	K22097|2.3e-69|psom:113323289|K22097 3-O-acetylpapaveroxine carboxylesterase [EC:3.1.1.105] | (RefSeq) carboxylesterase 1-like	[V]	Defense mechanisms	alpha/beta hydrolase fold;; Steryl acetyl hydrolase;; Carboxylesterase family	Probable carboxylesterase 8 OS=Arabidopsis thaliana OX=3702 GN=CXE8 PE=2 SV=1	Putative carboxylesterase 8 OS=Apostasia shenzhenica OX=1088818 GN=CXE8 PE=3 SV=1	V	Defense mechanisms	putative carboxylesterase 8 [Apostasia shenzhenica]
c116329.graph_c0	188	362	512	506	7.95	11.31	25.2	20.04	4.62283084729373e-09	1.39837921276278	up	--	--	Molecular Function: UDP-glycosyltransferase activity (GO:0008194);;	K13691|1.8e-248|spen:107028477|K13691 pathogen-inducible salicylic acid glucosyltransferase [EC:2.4.1.-] | (RefSeq) UDP-glycosyltransferase 74G1-like	[GC]	--	UDP-glucoronosyl and UDP-glucosyl transferase	UDP-glycosyltransferase 74G1 OS=Stevia rebaudiana OX=55670 GN=UGT74G1 PE=1 SV=1	Uncharacterized protein OS=Solanum lycopersicum OX=4081 PE=3 SV=1	--	--	UDP-glycosyltransferase 74G1-like [Solanum pennellii]
c102508.graph_c0	459	425	696	602	59.16	42.43	103.86	79.35	2.78050113465949e-06	1.0267100056342	up	--	--	Cellular Component: mitochondrial respiratory chain complex II, succinate dehydrogenase complex (ubiquinone) (GO:0005749);;	--	--	--	--	Succinate dehydrogenase subunit 7, mitochondrial OS=Oryza sativa subsp. japonica OX=39947 GN=SDH7 PE=1 SV=1	succinate dehydrogenase subunit 7, mitochondrial-like isoform X1 OS=Phoenix dactylifera OX=42345 GN=LOC103710025 PE=4 SV=1	S	Function unknown	succinate dehydrogenase subunit 7, mitochondrial-like [Asparagus officinalis]
c106242.graph_c0	224	352	96	93	11.26	12.98	5	4.29	0.0016546109445629	-1.0301319987605	down	--	--	Molecular Function: ubiquitin-protein transferase activity (GO:0004842);;	K19042|4.7e-53|pda:103704628|K19042 E3 ubiquitin-protein ligase BOI and related proteins [EC:2.3.2.27] | (RefSeq) BOI-related E3 ubiquitin-protein ligase 1-like	[O]	Posttranslational modification, protein turnover, chaperones	--	--	BOI-related E3 ubiquitin-protein ligase 1-like OS=Phoenix dactylifera OX=42345 GN=LOC103704628 PE=4 SV=1	O	Posttranslational modification, protein turnover, chaperones	BOI-related E3 ubiquitin-protein ligase 1-like [Phoenix dactylifera]
c94100.graph_c1	511	616	80	88	60.84	53.61	9.77	9.77	2.96343204523092e-18	-2.17455866294828	down	[G]	Carbohydrate transport and metabolism	Molecular Function: channel activity (GO:0015267);; Cellular Component: integral component of membrane (GO:0016021);;	K09872|1.5e-103|aof:109848144|K09872 aquaporin PIP | (RefSeq) aquaporin PIP2-7	[G]	Carbohydrate transport and metabolism	Major intrinsic protein	Aquaporin PIP-type OS=Atriplex canescens OX=35922 PE=2 SV=1	Plasma membrane intrinsic protein 2 (Fragment) OS=Narcissus tazetta OX=54860 PE=2 SV=1	G	Carbohydrate transport and metabolism	plasma membrane intrinsic protein 2, partial [Narcissus tazetta]
c98321.graph_c1	58	51	4	4	2.75	1.77	0.2	0.18	0.000503552068893283	-2.41458969735965	down	--	--	Molecular Function: protein kinase activity (GO:0004672);; Molecular Function: ATP binding (GO:0005524);; Biological Process: mitotic spindle assembly checkpoint (GO:0007094);;	K02178|6.0e-221|aof:109833475|K02178 checkpoint serine/threonine-protein kinase [EC:2.7.11.1] | (RefSeq) mitotic checkpoint serine/threonine-protein kinase BUB1	[D]	Cell cycle control, cell division, chromosome partitioning	Mad3/BUB1 homology region 1;; Protein kinase domain	Mitotic checkpoint serine/threonine-protein kinase BUB1 OS=Arabidopsis thaliana OX=3702 GN=BUB1 PE=1 SV=1	Uncharacterized protein OS=Asparagus officinalis OX=4686 GN=A4U43_C03F11580 PE=4 SV=1	D	Cell cycle control, cell division, chromosome partitioning	mitotic checkpoint serine/threonine-protein kinase BUB1 [Asparagus officinalis]
c98367.graph_c0	67	99	15	8	4.59	4.99	1.07	0.51	0.00139369907599326	-1.92307423434402	down	--	--	Molecular Function: hydrolase activity, hydrolyzing O-glycosyl compounds (GO:0004553);; Cellular Component: cell wall (GO:0005618);; Biological Process: xyloglucan metabolic process (GO:0010411);; Molecular Function: xyloglucan:xyloglucosyl transferase activity (GO:0016762);; Biological Process: cell wall biogenesis (GO:0042546);; Cellular Component: apoplast (GO:0048046);; Biological Process: ce…	K08235|3.8e-148|aof:109834337|K08235 xyloglucan:xyloglucosyl transferase [EC:2.4.1.207] | (RefSeq) probable xyloglucan endotransglucosylase/hydrolase protein 10	--	--	Glycosyl hydrolases family 16;; Xyloglucan endo-transglycosylase (XET) C-terminus	Probable xyloglucan endotransglucosylase/hydrolase protein 10 OS=Arabidopsis thaliana OX=3702 GN=XTH10 PE=2 SV=1	Xyloglucan endotransglucosylase/hydrolase OS=Asparagus officinalis OX=4686 GN=A4U43_C03F24520 PE=3 SV=1	G	Carbohydrate transport and metabolism	probable xyloglucan endotransglucosylase/hydrolase protein 10 [Asparagus officinalis]
c103536.graph_c0	3	11	104	98	0.28	0.75	9.97	8.52	1.74204896472947e-12	3.7360169177207	up	--	--	Cellular Component: endoplasmic reticulum (GO:0005783);; Cellular Component: Golgi apparatus (GO:0005794);; Cellular Component: membrane (GO:0016020);; Cellular Component: integral component of membrane (GO:0016021);; Biological Process: vesicle-mediated transport (GO:0016192);;	K20359|2.7e-19|mus:103991216|K20359 PRA1 family protein 1 | (RefSeq) PRA1 family protein F3-like	[U]	Intracellular trafficking, secretion, and vesicular transport	PRA1 family protein	PRA1 family protein F4 OS=Arabidopsis thaliana OX=3702 GN=PRA1F4 PE=2 SV=1	PRA1 family protein OS=Musa acuminata subsp. malaccensis OX=214687 GN=103991216 PE=3 SV=1	U	Intracellular trafficking, secretion, and vesicular transport	PREDICTED: PRA1 family protein F3-like [Musa acuminata subsp. malaccensis]
c111194.graph_c1	290	457	759	621	14.92	18.64	43.25	31.09	2.72859941503241e-11	1.39484151216997	up	[H]	Coenzyme transport and metabolism	Molecular Function: kinase activity (GO:0016301);;	K14156|1.5e-108|pda:103704865|K14156 choline/ethanolamine kinase [EC:2.7.1.32 2.7.1.82] | (RefSeq) probable choline kinase 2	[M]	Cell wall/membrane/envelope biogenesis	Choline/ethanolamine kinase;; Phosphotransferase enzyme family;; Ecdysteroid kinase	Probable choline kinase 2 OS=Arabidopsis thaliana OX=3702 GN=At1g74320 PE=2 SV=1	probable choline kinase 2 OS=Phoenix dactylifera OX=42345 GN=LOC103704865 PE=4 SV=1	M	Cell wall/membrane/envelope biogenesis	probable choline kinase 2 [Phoenix dactylifera]
c97048.graph_c0	523	828	2	0	52.32	59	0.2	0	4.39015739819307e-41	-6.91159141938897	down	--	--	--	--	--	--	Protein of unknown function, DUF538	--	--	--	--	--
c86947.graph_c0	24	54	147	180	1.09	1.91	7.29	7.99	9.52756580731721e-10	2.42117647594784	up	--	--	Molecular Function: UDP-glycosyltransferase activity (GO:0008194);;	K12930|7.6e-126|egu:105039250|K12930 anthocyanidin 3-O-glucosyltransferase [EC:2.4.1.115] | (RefSeq) anthocyanidin 3-O-glucosyltransferase 7-like	[GC]	--	UDP-glucoronosyl and UDP-glucosyl transferase	Myricetin 3-O-rhamnosyltransferase UGT77B2 OS=Crocosmia x crocosmiiflora OX=1053288 GN=UGT77B2 PE=1 SV=1	UDP glucose-flavonoid 3-O-glucosyltransferase 3 (Fragment) OS=Narcissus tazetta subsp. chinensis OX=391288 GN=UFGT3 PE=2 SV=1	--	--	anthocyanidin 3-O-glucosyltransferase 7 [Elaeis guineensis]
c105470.graph_c0	13285	19301	23980	24760	716.28	765.28	1343.14	1240.21	9.10032788038672e-36	1.10210041022704	up	[G]	Carbohydrate transport and metabolism	Molecular Function: hydrolase activity, hydrolyzing O-glycosyl compounds (GO:0004553);; Cellular Component: cell wall (GO:0005618);; Biological Process: xyloglucan metabolic process (GO:0010411);; Molecular Function: xyloglucan:xyloglucosyl transferase activity (GO:0016762);; Biological Process: cell wall biogenesis (GO:0042546);; Cellular Component: apoplast (GO:0048046);; Biological Process: ce…	K08235|1.6e-108|aof:109822739|K08235 xyloglucan:xyloglucosyl transferase [EC:2.4.1.207] | (RefSeq) putative xyloglucan endotransglucosylase/hydrolase protein 1	--	--	Glycosyl hydrolases family 16;; Xyloglucan endo-transglycosylase (XET) C-terminus	Putative xyloglucan endotransglucosylase/hydrolase protein 1 OS=Arabidopsis thaliana OX=3702 GN=XTH1 PE=3 SV=3	Xyloglucan endotransglucosylase/hydrolase OS=Phoenix dactylifera OX=42345 GN=LOC103719175 PE=3 SV=1	G	Carbohydrate transport and metabolism	putative xyloglucan endotransglucosylase/hydrolase protein 1 [Asparagus officinalis]
c116308.graph_c0	396	878	8	7	22.92	39.18	0.5	0.38	3.74834378507201e-39	-5.31750281152792	down	[P]	Inorganic ion transport and metabolism	Molecular Function: copper ion binding (GO:0005507);; Biological Process: lignin catabolic process (GO:0046274);; Cellular Component: apoplast (GO:0048046);; Molecular Function: hydroquinone:oxygen oxidoreductase activity (GO:0052716);;	K05909|2.1e-240|aof:109822601|K05909 laccase [EC:1.10.3.2] | (RefSeq) laccase-17-like	[Q]	Secondary metabolites biosynthesis, transport and catabolism	Multicopper oxidase;; Multicopper oxidase;; Multicopper oxidase;; Multicopper oxidase	Laccase-4 OS=Oryza sativa subsp. japonica OX=39947 GN=LAC4 PE=2 SV=1	Laccase OS=Ensete ventricosum OX=4639 GN=B296_00035047 PE=3 SV=1	Q	Secondary metabolites biosynthesis, transport and catabolism	laccase-17-like [Asparagus officinalis]
c99881.graph_c0	15	24	65	59	1.81	2.12	8.05	6.65	0.000752857319969822	1.88825562398968	up	--	--	--	--	--	--	Domain of unknown function (DUF4228)	--	Uncharacterized protein OS=Asparagus officinalis OX=4686 GN=A4U43_UnF11090 PE=4 SV=1	S	Function unknown	uncharacterized protein A4U43_UnF11090 [Asparagus officinalis]
c115254.graph_c0	432	635	119	141	24.51	26.56	7.06	7.48	2.31626231877965e-09	-1.4748273284376	down	--	--	Molecular Function: copper ion binding (GO:0005507);; Molecular Function: oxidoreductase activity (GO:0016491);;	K19791|1.1e-141|lang:109331376|K19791 iron transport multicopper oxidase | (RefSeq) L-ascorbate oxidase homolog	[Q]	Secondary metabolites biosynthesis, transport and catabolism	Multicopper oxidase;; Multicopper oxidase	L-ascorbate oxidase homolog OS=Nicotiana tabacum OX=4097 PE=2 SV=1	Uncharacterized protein OS=Asparagus officinalis OX=4686 GN=A4U43_C03F11690 PE=3 SV=1	Q	Secondary metabolites biosynthesis, transport and catabolism	L-ascorbate oxidase homolog [Phalaenopsis equestris]
c111400.graph_c1	17291	24253	31317	32941	672.46	697.06	1281.26	1199.87	3.58750589289322e-45	1.14729694215761	up	[G]	Carbohydrate transport and metabolism	Molecular Function: phosphoglycerate kinase activity (GO:0004618);; Molecular Function: ATP binding (GO:0005524);; Biological Process: glycolytic process (GO:0006096);;	K00927|6.0e-212|aof:109833406|K00927 phosphoglycerate kinase [EC:2.7.2.3] | (RefSeq) phosphoglycerate kinase, cytosolic	[G]	Carbohydrate transport and metabolism	Phosphoglycerate kinase	Phosphoglycerate kinase, cytosolic OS=Nicotiana tabacum OX=4097 PE=2 SV=1	Phosphoglycerate kinase OS=Asparagus officinalis OX=4686 GN=A4U43_C03F10680 PE=3 SV=1	G	Carbohydrate transport and metabolism	phosphoglycerate kinase, cytosolic [Asparagus officinalis]
c103000.graph_c0	3	14	61	86	0.32	1.25	7	8.88	2.35638160243216e-07	3.01693796180878	up	--	--	--	--	--	--	--	--	Uncharacterized protein OS=Asparagus officinalis OX=4686 GN=A4U43_C05F26620 PE=4 SV=1	S	Function unknown	uncharacterized protein LOC109840611 [Asparagus officinalis]
c91957.graph_c0	57	110	128	129	3.28	4.67	7.71	6.95	0.00792167587868275	1.08962362002884	up	--	--	Molecular Function: protein kinase activity (GO:0004672);; Molecular Function: calcium ion binding (GO:0005509);; Molecular Function: ATP binding (GO:0005524);;	K13412|1.3e-147|aof:109833723|K13412 calcium-dependent protein kinase [EC:2.7.11.1] | (RefSeq) calcium-dependent protein kinase 20-like	[T]	Signal transduction mechanisms	EF hand;; EF-hand domain pair;; EF hand;; EF-hand domain;; EF-hand domain pair;; Protein kinase domain;; Cytoskeletal-regulatory complex EF hand;; Secreted protein acidic and rich in cysteine Ca binding region	Calcium-dependent protein kinase 20 OS=Oryza sativa subsp. japonica OX=39947 GN=CPK20 PE=2 SV=2	Uncharacterized protein OS=Asparagus officinalis OX=4686 GN=A4U43_C03F14930 PE=4 SV=1	T	Signal transduction mechanisms	calcium-dependent protein kinase 20-like [Asparagus officinalis]
c112930.graph_c0	10	16	81	90	0.55	0.64	4.63	4.6	4.00431221040514e-08	2.81821671086548	up	[Q]	Secondary metabolites biosynthesis, transport and catabolism	Molecular Function: oxidoreductase activity (GO:0016491);; Molecular Function: metal ion binding (GO:0046872);;	K00475|7.1e-173|egu:105059410|K00475 naringenin 3-dioxygenase [EC:1.14.11.9] | (RefSeq) naringenin,2-oxoglutarate 3-dioxygenase	[QR]	--	non-haem dioxygenase in morphine synthesis N-terminal;; 2OG-Fe(II) oxygenase superfamily	Flavanone 3-dioxygenase F3H1 OS=Crocosmia x crocosmiiflora OX=1053288 GN=F3H-1 PE=1 SV=1	F3H OS=Narcissus tazetta subsp. chinensis OX=391288 PE=2 SV=1	Q	Secondary metabolites biosynthesis, transport and catabolism	F3H [Narcissus tazetta subsp. chinensis]
c105304.graph_c0	499	594	1163	1591	17.66	15.57	43.51	54.07	1.27028494861467e-30	1.81245113391753	up	--	--	Cellular Component: ubiquitin ligase complex (GO:0000151);; Molecular Function: protein binding (GO:0005515);; Cellular Component: cellular_component (GO:0005575);; Cellular Component: intracellular (GO:0005622);; Cellular Component: obsolete cell (GO:0005623);; Cellular Component: cullin-RING ubiquitin ligase complex (GO:0031461);; Cellular Component: Cul3-RING ubiquitin ligase complex (GO:00314…	--	[R]	General function prediction only	Kelch motif;; Galactose oxidase, central domain;; Kelch motif;; Kelch motif;; Galactose oxidase, central domain;; Kelch motif;; Kelch motif;; F-box domain	F-box/kelch-repeat protein At1g67480 OS=Arabidopsis thaliana OX=3702 GN=At1g67480 PE=2 SV=1	F-box domain OS=Macleaya cordata OX=56857 GN=BVC80_1837g344 PE=4 SV=1	S	Function unknown	F-box domain [Macleaya cordata]
c90280.graph_c0	108	148	1555	1669	3.83	3.88	58.2	55.56	6.04610827821453e-145	4.11906590773851	up	--	--	Biological Process: defense response (GO:0006952);; Biological Process: tryptophan catabolic process to kynurenine (GO:0019441);; Molecular Function: heme binding (GO:0020037);; Molecular Function: metal ion binding (GO:0046872);;	--	--	--	Hs1pro-1 protein C-terminus;; Hs1pro-1 N-terminus	Nematode resistance protein-like HSPRO2 OS=Arabidopsis thaliana OX=3702 GN=HSPRO2 PE=1 SV=1	Nematode resistance protein-like HSPRO2 OS=Ananas comosus OX=4615 GN=ACMD2_14952 PE=4 SV=1	S	Function unknown	nematode resistance protein-like HSPRO2 [Ananas comosus]
c87436.graph_c0	13	29	40	73	3.44	5.45	9.92	17.19	0.00673660374253242	1.64493273540586	up	--	--	Molecular Function: RNA binding (GO:0003723);;	--	[D]	Cell cycle control, cell division, chromosome partitioning	--	Protein MEI2-like 1 OS=Arabidopsis thaliana OX=3702 GN=ML1 PE=1 SV=1	Uncharacterized protein (Fragment) OS=Asparagus officinalis OX=4686 GN=A4U43_C04F15850 PE=4 SV=1	--	--	protein MEI2-like 4 isoform X1 [Asparagus officinalis]
c99750.graph_c0	17	24	75	47	0.67	1.68	3.39	1.59	0.00186291134076606	1.7941379619437	up	--	--	Molecular Function: magnesium ion binding (GO:0000287);; Biological Process: response to acid chemical (GO:0001101);; Molecular Function: molecular_function (GO:0003674);; Molecular Function: catalytic activity (GO:0003824);; Cellular Component: cellular_component (GO:0005575);; Cellular Component: intracellular (GO:0005622);; Cellular Component: obsolete cell (GO:0005623);; Cellular Component: c…	K12742|2.5e-126|zju:107416905|K12742 isoprene synthase [EC:4.2.3.27] | (RefSeq) tricyclene synthase EBOS, chloroplastic-like	--	--	Terpene synthase family, metal binding domain;; Terpene synthase family 2, C-terminal metal binding;; Terpene synthase, N-terminal domain	Alpha-terpineol synthase, chloroplastic OS=Magnolia grandiflora OX=3406 PE=1 SV=1	Alpha-terpineol synthase, chloroplastic (Fragment) OS=Ananas comosus OX=4615 GN=ACMD2_14367 PE=4 SV=1	S	Function unknown	terpene synthase 10-like [Ananas comosus]
c116413.graph_c3	163	332	1706	2221	10.87	16.3	118.65	138.54	2.30596915193486e-81	3.47027251738285	up	--	--	Molecular Function: ATP binding (GO:0005524);; Cellular Component: integral component of membrane (GO:0016021);; Molecular Function: ATPase activity (GO:0016887);;	K08712|2.4e-20|gsl:Gasu_29800|K08712 ATP-binding cassette, subfamily G (WHITE), member 2, SNQ2 | (RefSeq) ABC transporter, ATP-binding protein	[Q]	Secondary metabolites biosynthesis, transport and catabolism	ABC-2 type transporter	Pleiotropic drug resistance protein TUR2 OS=Spirodela polyrhiza OX=29656 GN=TUR2 PE=1 SV=1	ABC transporter domain-containing protein OS=Asparagus officinalis OX=4686 GN=A4U43_C01F20830 PE=3 SV=1	Q	Secondary metabolites biosynthesis, transport and catabolism	ABC transporter G family member 39-like [Asparagus officinalis]
c76614.graph_c0	409	612	22	7	15.38	17.02	0.87	0.25	1.9084283837351e-31	-4.28209143191495	down	--	--	--	K16224|3.6e-26|boe:106304564|K16224 senescence-induced receptor-like serine/threonine-protein kinase | (RefSeq) senescence-induced receptor-like serine/threonine-protein kinase	[R]	General function prediction only	Malectin-like domain;; Leucine rich repeat;; Leucine Rich repeats (2 copies)	Leucine-rich repeat receptor-like serine/threonine-protein kinase At2g14510 OS=Arabidopsis thaliana OX=3702 GN=At2g14510 PE=1 SV=1	Malectin_like domain-containing protein OS=Musa acuminata subsp. malaccensis OX=214687 PE=4 SV=1	--	--	PREDICTED: probable LRR receptor-like serine/threonine-protein kinase At1g67720 [Musa acuminata subsp. malaccensis]
c104506.graph_c0	270	420	84	101	11.5	13.21	3.76	4.03	1.30336303424299e-05	-1.32016663110834	down	[L]	Replication, recombination and repair	Molecular Function: single-stranded DNA binding (GO:0003697);; Molecular Function: ATP binding (GO:0005524);; Biological Process: DNA repair (GO:0006281);; Biological Process: DNA recombination (GO:0006310);; Molecular Function: DNA-dependent ATPase activity (GO:0008094);;	K03553|4.4e-84|oeu:111403841|K03553 recombination protein RecA | (RefSeq) DNA repair protein recA homolog 3, mitochondrial-like	[L]	Replication, recombination and repair	recA bacterial DNA recombination protein;; Rad51;; KaiC	DNA repair protein recA homolog 2, mitochondrial OS=Arabidopsis thaliana OX=3702 GN=At3g10140 PE=2 SV=1	Uncharacterized protein OS=Asparagus officinalis OX=4686 GN=A4U43_C05F870 PE=3 SV=1	L	Replication, recombination and repair	DNA repair protein recA homolog 2, mitochondrial isoform X1 [Asparagus officinalis]
c109952.graph_c0	4	2	157	200	0.19	0.11	8.97	11.03	6.07134061196618e-26	5.34713128546734	up	--	--	Molecular Function: transcription coregulator activity (GO:0003712);; Molecular Function: histone acetyltransferase activity (GO:0004402);; Cellular Component: nucleus (GO:0005634);; Biological Process: regulation of transcription, DNA-templated (GO:0006355);; Molecular Function: zinc ion binding (GO:0008270);; Cellular Component: host cell nucleus (GO:0042025);;	K10523|6.2e-08|sbi:8074067|K10523 speckle-type POZ protein | (RefSeq) BTB/POZ and MATH domain-containing protein 1	[K]	Transcription	BTB/POZ domain;; TAZ zinc finger	BTB/POZ and TAZ domain-containing protein 2 OS=Arabidopsis thaliana OX=3702 GN=BT2 PE=1 SV=1	BTB/POZ and TAZ domain-containing protein 2-like OS=Phoenix dactylifera OX=42345 GN=LOC103696612 PE=4 SV=1	K	Transcription	LOW QUALITY PROTEIN: BTB/POZ and TAZ domain-containing protein 2-like [Asparagus officinalis]
c86936.graph_c0	15	10	78	35	2.04	0.99	10.83	4.44	0.000633390633239613	2.15478506508192	up	--	--	--	--	--	--	--	--	Uncharacterized protein OS=Musa balbisiana OX=52838 GN=C4D60_Mb07t17750 PE=4 SV=1	--	--	hypothetical protein C4D60_Mb07t17750 [Musa balbisiana]
c116349.graph_c1	440	668	986	957	7.61	7.88	17.13	14.39	2.39164978436133e-15	1.32248453905663	up	[N]	Cell motility	Cellular Component: integral component of membrane (GO:0016021);; Molecular Function: cellulose synthase (UDP-forming) activity (GO:0016760);; Biological Process: cellulose biosynthetic process (GO:0030244);; Biological Process: cell wall organization (GO:0071555);;	K20924|0.0e+00|aof:109837135|K20924 cellulose synthase-like protein [EC:2.4.1.-] | (RefSeq) cellulose synthase-like protein D3	--	--	Cellulose synthase;; RING/Ubox like zinc-binding domain;; Glycosyl transferase family group 2	Cellulose synthase-like protein D2 OS=Oryza sativa subsp. japonica OX=39947 GN=CSLD2 PE=2 SV=1	Uncharacterized protein OS=Asparagus officinalis OX=4686 GN=A4U43_C04F12080 PE=4 SV=1	G	Carbohydrate transport and metabolism	cellulose synthase-like protein D3 [Asparagus officinalis]
c117174.graph_c2	514	588	147	167	103.61	88.31	34.96	35.02	6.45857962011909e-08	-1.27758846788717	down	--	--	Molecular Function: nucleic acid binding (GO:0003676);; Molecular Function: zinc ion binding (GO:0008270);;	--	--	--	Retrotransposon gag protein	--	Zinc finger protein OS=Macleaya cordata OX=56857 GN=BVC80_761g5 PE=4 SV=1	L	Replication, recombination and repair	pre-rRNA-processing protein esf1-like [Asparagus officinalis]
c91915.graph_c0	122	97	22	13	10.8	6.3	2.02	1.15	0.000601406057323667	-1.86965808557443	down	--	--	Molecular Function: 3-oxo-5-alpha-steroid 4-dehydrogenase activity (GO:0003865);; Molecular Function: sterol 5-alpha reductase activity (GO:0009917);; Biological Process: brassinosteroid homeostasis (GO:0010268);; Cellular Component: integral component of membrane (GO:0016021);; Biological Process: brassinosteroid biosynthetic process (GO:0016132);; Molecular Function: oxidoreductase activity (GO…	K09591|9.2e-31|mus:103981210|K09591 steroid 5-alpha-reductase [EC:1.3.1.22] | (RefSeq) steroid 5-alpha-reductase DET2	[I]	Lipid transport and metabolism	3-oxo-5-alpha-steroid 4-dehydrogenase	Steroid 5-alpha-reductase DET2 OS=Solanum lycopersicum OX=4081 GN=DET2 PE=1 SV=1	Steroid 5-alpha-reductase DET2 OS=Musa acuminata subsp. malaccensis OX=214687 GN=103981210 PE=3 SV=1	I	Lipid transport and metabolism	PREDICTED: steroid 5-alpha-reductase DET2 [Musa acuminata subsp. malaccensis]
c96146.graph_c0	39	73	144	105	6.96	9.33	27.04	18.23	0.000278571949803138	1.56843554934902	up	--	--	Cellular Component: cytochrome b6f complex (GO:0009512);; Cellular Component: integral component of membrane (GO:0016021);;	--	--	--	PetM family of cytochrome b6f complex subunit 7	Cytochrome b6-f complex subunit 7 (Fragment) OS=Spinacia oleracea OX=3562 GN=petM PE=1 SV=1	Uncharacterized protein OS=Asparagus officinalis OX=4686 GN=A4U43_C07F30760 PE=3 SV=1	S	Function unknown	uncharacterized protein LOC109848198 [Asparagus officinalis]
c116944.graph_c1	509	574	162	201	18.04	15.05	6.05	6.67	1.05848284731239e-05	-1.05260278285097	down	--	--	Molecular Function: nucleic acid binding (GO:0003676);; Molecular Function: zinc ion binding (GO:0008270);;	K04485|1.5e-46|pop:7475108|K04485 DNA repair protein RadA/Sms | (RefSeq) uncharacterized protein LOC7475108	--	--	Retrotransposon gag protein;; Zinc knuckle	--	uncharacterized protein LOC103717641 OS=Phoenix dactylifera OX=42345 GN=LOC103717641 PE=4 SV=1	L	Replication, recombination and repair	uncharacterized protein LOC112203910 [Rosa chinensis]
c97298.graph_c0	209	266	916	868	14.12	13.23	64.52	54.85	6.65045662092768e-41	2.38929714248139	up	--	--	--	--	--	--	PDDEXK-like family of unknown function	--	uncharacterized protein LOC103709418 isoform X2 OS=Phoenix dactylifera OX=42345 GN=LOC103709418 PE=4 SV=1	S	Function unknown	uncharacterized protein LOC103709418 isoform X2 [Phoenix dactylifera]
c114367.graph_c2	222	337	414	407	6.55	7.05	13.61	11.27	4.55806534976783e-06	1.05856081196712	up	[G]	Carbohydrate transport and metabolism	Molecular Function: hydrolase activity, hydrolyzing O-glycosyl compounds (GO:0004553);; Biological Process: carbohydrate metabolic process (GO:0005975);;	K21362|4.0e-302|aof:109831898|K21362 galactolipid galactosyltransferase [EC:2.4.1.184] | (RefSeq) beta-glucosidase-like SFR2, chloroplastic	[G]	Carbohydrate transport and metabolism	Glycosyl hydrolase family 1;; Cellulase (glycosyl hydrolase family 5)	Beta-glucosidase-like SFR2, chloroplastic OS=Oryza sativa subsp. japonica OX=39947 GN=SFR2 PE=2 SV=1	Uncharacterized protein OS=Asparagus officinalis OX=4686 GN=A4U43_C02F22120 PE=3 SV=1	G	Carbohydrate transport and metabolism	beta-glucosidase-like SFR2, chloroplastic [Asparagus officinalis]
c93026.graph_c0	633	920	4379	4744	56.2	60	402.54	393.51	4.81398725800227e-177	3.05894048333285	up	--	--	Molecular Function: DNA binding (GO:0003677);; Molecular Function: DNA-binding transcription factor activity (GO:0003700);; Cellular Component: nucleus (GO:0005634);;	K09286|1.5e-44|mus:103973594|K09286 EREBP-like factor | (RefSeq) ethylene-responsive transcription factor ERF071-like	--	--	AP2 domain	Ethylene-responsive transcription factor ERF071 OS=Arabidopsis thaliana OX=3702 GN=ERF071 PE=2 SV=1	AP2/ERF domain-containing protein OS=Musa acuminata subsp. malaccensis OX=214687 GN=103974773 PE=4 SV=1	K	Transcription	PREDICTED: ethylene-responsive transcription factor ERF071-like [Musa acuminata subsp. malaccensis]
c98657.graph_c0	38	76	223	260	14.16	21.54	82.7	90.14	5.10036179347979e-14	2.48793791691684	up	--	--	--	--	--	--	Wound-induced protein	--	uncharacterized protein LOC103698874 OS=Phoenix dactylifera OX=42345 GN=LOC103698874 PE=4 SV=1	S	Function unknown	uncharacterized protein LOC103698874 [Phoenix dactylifera]
c113232.graph_c1	366	445	0	0	77.18	67.74	0	0	2.61951671925154e-30	-6.67603348312806	down	--	--	Molecular Function: fatty acid binding (GO:0005504);; Biological Process: systemic acquired resistance (GO:0009627);;	--	--	--	Probable lipid transfer;; Protease inhibitor/seed storage/LTP family	--	AAI domain-containing protein OS=Ensete ventricosum OX=4639 GN=GW17_00035072 PE=4 SV=1	S	Function unknown	putative lipid-transfer protein DIR1 [Elaeis guineensis]
c116106.graph_c0	763	1242	2121	2213	47.47	44.84	117.05	117.86	2.33357511855711e-32	1.63029330987926	up	--	--	Molecular Function: UDP-glycosyltransferase activity (GO:0008194);; Cellular Component: intracellular membrane-bounded organelle (GO:0043231);;	K22845|1.3e-121|pda:103697408|K22845 phlorizin synthase [EC:2.4.1.357] | (RefSeq) UDP-glycosyltransferase 88F3-like	[GC]	--	UDP-glucoronosyl and UDP-glucosyl transferase	UDP-glycosyltransferase 88B1 OS=Stevia rebaudiana OX=55670 GN=UGT88B1 PE=2 SV=1	Glycosyltransferase OS=Phoenix dactylifera OX=42345 GN=LOC103697408 PE=3 SV=1	--	--	UDP-glycosyltransferase 88F3-like [Phoenix dactylifera]
c93137.graph_c0	35	69	162	160	3.24	4.76	15.69	13.96	1.04762241983086e-07	2.03120185367004	up	--	--	Cellular Component: chloroplast thylakoid membrane (GO:0009535);; Cellular Component: integral component of membrane (GO:0016021);;	--	--	--	--	--	uncharacterized protein LOC103715664 OS=Phoenix dactylifera OX=42345 GN=LOC103715664 PE=4 SV=1	--	--	hypothetical protein FNV43_RR05115 [Rhamnella rubrinervis]
c95874.graph_c1	880	985	268	286	55.64	45.84	17.67	16.9	6.7749173315532e-11	-1.22986416163814	down	--	--	Molecular Function: monooxygenase activity (GO:0004497);; Molecular Function: iron ion binding (GO:0005506);; Cellular Component: integral component of membrane (GO:0016021);; Molecular Function: oxidoreductase activity, acting on paired donors, with incorporation or reduction of molecular oxygen (GO:0016705);; Molecular Function: heme binding (GO:0020037);;	K20617|1.3e-109|aof:109829254|K20617 cytochrome P450 family 71 subfamily A | (RefSeq) cytochrome P450 71A1-like	[Q]	Secondary metabolites biosynthesis, transport and catabolism	Cytochrome P450	Cytochrome P450 736A117 OS=Prunus mume OX=102107 GN=CYP736A117 PE=2 SV=1	Uncharacterized protein OS=Asparagus officinalis OX=4686 GN=A4U43_C01F31380 PE=3 SV=1	Q	Secondary metabolites biosynthesis, transport and catabolism	cytochrome P450 71A1-like [Asparagus officinalis]
c101725.graph_c0	72	66	9	8	8.31	3.87	0.9	0.76	0.00123015107753736	-2.04280506555799	down	--	--	Molecular Function: calcium ion binding (GO:0005509);; Molecular Function: calcium-dependent phospholipid binding (GO:0005544);;	K17098|4.4e-142|aof:109822781|K17098 annexin D | (RefSeq) annexin-like protein RJ4	[U]	Intracellular trafficking, secretion, and vesicular transport	Annexin	Annexin-like protein RJ4 OS=Fragaria ananassa OX=3747 PE=2 SV=2	Annexin4 OS=Albuca bracteata OX=82047 PE=2 SV=1	U	Intracellular trafficking, secretion, and vesicular transport	annexin-like protein RJ4 [Asparagus officinalis]
c118065.graph_c0	169	227	432	385	14.56	14.36	38.56	30.99	1.24392045908771e-10	1.52761853009789	up	--	--	Molecular Function: metalloendopeptidase activity (GO:0004222);; Molecular Function: metal ion binding (GO:0046872);;	K18156|1.0e-101|aof:109830473|K18156 mitochondrial inner membrane protease ATP23 [EC:3.4.24.-] | (RefSeq) mitochondrial inner membrane protease ATP23	[L]	Replication, recombination and repair	Peptidase M76 family	--	Mitochondrial inner membrane protease ATP23 OS=Asparagus officinalis OX=4686 GN=A4U43_C02F9180 PE=3 SV=1	L	Replication, recombination and repair	mitochondrial inner membrane protease ATP23 [Asparagus officinalis]
c116679.graph_c0	270	240	66	76	2.33	1.54	0.6	0.61	0.000292190478218765	-1.29189259323805	down	[R]	General function prediction only	Cellular Component: nucleus (GO:0005634);; Molecular Function: metal ion binding (GO:0046872);;	K11422|9.8e-35|qsu:112002491|K11422 [histone H3]-lysine4 N-trimethyltransferase SETD1 [EC:2.1.1.354] | (RefSeq) histone-lysine N-methyltransferase, H3 lysine-4 specific-like	[BK]	--	SET domain;; PHD-zinc-finger like domain;; PHD-like zinc-binding domain;; Tify domain binding domain;; PHD-finger	Histone-lysine N-methyltransferase ATX2 OS=Arabidopsis thaliana OX=3702 GN=ATX2 PE=1 SV=1	Uncharacterized protein OS=Asparagus officinalis OX=4686 GN=A4U43_C05F33220 PE=4 SV=1	S	Function unknown	uncharacterized protein LOC109841184 isoform X2 [Asparagus officinalis]
c105777.graph_c3	77	77	417	437	7.34	5.39	41.1	38.92	1.74053330570695e-29	2.87914423274716	up	--	--	Molecular Function: catechol oxidase activity (GO:0004097);; Biological Process: pigment biosynthetic process (GO:0046148);; Molecular Function: metal ion binding (GO:0046872);;	K00422|5.2e-100|mus:103990742|K00422 polyphenol oxidase [EC:1.10.3.1] | (RefSeq) polyphenol oxidase, chloroplastic-like	--	--	Common central domain of tyrosinase	Polyphenol oxidase, chloroplastic OS=Malus domestica OX=3750 PE=1 SV=1	Uncharacterized protein OS=Musa acuminata subsp. malaccensis OX=214687 PE=3 SV=1	S	Function unknown	PREDICTED: polyphenol oxidase, chloroplastic-like [Musa acuminata subsp. malaccensis]
c97494.graph_c1	51	65	3	4	3.01	5.49	0.19	0.46	0.00015186778984472	-2.59828614275513	down	[G]	Carbohydrate transport and metabolism	Molecular Function: beta-N-acetylhexosaminidase activity (GO:0004563);; Biological Process: carbohydrate metabolic process (GO:0005975);; Molecular Function: N-acetyl-beta-D-galactosaminidase activity (GO:0102148);;	K12373|6.7e-149|pda:103723816|K12373 hexosaminidase [EC:3.2.1.52] | (RefSeq) beta-hexosaminidase 2	[G]	Carbohydrate transport and metabolism	Glycosyl hydrolase family 20, catalytic domain;; beta-acetyl hexosaminidase like	Beta-hexosaminidase 2 OS=Arabidopsis thaliana OX=3702 GN=HEXO2 PE=1 SV=1	Beta-hexosaminidase OS=Phoenix dactylifera OX=42345 GN=LOC103723816 PE=3 SV=1	G	Carbohydrate transport and metabolism	beta-hexosaminidase 2 [Phoenix dactylifera]
c111188.graph_c0	267	304	84	82	18.42	17.98	6.05	6.25	0.000149685195674031	-1.22201525961643	down	--	--	Cellular Component: nucleus (GO:0005634);; Biological Process: regulation of transcription, DNA-templated (GO:0006355);; Biological Process: auxin-activated signaling pathway (GO:0009734);;	K14484|5.3e-92|aof:109850857|K14484 auxin-responsive protein IAA | (RefSeq) auxin-responsive protein IAA30-like	--	--	AUX/IAA family	Auxin-responsive protein IAA30 OS=Oryza sativa subsp. japonica OX=39947 GN=IAA30 PE=2 SV=1	Auxin-responsive protein (Fragment) OS=Lycoris longituba OX=272140 PE=2 SV=1	K	Transcription	auxin-responsive protein IAA30-like [Asparagus officinalis]
c83196.graph_c0	4	14	61	33	0.47	1.21	7.41	3.64	0.000564565462759532	2.2982428593538	up	--	--	--	--	--	--	--	--	Uncharacterized protein OS=Aquilegia coerulea OX=218851 GN=AQUCO_00900302v1 PE=4 SV=1	--	--	hypothetical protein AQUCO_00900302v1 [Aquilegia coerulea]
c105461.graph_c0	240	256	666	638	34.92	28.96	100.42	79.11	1.4819070591372e-20	1.86300195075161	up	--	--	--	--	--	--	--	--	Uncharacterized protein OS=Asparagus officinalis OX=4686 GN=A4U43_UnF9360 PE=4 SV=1	--	--	uncharacterized protein LOC109828002 [Asparagus officinalis]
c110956.graph_c1	372	572	1327	1507	17.28	19.65	64.71	65.54	3.02788786532059e-44	2.08827795980464	up	[Q]	Secondary metabolites biosynthesis, transport and catabolism	Biological Process: biosynthetic process (GO:0009058);; Molecular Function: transferase activity, transferring acyl groups other than amino-acyl groups (GO:0016747);;	K00660|1.6e-136|egu:105044627|K00660 chalcone synthase [EC:2.3.1.74] | (RefSeq) chalcone synthase 3-like	--	--	Chalcone and stilbene synthases, N-terminal domain;; Chalcone and stilbene synthases, C-terminal domain;; 3-Oxoacyl-[acyl-carrier-protein (ACP)] synthase III C terminal;; 3-Oxoacyl-[acyl-carrier-protein (ACP)] synthase III;; FAE1/Type III polyketide synthase-like protein	Chalcone synthase 2 OS=Ruta graveolens OX=37565 GN=CHS2 PE=2 SV=1	Chalcone synthase 4 OS=Narcissus tazetta subsp. chinensis OX=391288 GN=CHS4 PE=2 SV=1	H	Coenzyme transport and metabolism	chalcone synthase 4 [Narcissus tazetta subsp. chinensis]
c111614.graph_c0	142	152	34	48	2.5	1.97	0.63	0.79	0.00550703185862877	-1.24185778402683	down	[L]	Replication, recombination and repair	Molecular Function: ATP binding (GO:0005524);; Biological Process: mismatch repair (GO:0006298);; Molecular Function: mismatched DNA binding (GO:0030983);;	K08737|0.0e+00|aof:109827295|K08737 DNA mismatch repair protein MSH6 | (RefSeq) DNA mismatch repair protein MSH7 isoform X1	[L]	Replication, recombination and repair	MutS domain V;; MutS domain III;; MutS domain I;; MutS domain II	DNA mismatch repair protein MSH7 OS=Arabidopsis thaliana OX=3702 GN=MSH7 PE=1 SV=1	DNA_MISMATCH_REPAIR_2 domain-containing protein OS=Asparagus officinalis OX=4686 GN=A4U43_C01F22130 PE=4 SV=1	L	Replication, recombination and repair	DNA mismatch repair protein MSH7 isoform X1 [Asparagus officinalis]
c112895.graph_c0	46	27	3	3	4.6	1.46	0.22	0.2	0.00745341576902954	-2.06738131176685	down	--	--	Molecular Function: nucleic acid binding (GO:0003676);; Molecular Function: DNA helicase activity (GO:0003678);; Molecular Function: zinc ion binding (GO:0008270);;	K19525|7.9e-98|dct:110098611|K19525 vacuolar protein sorting-associated protein 13A/C | (RefSeq) uncharacterized protein LOC110098611	[R]	General function prediction only	Reverse transcriptase (RNA-dependent DNA polymerase);; RNase H-like domain found in reverse transcriptase;; RNase H-like domain found in reverse transcriptase	RNA-directed DNA polymerase homolog OS=Oenothera berteroana OX=3950 PE=4 SV=1	Putative mitochondrial protein OS=Apostasia shenzhenica OX=1088818 GN=AXF42_Ash014399 PE=4 SV=1	I	Lipid transport and metabolism	putative mitochondrial protein [Apostasia shenzhenica]
c103201.graph_c0	25	35	82	108	2.53	2.59	8.55	10.2	2.78388533113657e-05	1.96177301843747	up	[T]	Signal transduction mechanisms	Molecular Function: molecular_function (GO:0003674);; Molecular Function: binding (GO:0005488);; Molecular Function: protein binding (GO:0005515);; Cellular Component: cellular_component (GO:0005575);; Cellular Component: intracellular (GO:0005622);; Cellular Component: obsolete cell (GO:0005623);; Cellular Component: cytoplasm (GO:0005737);; Biological Process: cellular aromatic compound metabol…	--	--	--	GUN4-like	Tetrapyrrole-binding protein, chloroplastic OS=Arabidopsis thaliana OX=3702 GN=GUN4 PE=1 SV=1	GUN4 domain-containing protein (Fragment) OS=Rhododendron williamsianum OX=262921 GN=C3L33_17575 PE=4 SV=1	S	Function unknown	hypothetical protein C3L33_17575, partial [Rhododendron williamsianum]
c114518.graph_c0	44	54	407	443	2.07	1.42	10.46	11.4	1.12193018067694e-39	3.50401785594623	up	[O]	Posttranslational modification, protein turnover, chaperones	Molecular Function: serine-type endopeptidase activity (GO:0004252);; Cellular Component: extracellular space (GO:0005615);;	K15333|1.1e-71|nsy:104224633|K15333 tRNA guanosine-2'-O-methyltransferase [EC:2.1.1.34] | (RefSeq) uncharacterized protein LOC104224633	--	--	Subtilase family;; Fibronectin type-III domain;; Peptidase inhibitor I9;; PA domain	Subtilisin-like protease SBT5.3 OS=Arabidopsis thaliana OX=3702 GN=AIR3 PE=2 SV=1	subtilisin-like protease SBT5.3 OS=Phoenix dactylifera OX=42345 GN=LOC103710673 PE=3 SV=1	G	Carbohydrate transport and metabolism	subtilisin-like protease SBT5.3 [Phoenix dactylifera]
c107891.graph_c0	938	1261	349	312	31.2	31.02	12.23	9.73	4.15336288173909e-11	-1.19503099298829	down	--	--	Molecular Function: aspartic-type endopeptidase activity (GO:0004190);; Cellular Component: extracellular region (GO:0005576);; Biological Process: proteolysis (GO:0006508);; Biological Process: protein catabolic process (GO:0030163);;	K22683|6.1e-67|jcu:105641973|K22683 aspartyl protease family protein [EC:3.4.23.-] | (RefSeq) aspartyl protease family protein 2	[O]	Posttranslational modification, protein turnover, chaperones	Xylanase inhibitor N-terminal;; Xylanase inhibitor C-terminal;; Eukaryotic aspartyl protease	Aspartic proteinase NANA, chloroplast OS=Arabidopsis thaliana OX=3702 GN=NANA PE=1 SV=1	aspartic proteinase NANA, chloroplast-like OS=Phoenix dactylifera OX=42345 GN=LOC103709508 PE=3 SV=1	O	Posttranslational modification, protein turnover, chaperones	aspartic proteinase NANA, chloroplast-like [Phoenix dactylifera]
c113275.graph_c0	254	171	57	79	22.77	11.25	5.29	6.62	0.0086329453481042	-1.1075773227974	down	--	--	Molecular Function: cysteine-type endopeptidase activity (GO:0004197);; Biological Process: proteolysis (GO:0006508);;	--	--	--	Helper component proteinase;; Protein P3 of Potyviral polyprotein	--	--	--	--	--
c63974.graph_c0	80	78	8	9	17.75	12.47	1.76	1.85	0.000215978525172031	-2.23767408187667	down	--	--	--	--	--	--	DVL family	--	Uncharacterized protein OS=Musa acuminata subsp. malaccensis OX=214687 PE=4 SV=1	S	Function unknown	uncharacterized protein LOC110105470 isoform X1 [Dendrobium catenatum]
c94390.graph_c0	49	57	4	3	4.1	3.5	0.35	0.23	0.000441445595372463	-2.46520799395779	down	--	--	--	--	--	--	--	--	Uncharacterized protein OS=Asparagus officinalis OX=4686 GN=A4U43_C09F1230 PE=4 SV=1	--	--	uncharacterized protein LOC109824132 [Asparagus officinalis]
c94202.graph_c0	76	150	16	22	4.76	6.94	1.04	1.29	0.000839703574440495	-1.77598920651547	down	--	--	Biological Process: phospholipid metabolic process (GO:0006644);; Molecular Function: phosphatidate phosphatase activity (GO:0008195);; Cellular Component: integral component of membrane (GO:0016021);;	K18693|1.3e-146|aof:109829265|K18693 diacylglycerol diphosphate phosphatase / phosphatidate phosphatase [EC:3.1.3.81 3.1.3.4] | (RefSeq) lipid phosphate phosphatase 2-like	[I]	Lipid transport and metabolism	PAP2 superfamily	Putative lipid phosphate phosphatase 3, chloroplastic OS=Arabidopsis thaliana OX=3702 GN=LPP3 PE=2 SV=1	lipid phosphate phosphatase 2-like isoform X2 OS=Phoenix dactylifera OX=42345 GN=LOC103713996 PE=3 SV=1	I	Lipid transport and metabolism	lipid phosphate phosphatase 2-like [Asparagus officinalis]
c114927.graph_c0	5194	7290	1396	1392	140.94	144.88	41.06	35.64	6.58925354022353e-54	-1.63142432321412	down	[Q]	Secondary metabolites biosynthesis, transport and catabolism	Molecular Function: cellulase activity (GO:0008810);; Cellular Component: integral component of membrane (GO:0016021);; Biological Process: cellulose catabolic process (GO:0030245);;	K01179|0.0e+00|mus:103989662|K01179 endoglucanase [EC:3.2.1.4] | (RefSeq) endoglucanase 9-like	--	--	Glycosyl hydrolase family 9	Endoglucanase 9 OS=Oryza sativa subsp. japonica OX=39947 GN=GLU1 PE=2 SV=1	Endoglucanase OS=Musa balbisiana OX=52838 GN=C4D60_Mb06t33070 PE=3 SV=1	G	Carbohydrate transport and metabolism	PREDICTED: endoglucanase 9-like [Musa acuminata subsp. malaccensis]
c115135.graph_c0	5970	8414	1334	1607	290.47	286.08	90.85	103.39	1.3180947887378e-64	-1.76322611307605	down	--	--	Biological Process: metal ion transport (GO:0030001);; Molecular Function: metal ion binding (GO:0046872);;	--	[P]	Inorganic ion transport and metabolism	Heavy-metal-associated domain	Heavy metal-associated isoprenylated plant protein 32 OS=Arabidopsis thaliana OX=3702 GN=HIPP32 PE=2 SV=1	Heavy metal-associated isoprenylated plant protein 26 OS=Dendrobium catenatum OX=906689 GN=HIPP26 PE=4 SV=1	P	Inorganic ion transport and metabolism	LOW QUALITY PROTEIN: heavy metal-associated isoprenylated plant protein 32-like [Asparagus officinalis]
c115336.graph_c0	1059	1482	352	341	26.22	27.01	9.47	7.97	2.3887946007428e-15	-1.33449422273319	down	[M]	Cell wall/membrane/envelope biogenesis	Molecular Function: protein kinase activity (GO:0004672);; Molecular Function: ATP binding (GO:0005524);; Cellular Component: integral component of membrane (GO:0016021);;	K00924|7.0e-93|jcu:105635320|K00924 kinase [EC:2.7.1.-] | (RefSeq) receptor protein kinase CLAVATA1	--	--	Leucine rich repeat;; Protein kinase domain;; Leucine Rich repeats (2 copies);; Protein tyrosine and serine/threonine kinase;; Leucine Rich Repeat;; Leucine Rich repeat	Leucine-rich repeat receptor-like serine/threonine-protein kinase BAM1 OS=Arabidopsis thaliana OX=3702 GN=BAM1 PE=1 SV=1	Protein kinase domain-containing protein OS=Asparagus officinalis OX=4686 GN=A4U43_C03F23870 PE=4 SV=1	T	Signal transduction mechanisms	leucine-rich repeat receptor-like serine/threonine-protein kinase BAM1 [Asparagus officinalis]
c108426.graph_c0	117	154	257	250	6.74	6.94	15.47	13.28	1.52159800508229e-06	1.37201623723184	up	--	--	Cellular Component: cellular_component (GO:0005575);; Cellular Component: intracellular (GO:0005622);; Cellular Component: obsolete cell (GO:0005623);; Cellular Component: nucleus (GO:0005634);; Cellular Component: organelle (GO:0043226);; Cellular Component: membrane-bounded organelle (GO:0043227);; Cellular Component: intracellular organelle (GO:0043229);; Cellular Component: intracellular memb…	K14972|1.7e-12|qsu:112038366|K14972 PAX-interacting protein 1 | (RefSeq) mediator of RNA polymerase II transcription subunit 15a-like isoform X1	--	--	MYND finger	F-box protein At1g67340 OS=Arabidopsis thaliana OX=3702 GN=At1g67340 PE=1 SV=1	F-box protein At1g67340-like OS=Phoenix dactylifera OX=42345 GN=LOC103715723 PE=4 SV=1	S	Function unknown	F-box protein At1g67340-like [Phoenix dactylifera]
c105302.graph_c0	104	218	15	8	19.7	28.04	2.8	1.44	2.74135059437842e-08	-2.82513160859555	down	--	--	Biological Process: response to water (GO:0009415);;	--	--	--	Dehydrin	--	Dehydrin OS=Artemisia annua OX=35608 GN=CTI12_AA501330 PE=3 SV=1	S	Function unknown	dehydrin [Artemisia annua]
c110392.graph_c0	240	417	1579	1771	15.67	20.22	106.24	107.85	1.43730311260912e-71	2.84781066735822	up	--	--	Biological Process: reproduction (GO:0000003);; Molecular Function: regulatory region nucleic acid binding (GO:0001067);; Biological Process: developmental process involved in reproduction (GO:0003006);; Molecular Function: molecular_function (GO:0003674);; Molecular Function: nucleic acid binding (GO:0003676);; Molecular Function: DNA binding (GO:0003677);; Molecular Function: DNA-binding transc…	K09287|8.6e-93|hbr:110642007|K09287 RAV-like factor | (RefSeq) AP2/ERF and B3 domain-containing transcription factor RAV1-like	--	--	B3 DNA binding domain;; AP2 domain	AP2/ERF and B3 domain-containing transcription repressor RAV2 OS=Arabidopsis thaliana OX=3702 GN=RAV2 PE=1 SV=1	Uncharacterized protein OS=Hevea brasiliensis OX=3981 GN=GH714_020158 PE=3 SV=1	K	Transcription	AP2/ERF and B3 domain-containing transcription factor RAV1-like [Hevea brasiliensis]
c93841.graph_c0	48	26	122	120	4.73	1.88	12.4	11.03	2.49086988331566e-05	1.95722206993332	up	--	--	Cellular Component: plasma membrane (GO:0005886);;	--	--	--	Ubiquitin-2 like Rad60 SUMO-like	Membrane-anchored ubiquitin-fold protein 4 OS=Arabidopsis thaliana OX=3702 GN=MUB4 PE=1 SV=1	Membrane-anchored ubiquitin-fold protein OS=Phoenix dactylifera OX=42345 GN=LOC103700890 PE=4 SV=1	U	Intracellular trafficking, secretion, and vesicular transport	LOW QUALITY PROTEIN: membrane-anchored ubiquitin-fold protein 4-like [Phoenix dactylifera]
c110678.graph_c0	420	584	149	173	21.47	23.03	8.22	8.19	7.50783721293406e-06	-1.09504312806442	down	--	--	Molecular Function: DNA-binding transcription factor activity (GO:0003700);; Biological Process: positive regulation of transcription, DNA-templated (GO:0045893);;	K14432|5.8e-59|egu:105058236|K14432 ABA responsive element binding factor | (RefSeq) bZIP transcription factor TRAB1 isoform X1	--	--	--	ABSCISIC ACID-INSENSITIVE 5-like protein 7 OS=Arabidopsis thaliana OX=3702 GN=ABF4 PE=1 SV=1	bZIP transcription factor TRAB1 isoform X1 OS=Phoenix dactylifera OX=42345 GN=LOC103712514 PE=4 SV=1	K	Transcription	bZIP transcription factor 46 isoform X1 [Elaeis guineensis]
c91800.graph_c0	289	328	448	530	19.96	16.63	32.2	34.12	5.6368689706606e-08	1.14356727384627	up	[J]	Translation, ribosomal structure and biogenesis	Molecular Function: N-acetyltransferase activity (GO:0008080);;	--	--	--	Acetyltransferase (GNAT) family;; Acetyltransferase (GNAT) domain;; Acetyltransferase (GNAT) domain;; FR47-like protein	--	N-acetyltransferase domain-containing protein OS=Asparagus officinalis OX=4686 GN=A4U43_C01F8300 PE=4 SV=1	S	Function unknown	uncharacterized protein LOC109819423 [Asparagus officinalis]
c115577.graph_c0	12624	14623	4238	5177	250.97	217.63	91.42	98.87	9.24645257674195e-27	-1.02850113210038	down	--	--	Molecular Function: inorganic anion exchanger activity (GO:0005452);; Cellular Component: integral component of membrane (GO:0016021);;	K24194|0.0e+00|pda:103722668|K24194 boron transporter | (RefSeq) probable boron transporter 2 isoform X1	[P]	Inorganic ion transport and metabolism	HCO3- transporter family	Boron transporter 1 OS=Arabidopsis thaliana OX=3702 GN=BOR1 PE=1 SV=1	probable boron transporter 2 isoform X2 OS=Phoenix dactylifera OX=42345 GN=LOC103722668 PE=3 SV=1	P	Inorganic ion transport and metabolism	probable boron transporter 2 isoform X2 [Phoenix dactylifera]
c117299.graph_c3	729	683	2004	1986	104.05	70.38	302.65	276.51	2.44618199905948e-37	1.96769075542814	up	--	--	Cellular Component: mitochondrion (GO:0005739);; Biological Process: negative regulation of ATPase activity (GO:0032780);; Molecular Function: ATPase inhibitor activity (GO:0042030);;	K22255|1.6e-09|tcc:18586821|K22255 ATPase inhibitor, mitochondrial | (RefSeq) uncharacterized protein At2g27730, mitochondrial	--	--	Mitochondrial ATPase inhibitor, IATP	--	Uncharacterized protein OS=Ananas comosus OX=4615 GN=ACMD2_03976 PE=4 SV=1	S	Function unknown	uncharacterized protein At2g27730, mitochondrial-like [Ananas comosus]
c110528.graph_c0	457	664	730	885	23.33	25.97	42.89	44.79	2.07286840325736e-09	1.03240703733078	up	[H]	Coenzyme transport and metabolism	Molecular Function: hydroxymethylbilane synthase activity (GO:0004418);; Biological Process: peptidyl-pyrromethane cofactor linkage (GO:0018160);; Biological Process: tetrapyrrole biosynthetic process (GO:0033014);;	K01749|2.6e-171|aof:109844576|K01749 hydroxymethylbilane synthase [EC:2.5.1.61] | (RefSeq) porphobilinogen deaminase, chloroplastic-like	[H]	Coenzyme transport and metabolism	Porphobilinogen deaminase, dipyromethane cofactor binding domain;; Porphobilinogen deaminase, C-terminal domain	Porphobilinogen deaminase, chloroplastic OS=Pisum sativum OX=3888 GN=HEMC PE=1 SV=1	Hydroxymethylbilane synthase OS=Asparagus officinalis OX=4686 GN=A4U43_C06F1030 PE=3 SV=1	H	Coenzyme transport and metabolism	porphobilinogen deaminase, chloroplastic-like [Asparagus officinalis]
c104805.graph_c0	641	966	45	89	16.76	18.67	1.24	2.18	3.16225080827052e-29	-2.96825011695059	down	--	--	Biological Process: phloem development (GO:0010088);;	--	--	--	Sieve element occlusion N-terminus;; Sieve element occlusion C-terminus	Protein SIEVE ELEMENT OCCLUSION B OS=Arabidopsis thaliana OX=3702 GN=SEOB PE=1 SV=1	Uncharacterized protein OS=Asparagus officinalis OX=4686 GN=A4U43_C02F8890 PE=4 SV=1	S	Function unknown	protein SIEVE ELEMENT OCCLUSION B [Asparagus officinalis]
c110139.graph_c0	586	801	1890	1835	24.68	24.92	93.25	72.33	5.22085148239485e-48	1.93013894850482	up	--	--	Molecular Function: DNA-binding transcription factor activity (GO:0003700);; Cellular Component: nucleus (GO:0005634);; Cellular Component: host cell nucleus (GO:0042025);; Molecular Function: sequence-specific DNA binding (GO:0043565);;	K09419|2.5e-74|aof:109822373|K09419 heat shock transcription factor, other eukaryote | (RefSeq) heat stress transcription factor B-1-like	[K]	Transcription	HSF-type DNA-binding	Heat stress transcription factor B-1 OS=Oryza sativa subsp. japonica OX=39947 GN=HSFB1 PE=2 SV=1	Transcription factor (Fragment) OS=Lycoris longituba OX=272140 PE=2 SV=1	K	Transcription	heat stress transcription factor B-1-like [Asparagus officinalis]
c104397.graph_c0	2101	2980	3862	4165	76.59	80.32	148.24	142.1	1.0646071669738e-30	1.1752583414323	up	[P]	Inorganic ion transport and metabolism	Biological Process: sulfate assimilation (GO:0000103);; Molecular Function: sulfate adenylyltransferase (ATP) activity (GO:0004781);;	K13811|4.1e-177|sot:102593763|K13811 3'-phosphoadenosine 5'-phosphosulfate synthase [EC:2.7.7.4 2.7.1.25] | (RefSeq) met3-2; ATP sulfurylase 1, chloroplastic-like	[P]	Inorganic ion transport and metabolism	ATP-sulfurylase	ATP sulfurylase 1, chloroplastic OS=Arabidopsis thaliana OX=3702 GN=APS1 PE=1 SV=1	Sulfate adenylyltransferase OS=Solanum chacoense OX=4108 PE=4 SV=1	P	Inorganic ion transport and metabolism	ATP sulfurylase 1, chloroplastic-like [Solanum tuberosum]
c96132.graph_c0	383	459	1119	1198	14.92	13.21	45.75	43.61	6.12093454302758e-38	1.9478302657634	up	--	--	Molecular Function: DNA binding (GO:0003677);; Molecular Function: DNA-binding transcription factor activity (GO:0003700);; Cellular Component: nucleus (GO:0005634);;	K12900|2.9e-25|lang:109341833|K12900 FUS-interacting serine-arginine-rich protein 1 | (RefSeq) serine/arginine-rich SC35-like splicing factor SCL30A	--	--	AP2 domain	Ethylene-responsive transcription factor ERF114 OS=Arabidopsis thaliana OX=3702 GN=ERF114 PE=1 SV=1	AP2/ERF domain-containing protein OS=Asparagus officinalis OX=4686 GN=A4U43_C02F16580 PE=4 SV=1	K	Transcription	ethylene-responsive transcription factor ERF113-like [Asparagus officinalis]
c111431.graph_c1	58	50	98	114	3.09	1.96	7.62	5.96	0.00262635024682436	1.3376372678785	up	[P]	Inorganic ion transport and metabolism	Molecular Function: cation transmembrane transporter activity (GO:0008324);; Cellular Component: integral component of membrane (GO:0016021);;	--	[P]	Inorganic ion transport and metabolism	Cation efflux family	Metal tolerance protein 5 OS=Oryza sativa subsp. japonica OX=39947 GN=MTP5 PE=2 SV=1	Metal tolerance protein 5 (Fragment) OS=Anthurium amnicola OX=1678845 GN=MTP5_0 PE=4 SV=1	P	Inorganic ion transport and metabolism	metal tolerance protein 5 isoform X1 [Elaeis guineensis]
c107888.graph_c0	417	449	716	788	16.91	13.1	29.75	29.11	9.93261356252539e-13	1.27714846353955	up	--	--	Cellular Component: integral component of membrane (GO:0016021);;	K15015|3.3e-10|ini:109192489|K15015 solute carrier family 32 (vesicular inhibitory amino acid transporter) | (RefSeq) vacuolar amino acid transporter 1-like	[E]	Amino acid transport and metabolism	Transmembrane amino acid transporter protein	Amino acid permease 3 OS=Arabidopsis thaliana OX=3702 GN=AAP3 PE=1 SV=2	Amino acid transporter OS=Solanum tuberosum OX=4113 GN=102580162 PE=4 SV=1	E	Amino acid transport and metabolism	PREDICTED: amino acid permease 3 [Solanum tuberosum]
c88369.graph_c1	28	48	2	2	1.22	1.55	0.09	0.08	0.00229177441207593	-2.3411392579461	down	[M]	Cell wall/membrane/envelope biogenesis	Molecular Function: protein kinase activity (GO:0004672);; Molecular Function: ATP binding (GO:0005524);;	K01534|7.1e-95|var:108330779|K01534 Zn2+/Cd2+-exporting ATPase [EC:7.2.2.12 7.2.2.21] | (RefSeq) cadmium/zinc-transporting ATPase HMA3-like	[T]	Signal transduction mechanisms	Protein tyrosine and serine/threonine kinase;; Protein kinase domain	Probable receptor-like serine/threonine-protein kinase At5g57670 OS=Arabidopsis thaliana OX=3702 GN=At5g57670 PE=2 SV=1	Protein kinase domain-containing protein OS=Asparagus officinalis OX=4686 GN=A4U43_C05F34620 PE=4 SV=1	T	Signal transduction mechanisms	probable receptor-like serine/threonine-protein kinase At5g57670 [Asparagus officinalis]
c84041.graph_c0	292	375	1381	1323	40.54	37.95	195.41	171.11	3.05079175625741e-60	2.50793155641941	up	--	--	--	--	--	--	Cysteine-rich TM module stress tolerance	--	CYSTM domain-containing protein OS=Asparagus officinalis OX=4686 GN=A4U43_C07F37340 PE=4 SV=1	--	--	uncharacterized protein A4U43_C07F37340 [Asparagus officinalis]
c94452.graph_c0	94	148	432	656	14.43	16.53	67.36	93.87	2.38344795411045e-26	2.60916333296612	up	--	--	Molecular Function: electron transfer activity (GO:0009055);; Molecular Function: protein disulfide oxidoreductase activity (GO:0015035);;	K03676|2.3e-33|rcu:8288062|K03676 glutaredoxin 3 | (RefSeq) glutaredoxin-C9	[O]	Posttranslational modification, protein turnover, chaperones	Glutaredoxin	Monothiol glutaredoxin-S5 OS=Oryza sativa subsp. japonica OX=39947 GN=GRXS5 PE=2 SV=1	monothiol glutaredoxin-S9-like OS=Phoenix dactylifera OX=42345 GN=LOC103713208 PE=3 SV=1	O	Posttranslational modification, protein turnover, chaperones	monothiol glutaredoxin-S9-like [Phoenix dactylifera]
c100379.graph_c0	437	542	122	130	37.87	34.21	11.17	10.66	1.60099998678694e-08	-1.40837203975146	down	[O]	Posttranslational modification, protein turnover, chaperones	Molecular Function: protein binding (GO:0005515);;	K00799|3.5e-59|aof:109837812|K00799 glutathione S-transferase [EC:2.5.1.18] | (RefSeq) glutathione S-transferase F10-like	--	--	Glutathione S-transferase, N-terminal domain;; Glutathione S-transferase, N-terminal domain	Ethylene-responsive transcription factor 4 OS=Arabidopsis thaliana OX=3702 GN=ERF4 PE=1 SV=1	Glutathione transferase OS=Asparagus officinalis OX=4686 GN=A4U43_C04F23590 PE=3 SV=1	O	Posttranslational modification, protein turnover, chaperones	glutathione S-transferase F10-like [Asparagus officinalis]
c114958.graph_c3	794	1095	197	258	24.54	25.2	6.45	7.46	7.42506154662217e-15	-1.51350392656386	down	[G]	Carbohydrate transport and metabolism	Biological Process: carbohydrate metabolic process (GO:0005975);; Molecular Function: glycogen phosphorylase activity (GO:0008184);; Molecular Function: pyridoxal phosphate binding (GO:0030170);; Molecular Function: linear malto-oligosaccharide phosphorylase activity (GO:0102250);; Molecular Function: SHG alpha-glucan phosphorylase activity (GO:0102499);;	K00688|0.0e+00|aof:109821959|K00688 glycogen phosphorylase [EC:2.4.1.1] | (RefSeq) alpha-glucan phosphorylase, H isozyme	[G]	Carbohydrate transport and metabolism	Carbohydrate phosphorylase	Alpha-glucan phosphorylase, H isozyme OS=Solanum tuberosum OX=4113 PE=1 SV=1	Alpha-1,4 glucan phosphorylase OS=Albuca bracteata OX=82047 GN=PPase-2 PE=2 SV=1	G	Carbohydrate transport and metabolism	uncharacterized protein A4U43_C08F35770 [Asparagus officinalis]
c108567.graph_c0	518	773	182	125	12.08	13.34	4.49	2.73	9.15224492896687e-09	-1.49001779901558	down	--	--	Cellular Component: cellular_component (GO:0005575);; Cellular Component: obsolete cell (GO:0005623);; Cellular Component: plasma membrane (GO:0005886);; Biological Process: cellular protein modification process (GO:0006464);; Biological Process: nitrogen compound metabolic process (GO:0006807);; Biological Process: biological_process (GO:0008150);; Biological Process: metabolic process (GO:00081…	--	--	--	NPH3 family;; BTB/POZ domain	Root phototropism protein 3 OS=Arabidopsis thaliana OX=3702 GN=RPT3 PE=1 SV=2	Root phototropism protein 3 OS=Ananas comosus OX=4615 GN=ACMD2_12049 PE=3 SV=1	S	Function unknown	LOW QUALITY PROTEIN: root phototropism protein 3-like [Asparagus officinalis]
c113073.graph_c0	2481	3334	918	1042	86.12	85.47	33.53	33.83	1.06575075566592e-18	-1.04686969421343	down	[M]	Cell wall/membrane/envelope biogenesis	Molecular Function: catalytic activity (GO:0003824);;	K09753|1.1e-158|aof:109843987|K09753 cinnamoyl-CoA reductase [EC:1.2.1.44] | (RefSeq) cinnamoyl-CoA reductase 1-like isoform X1	[V]	Defense mechanisms	NAD dependent epimerase/dehydratase family;; 3-beta hydroxysteroid dehydrogenase/isomerase family;; NAD(P)H-binding;; GDP-mannose 4,6 dehydratase;; NmrA-like family;; Male sterility protein;; Polysaccharide biosynthesis protein	Cinnamoyl-CoA reductase 1 OS=Arabidopsis thaliana OX=3702 GN=CCR1 PE=1 SV=1	Epimerase domain-containing protein OS=Triticum aestivum OX=4565 PE=4 SV=1	V	Defense mechanisms	cinnamoyl-CoA reductase 1-like isoform X1 [Asparagus officinalis]
c85219.graph_c0	234	343	650	612	48.24	51.08	133.8	117.09	2.57863767318861e-16	1.62620948039933	up	--	--	Biological Process: polysaccharide catabolic process (GO:0000272);; Molecular Function: beta-amylase activity (GO:0016161);; Molecular Function: amylopectin maltohydrolase activity (GO:0102229);;	K01177|3.9e-45|ppp:112293647|K01177 beta-amylase [EC:3.2.1.2] | (RefSeq) beta-amylase 3, chloroplastic-like	--	--	Glycosyl hydrolase family 14	Inactive beta-amylase 9 OS=Arabidopsis thaliana OX=3702 GN=BAM9 PE=2 SV=1	Beta-amylase OS=Ananas comosus OX=4615 GN=ACMD2_15589 PE=3 SV=1	G	Carbohydrate transport and metabolism	inactive beta-amylase 9-like, partial [Ananas comosus]
c64009.graph_c0	234	303	78	63	38.04	35.78	12.83	9.53	8.59264632711918e-05	-1.34003192187887	down	--	--	Molecular Function: protease binding (GO:0002020);; Molecular Function: molecular_function (GO:0003674);; Molecular Function: enzyme inhibitor activity (GO:0004857);; Molecular Function: endopeptidase inhibitor activity (GO:0004866);; Molecular Function: cysteine-type endopeptidase inhibitor activity (GO:0004869);; Molecular Function: binding (GO:0005488);; Molecular Function: protein binding (GO…	K13899|1.1e-24|ini:109161767|K13899 cystatin-C | (RefSeq) cysteine proteinase inhibitor B-like	--	--	Aspartic acid proteinase inhibitor;; Cystatin domain	Cysteine proteinase inhibitor 4 OS=Oryza sativa subsp. japonica OX=39947 GN=Os01g0915200 PE=2 SV=1	cysteine proteinase inhibitor 5 OS=Phoenix dactylifera OX=42345 GN=LOC103709413 PE=3 SV=2	G	Carbohydrate transport and metabolism	cysteine proteinase inhibitor 5 [Phoenix dactylifera]
c110947.graph_c0	24	32	63	84	3.69	3.12	9.28	11.77	0.00117806356819493	1.68044843047454	up	--	--	Cellular Component: nucleus (GO:0005634);; Biological Process: signal transduction (GO:0007165);; Biological Process: negative regulation of transcription, DNA-templated (GO:0045892);;	--	--	--	Putative nuclear localisation signal;; Ethylene-responsive binding factor-associated repression	Ninja-family protein 2 OS=Triticum aestivum OX=4565 GN=AFP-B1 PE=3 SV=1	Uncharacterized protein OS=Musa acuminata subsp. malaccensis OX=214687 PE=3 SV=1	S	Function unknown	ninja-family protein AFP3-like [Asparagus officinalis]
c99379.graph_c0	146	260	49	67	13.61	17.78	4.61	5	0.00291769783731251	-1.19223815730777	down	[L]	Replication, recombination and repair	Molecular Function: uracil DNA N-glycosylase activity (GO:0004844);; Cellular Component: nucleus (GO:0005634);; Cellular Component: mitochondrion (GO:0005739);; Biological Process: base-excision repair (GO:0006284);;	K03648|1.1e-152|aof:109827501|K03648 uracil-DNA glycosylase [EC:3.2.2.27] | (RefSeq) uracil-DNA glycosylase, mitochondrial	[L]	Replication, recombination and repair	Uracil DNA glycosylase superfamily	Uracil-DNA glycosylase, mitochondrial OS=Arabidopsis thaliana OX=3702 GN=UNG PE=1 SV=1	Uracil-DNA glycosylase OS=Asparagus officinalis OX=4686 GN=A4U43_UnF4940 PE=3 SV=1	L	Replication, recombination and repair	uracil-DNA glycosylase, mitochondrial [Asparagus officinalis]
c112624.graph_c0	1043	1254	337	320	22.36	20.35	8.36	7.13	2.14585627918748e-13	-1.27759760438152	down	--	--	Biological Process: regulation of defense response to fungus (GO:1900150);;	--	--	--	Probable zinc-ribbon domain	Protein ENHANCED DISEASE RESISTANCE 4 OS=Arabidopsis thaliana OX=3702 GN=EDR4 PE=1 SV=1	zinc_ribbon_12 domain-containing protein OS=Asparagus officinalis OX=4686 GN=A4U43_C01F26410 PE=4 SV=1	S	Function unknown	LOW QUALITY PROTEIN: protein ENHANCED DISEASE RESISTANCE 4-like [Asparagus officinalis]
c110810.graph_c0	309	411	67	104	8.37	8.24	1.92	2.64	8.61278995684021e-07	-1.50372057894206	down	[T]	Signal transduction mechanisms	Molecular Function: protein kinase activity (GO:0004672);; Molecular Function: ATP binding (GO:0005524);; Cellular Component: integral component of membrane (GO:0016021);; Molecular Function: carbohydrate binding (GO:0030246);;	K22133|7.1e-46|egr:104443801|K22133 oxalate---CoA ligase [EC:6.2.1.8] | (RefSeq) uncharacterized protein LOC104443801	--	--	Legume lectin domain;; Protein kinase domain;; Protein tyrosine and serine/threonine kinase	L-type lectin-domain containing receptor kinase VIII.1 OS=Arabidopsis thaliana OX=3702 GN=LECRK81 PE=2 SV=1	L-type lectin-domain containing receptor kinase VIII.1 OS=Dendrobium catenatum OX=906689 GN=LECRK81 PE=3 SV=1	T	Signal transduction mechanisms	L-type lectin-domain containing receptor kinase VIII.1 [Dendrobium catenatum]
c105322.graph_c0	911	1113	90	68	90.28	81.1	9.38	6.37	1.37288326778187e-43	-3.08904119830664	down	--	--	Molecular Function: RNA binding (GO:0003723);; Molecular Function: ribonuclease T2 activity (GO:0033897);;	K01166|2.9e-104|aof:109832560|K01166 ribonuclease T2 [EC:4.6.1.19] | (RefSeq) ribonuclease 1-like	[A]	RNA processing and modification	Ribonuclease T2 family	Ribonuclease 1 OS=Arabidopsis thaliana OX=3702 GN=RNS1 PE=1 SV=1	Uncharacterized protein OS=Asparagus officinalis OX=4686 GN=A4U43_C03F280 PE=3 SV=1	A	RNA processing and modification	uncharacterized protein A4U43_C03F280 [Asparagus officinalis]
c108822.graph_c0	296	390	552	699	15.5	15.05	30.78	34.82	2.02986119348075e-12	1.35447658002663	up	--	--	Molecular Function: RNA binding (GO:0003723);;	K12897|6.8e-18|nnu:104596011|K12897 transformer-2 protein | (RefSeq) serine/arginine-rich splicing factor SR45a-like	[K]	Transcription	RNA recognition motif. (a.k.a. RRM, RBD, or RNP domain)	Serine/arginine-rich splicing factor SR45a OS=Arabidopsis thaliana OX=3702 GN=SR45A PE=1 SV=1	serine/arginine-rich splicing factor SR45a isoform X2 OS=Vigna radiata var. radiata OX=3916 GN=LOC106776060 PE=4 SV=1	A	RNA processing and modification	serine/arginine-rich splicing factor SR45a isoform X3 [Arachis hypogaea]
c109168.graph_c0	763	848	196	152	14.92	12.28	4.05	2.78	1.85466369499396e-13	-1.66276339115061	down	--	--	Molecular Function: nucleic acid binding (GO:0003676);; Biological Process: gene silencing by RNA (GO:0031047);;	K11593|0.0e+00|aof:109841074|K11593 eukaryotic translation initiation factor 2C | (RefSeq) protein argonaute 16-like	[J]	Translation, ribosomal structure and biogenesis	Piwi domain;; N-terminal domain of argonaute;; PAZ domain;; Argonaute linker 1 domain;; Argonaute linker 2 domain	Protein argonaute 16 OS=Oryza sativa subsp. japonica OX=39947 GN=AGO16 PE=2 SV=2	Uncharacterized protein OS=Asparagus officinalis OX=4686 GN=A4U43_C05F31950 PE=3 SV=1	J	Translation, ribosomal structure and biogenesis	protein argonaute 16-like [Asparagus officinalis]
c98595.graph_c0	241	398	468	529	9.91	12.02	19.85	20.04	1.51717141990523e-07	1.14830243866324	up	[Q]	Secondary metabolites biosynthesis, transport and catabolism	Molecular Function: oxidoreductase activity (GO:0016491);; Molecular Function: metal ion binding (GO:0046872);;	K24028|9.0e-160|aof:109837849|K24028 salicylic acid 3-hydroxylase [EC:1.14.11.-] | (RefSeq) protein DOWNY MILDEW RESISTANCE 6	[QR]	--	2OG-Fe(II) oxygenase superfamily;; non-haem dioxygenase in morphine synthesis N-terminal	Flavanone 3-dioxygenase 2 OS=Oryza sativa subsp. japonica OX=39947 GN=F3H-2 PE=1 SV=1	Fe2OG dioxygenase domain-containing protein OS=Asparagus officinalis OX=4686 GN=A4U43_C04F24850 PE=3 SV=1	Q	Secondary metabolites biosynthesis, transport and catabolism	protein DOWNY MILDEW RESISTANCE 6 [Asparagus officinalis]
c106476.graph_c0	1210	1553	0	0	36.81	34.97	0	0	3.18994001386372e-55	-8.28630250873686	down	[DPM]	--	Molecular Function: ferroxidase activity (GO:0004322);; Molecular Function: copper ion binding (GO:0005507);; Cellular Component: plasma membrane (GO:0005886);; Biological Process: iron ion transport (GO:0006826);; Biological Process: lignin catabolic process (GO:0046274);; Cellular Component: apoplast (GO:0048046);; Molecular Function: hydroquinone:oxygen oxidoreductase activity (GO:0052716);; B…	K05909|7.2e-215|aof:109821577|K05909 laccase [EC:1.10.3.2] | (RefSeq) laccase-14-like	[Q]	Secondary metabolites biosynthesis, transport and catabolism	Multicopper oxidase;; Multicopper oxidase;; Multicopper oxidase	Laccase-15 OS=Arabidopsis thaliana OX=3702 GN=TT10 PE=1 SV=1	Laccase OS=Phoenix dactylifera OX=42345 GN=LOC103703490 PE=3 SV=1	Q	Secondary metabolites biosynthesis, transport and catabolism	laccase-14-like [Asparagus officinalis]
c95497.graph_c0	71	90	3	1	2.95	3.21	0.13	0.04	1.19846480742723e-07	-3.47534951114181	down	--	--	Molecular Function: nutrient reservoir activity (GO:0045735);;	--	--	--	Cupin;; Cupin domain	Cocosin 1 OS=Cocos nucifera OX=13894 GN=COS-1 PE=1 SV=1	glutelin type-A 3-like OS=Phoenix dactylifera OX=42345 GN=LOC103718271 PE=3 SV=1	O	Posttranslational modification, protein turnover, chaperones	glutelin type-A 1-like [Asparagus officinalis]
c116745.graph_c0	242	292	457	450	4.43	4.44	8.89	8.01	8.62688969563908e-09	1.24932221461905	up	[P]	Inorganic ion transport and metabolism	Molecular Function: copper ion binding (GO:0005507);; Molecular Function: ATP binding (GO:0005524);; Cellular Component: integral component of membrane (GO:0016021);; Molecular Function: ATPase-coupled cation transmembrane transporter activity (GO:0019829);; Biological Process: metal ion transport (GO:0030001);;	K17686|0.0e+00|aof:109836958|K17686 P-type Cu+ transporter [EC:7.2.2.8] | (RefSeq) probable copper-transporting ATPase HMA5 isoform X1	[P]	Inorganic ion transport and metabolism	E1-E2 ATPase;; haloacid dehalogenase-like hydrolase;; Heavy-metal-associated domain	Copper-transporting ATPase HMA5 OS=Oryza sativa subsp. japonica OX=39947 GN=HMA5 PE=2 SV=1	Uncharacterized protein OS=Asparagus officinalis OX=4686 GN=A4U43_C04F9480 PE=3 SV=1	P	Inorganic ion transport and metabolism	probable copper-transporting ATPase HMA5 isoform X1 [Asparagus officinalis]
c106600.graph_c0	489	595	142	198	23.44	17.88	10.73	9.86	3.02891911018349e-06	-1.14127314811181	down	[HR]	--	Molecular Function: phosphoglycerate dehydrogenase activity (GO:0004617);; Biological Process: cellular amino acid metabolic process (GO:0006520);; Biological Process: L-serine biosynthetic process (GO:0006564);; Cellular Component: chloroplast stroma (GO:0009570);; Molecular Function: NAD binding (GO:0051287);;	K00058|2.6e-231|aof:109842614|K00058 D-3-phosphoglycerate dehydrogenase / 2-oxoglutarate reductase [EC:1.1.1.95 1.1.1.399] | (RefSeq) D-3-phosphoglycerate dehydrogenase 1, chloroplastic-like	[E]	Amino acid transport and metabolism	D-isomer specific 2-hydroxyacid dehydrogenase, NAD binding domain;; D-isomer specific 2-hydroxyacid dehydrogenase, catalytic domain;; ACT domain;; Acetohydroxy acid isomeroreductase, NADPH-binding domain;; S-adenosyl-L-homocysteine hydrolase, NAD binding domain	D-3-phosphoglycerate dehydrogenase 1, chloroplastic OS=Arabidopsis thaliana OX=3702 GN=PGDH1 PE=1 SV=1	D-3-phosphoglycerate dehydrogenase OS=Phoenix dactylifera OX=42345 GN=LOC103707102 PE=3 SV=1	E	Amino acid transport and metabolism	D-3-phosphoglycerate dehydrogenase 1, chloroplastic-like [Asparagus officinalis]
c101921.graph_c0	12	13	62	53	1.21	0.98	6.31	4.97	0.000111580047204236	2.26255659882609	up	--	--	Molecular Function: protein dimerization activity (GO:0046983);;	K12126|2.4e-08|egr:104456902|K12126 phytochrome-interacting factor 3 | (RefSeq) transcription factor PIF3 isoform X1	--	--	Helix-loop-helix DNA-binding domain	Transcription factor LATE FLOWERING OS=Oryza sativa subsp. japonica OX=39947 GN=LF PE=1 SV=1	BHLH domain-containing protein OS=Asparagus officinalis OX=4686 GN=A4U43_C05F20480 PE=3 SV=1	K	Transcription	transcription factor bHLH87 [Elaeis guineensis]
c107280.graph_c0	401	499	769	728	28.16	25.87	56.21	47.79	3.86008875846149e-12	1.23122653067572	up	--	--	Cellular Component: photosystem II (GO:0009523);; Biological Process: photosynthesis (GO:0015979);; Cellular Component: integral component of membrane (GO:0016021);; Molecular Function: manganese ion binding (GO:0030145);;	K02723|1.2e-64|aof:109836713|K02723 photosystem II PsbY protein | (RefSeq) photosystem II core complex proteins psbY, chloroplastic	--	--	Photosystem II protein Y (PsbY)	Photosystem II core complex proteins psbY, chloroplastic OS=Spinacia oleracea OX=3562 GN=PSBY PE=1 SV=2	Uncharacterized protein OS=Asparagus officinalis OX=4686 GN=A4U43_C04F5960 PE=3 SV=1	S	Function unknown	photosystem II core complex proteins psbY, chloroplastic [Asparagus officinalis]
c98466.graph_c0	137	233	425	442	17.09	21.31	54	56.51	6.81225134111062e-13	1.71721918773425	up	--	--	Molecular Function: DNA binding (GO:0003677);; Cellular Component: nucleus (GO:0005634);; Biological Process: regulation of transcription, DNA-templated (GO:0006355);;	K00521|2.6e-40|cmos:111447866|K00521 ferric-chelate reductase [EC:1.16.1.7] | (RefSeq) ferric reduction oxidase 7, chloroplastic-like	--	--	No apical meristem (NAM) protein	NAC domain-containing protein 2 OS=Solanum lycopersicum OX=4081 GN=NAP2 PE=2 SV=1	Transcription factor (Fragment) OS=Lycoris longituba OX=272140 PE=2 SV=1	K	Transcription	NAC transcription factor 29-like, partial [Asparagus officinalis]
c117043.graph_c3	157	278	16	21	55.61	70.02	5.44	6.85	8.894168077424e-11	-2.75748413340827	down	--	--	Biological Process: metal ion transport (GO:0030001);; Molecular Function: metal ion binding (GO:0046872);;	--	--	--	--	--	heavy metal-associated isoprenylated plant protein 37-like OS=Phoenix dactylifera OX=42345 GN=LOC103709311 PE=4 SV=1	--	--	heavy metal-associated isoprenylated plant protein 37 [Elaeis guineensis]
c116066.graph_c0	99	155	388	362	3.47	4.19	14.01	11.54	2.44130736611053e-15	2.02999833600706	up	--	--	Cellular Component: integral component of membrane (GO:0016021);; Biological Process: transmembrane transport (GO:0055085);;	--	[T]	Signal transduction mechanisms	OPT oligopeptide transporter protein	Oligopeptide transporter 4 OS=Arabidopsis thaliana OX=3702 GN=OPT4 PE=1 SV=1	Oligopeptide transporter 4 OS=Dendrobium catenatum OX=906689 GN=OPT4 PE=3 SV=1	T	Signal transduction mechanisms	oligopeptide transporter 4 [Elaeis guineensis]
c105525.graph_c2	31	31	82	69	2.21	1.63	6.09	4.6	0.00205782205567689	1.5850623836294	up	--	--	Biological Process: protein glycosylation (GO:0006486);; Cellular Component: integral component of membrane (GO:0016021);; Molecular Function: transferase activity, transferring glycosyl groups (GO:0016757);;	K20888|3.1e-110|aof:109836475|K20888 xyloglucan galactosyltransferase MUR3 [EC:2.4.1.-] | (RefSeq) xyloglucan galactosyltransferase KATAMARI1 homolog	[GMW]	--	Exostosin family	Xyloglucan galactosyltransferase KATAMARI1 homolog OS=Oryza sativa subsp. japonica OX=39947 GN=Os03g0144800 PE=2 SV=1	Exostosin domain-containing protein OS=Asparagus officinalis OX=4686 GN=A4U43_C04F2830 PE=3 SV=1	--	--	xyloglucan galactosyltransferase KATAMARI1 homolog [Asparagus officinalis]
c108548.graph_c0	462	597	919	866	37.49	35.6	77.97	66.58	4.17060717198789e-14	1.25509835233846	up	--	--	Molecular Function: UDP-glycosyltransferase activity (GO:0008194);;	K13692|1.2e-47|crb:17880283|K13692 UDP-glucose:(indol-3-yl)acetate beta-D-glucosyltransferase [EC:2.4.1.121] | (RefSeq) UDP-glycosyltransferase 75D1	[GC]	--	UDP-glucoronosyl and UDP-glucosyl transferase	Crocetin glucosyltransferase, chloroplastic OS=Gardenia jasminoides OX=114476 GN=UGT75L6 PE=1 SV=1	Uncharacterized protein OS=Asparagus officinalis OX=4686 GN=A4U43_C01F21650 PE=4 SV=1	--	--	crocetin glucosyltransferase, chloroplastic-like [Asparagus officinalis]
c98743.graph_c0	1890	2832	754	868	105.71	116.77	44.12	45.42	1.85444481363264e-13	-1.00909638416265	down	--	--	Molecular Function: hydrolase activity, hydrolyzing O-glycosyl compounds (GO:0004553);; Cellular Component: cell wall (GO:0005618);; Biological Process: xyloglucan metabolic process (GO:0010411);; Molecular Function: xyloglucan:xyloglucosyl transferase activity (GO:0016762);; Biological Process: cell wall biogenesis (GO:0042546);; Cellular Component: apoplast (GO:0048046);; Biological Process: ce…	K08235|8.2e-158|aof:109833807|K08235 xyloglucan:xyloglucosyl transferase [EC:2.4.1.207] | (RefSeq) probable xyloglucan endotransglucosylase/hydrolase protein 28	--	--	Glycosyl hydrolases family 16;; Xyloglucan endo-transglycosylase (XET) C-terminus	Probable xyloglucan endotransglucosylase/hydrolase protein 28 OS=Arabidopsis thaliana OX=3702 GN=XTH28 PE=2 SV=1	Xyloglucan endotransglucosylase/hydrolase OS=Asparagus officinalis OX=4686 GN=A4U43_C03F16030 PE=3 SV=1	G	Carbohydrate transport and metabolism	probable xyloglucan endotransglucosylase/hydrolase protein 28 [Asparagus officinalis]
c87197.graph_c0	517	676	116	113	51.28	49.05	12.26	11	1.73410697514321e-14	-1.81714524831372	down	--	--	--	K01689|1.1e-22|dzi:111289713|K01689 enolase [EC:4.2.1.11] | (RefSeq) enolase 1, chloroplastic isoform X1	--	--	Cotton fibre expressed protein	--	Uncharacterized protein OS=Asparagus officinalis OX=4686 GN=A4U43_C09F15370 PE=4 SV=1	S	Function unknown	uncharacterized protein LOC109824413 [Asparagus officinalis]
c112093.graph_c1	680	991	175	188	26.08	28.05	7.05	6.74	6.98997800025745e-16	-1.64770496604286	down	--	--	Molecular Function: aspartic-type endopeptidase activity (GO:0004190);;	K22683|4.1e-67|psom:113276415|K22683 aspartyl protease family protein [EC:3.4.23.-] | (RefSeq) aspartyl protease family protein 2	[O]	Posttranslational modification, protein turnover, chaperones	Xylanase inhibitor N-terminal;; Xylanase inhibitor C-terminal;; Eukaryotic aspartyl protease	Aspartyl protease family protein At5g10770 OS=Arabidopsis thaliana OX=3702 GN=At5g10770 PE=2 SV=1	Peptidase A1 domain-containing protein OS=Asparagus officinalis OX=4686 GN=A4U43_C03F9880 PE=3 SV=1	O	Posttranslational modification, protein turnover, chaperones	aspartyl protease family protein At5g10770 isoform X1 [Asparagus officinalis]
c104571.graph_c1	14	15	38	58	0.8	0.63	2.27	3.1	0.00352682482183265	1.82168290047427	up	[T]	Signal transduction mechanisms	Molecular Function: voltage-gated chloride channel activity (GO:0005247);; Cellular Component: integral component of membrane (GO:0016021);;	K05016|2.2e-179|aof:109823966|K05016 chloride channel 7 | (RefSeq) chloride channel protein CLC-a-like isoform X1	[P]	Inorganic ion transport and metabolism	Voltage gated chloride channel;; CBS domain	Chloride channel protein CLC-a OS=Arabidopsis thaliana OX=3702 GN=CLC-A PE=1 SV=2	Uncharacterized protein OS=Asparagus officinalis OX=4686 GN=A4U43_C09F10630 PE=3 SV=1	P	Inorganic ion transport and metabolism	chloride channel protein CLC-a-like isoform X2 [Asparagus officinalis]
c102943.graph_c0	93	156	582	612	5.82	7.23	38.1	35.89	5.5921841705925e-35	2.7275923755277	up	[G]	Carbohydrate transport and metabolism	Molecular Function: hydrolase activity, hydrolyzing O-glycosyl compounds (GO:0004553);; Biological Process: carbohydrate metabolic process (GO:0005975);;	K01183|6.2e-120|egu:105047536|K01183 chitinase [EC:3.2.1.14] | (RefSeq) acidic endochitinase	[M]	Cell wall/membrane/envelope biogenesis	Glycosyl hydrolases family 18	Hevamine-A OS=Hevea brasiliensis OX=3981 PE=1 SV=2	Putative class III chitinase OS=Elaeis guineensis var. tenera OX=51953 GN=Chit3-1 PE=2 SV=1	G	Carbohydrate transport and metabolism	putative class III chitinase [Elaeis guineensis]
c99714.graph_c0	186	346	85	74	10.88	14.86	5.22	4.05	0.00174304566450513	-1.13186926152542	down	--	--	--	K22068|9.8e-15|mdm:103414862|K22068 iron-sulfur cluster assembly enzyme ISCU, mitochondrial | (RefSeq) iron-sulfur cluster assembly protein 1-like	--	--	SAM domain (Sterile alpha motif);; SAM domain (Sterile alpha motif)	--	uncharacterized protein LOC103696034 OS=Phoenix dactylifera OX=42345 GN=LOC103696034 PE=4 SV=1	S	Function unknown	uncharacterized protein LOC105034159 [Elaeis guineensis]
c98646.graph_c0	162	223	7	16	9.08	9.22	0.41	0.84	8.03671335411555e-12	-3.17289973925496	down	--	--	Molecular Function: DNA binding (GO:0003677);; Cellular Component: nucleus (GO:0005634);;	K09422|6.9e-72|aof:109822764|K09422 transcription factor MYB, plant | (RefSeq) myb-related protein 308-like	[K]	Transcription	Myb-like DNA-binding domain;; Myb-like DNA-binding domain	Transcription factor MYB123 OS=Actinidia chinensis var. chinensis OX=1590841 GN=MYB123 PE=1 SV=1	MYB transcription factor OS=Narcissus tazetta subsp. chinensis OX=391288 GN=MYB8 PE=2 SV=1	--	--	MYB transcription factor [Narcissus tazetta subsp. chinensis]
c96978.graph_c0	50	59	199	193	3.61	3.08	11.86	10.9	5.21784754939524e-11	2.23243963009452	up	--	--	Molecular Function: DNA binding (GO:0003677);; Cellular Component: nucleus (GO:0005634);; Biological Process: regulation of transcription, DNA-templated (GO:0006355);;	K00521|4.9e-44|cmos:111447866|K00521 ferric-chelate reductase [EC:1.16.1.7] | (RefSeq) ferric reduction oxidase 7, chloroplastic-like	--	--	No apical meristem (NAM) protein	Transcription factor JUNGBRUNNEN 1 OS=Arabidopsis thaliana OX=3702 GN=JUB1 PE=1 SV=1	NAC domain-containing protein OS=Asparagus officinalis OX=4686 GN=A4U43_C03F6680 PE=4 SV=1	K	Transcription	transcription factor JUNGBRUNNEN 1-like [Asparagus officinalis]
c101445.graph_c0	113	142	9	18	6.08	5.68	0.5	0.9	3.05955063748924e-06	-2.39481921380043	down	--	--	Cellular Component: nucleus (GO:0005634);; Biological Process: transcription, DNA-templated (GO:0006351);; Biological Process: developmental process (GO:0032502);;	K22382|4.9e-12|oeu:111408549|K22382 WD repeat-containing protein 26 | (RefSeq) WD repeat-containing protein 26 homolog	--	--	WRC;; QLQ	Growth-regulating factor 2 OS=Arabidopsis thaliana OX=3702 GN=GRF2 PE=1 SV=1	WRC domain-containing protein OS=Asparagus officinalis OX=4686 GN=A4U43_C04F10980 PE=4 SV=1	K	Transcription	uncharacterized protein LOC109838406 [Asparagus officinalis]
c115654.graph_c1	740	1018	2192	2828	11.18	11.32	34.65	39.58	7.96608055124654e-56	2.01112813543952	up	--	--	Biological Process: reproduction (GO:0000003);; Biological Process: response to reactive oxygen species (GO:0000302);; Biological Process: immune system process (GO:0002376);; Biological Process: developmental process involved in reproduction (GO:0003006);; Molecular Function: molecular_function (GO:0003674);; Molecular Function: binding (GO:0005488);; Molecular Function: protein binding (GO:0005…	--	--	--	BAG domain	BAG family molecular chaperone regulator 6 OS=Arabidopsis thaliana OX=3702 GN=BAG6 PE=1 SV=1	BAG family molecular chaperone regulator 6-like OS=Phoenix dactylifera OX=42345 GN=LOC103710873 PE=4 SV=1	S	Function unknown	BAG family molecular chaperone regulator 6-like [Phoenix dactylifera]
c115023.graph_c0	128	139	32	44	5.66	4.59	1.92	1.85	0.0096365734639465	-1.20557499941434	down	--	--	Molecular Function: microtubule motor activity (GO:0003777);; Molecular Function: ATP binding (GO:0005524);; Cellular Component: microtubule (GO:0005874);; Biological Process: microtubule-based movement (GO:0007018);; Molecular Function: microtubule binding (GO:0008017);;	K10405|1.1e-197|aof:109848679|K10405 kinesin family member C1 | (RefSeq) kinesin-like protein KIN-14N	[Z]	Cytoskeleton	Microtubule binding;; Kinesin motor domain	Kinesin-like protein KIN-14N OS=Oryza sativa subsp. japonica OX=39947 GN=KIN14N PE=2 SV=2	Kinesin-like protein OS=Phoenix dactylifera OX=42345 GN=LOC103698705 PE=3 SV=1	Z	Cytoskeleton	kinesin-like protein KIN-14N [Asparagus officinalis]
c104820.graph_c0	54	34	483	407	2.21	1.03	20.77	15.59	5.40105082015531e-33	3.64777573244489	up	[QV]	--	Molecular Function: monooxygenase activity (GO:0004497);; Molecular Function: iron ion binding (GO:0005506);; Molecular Function: oxidoreductase activity, acting on paired donors, with incorporation or reduction of molecular oxygen (GO:0016705);; Molecular Function: heme binding (GO:0020037);;	K09832|2.2e-211|pda:103703021|K09832 sterol 22-desaturase [EC:1.14.19.41] | (RefSeq) cytochrome P450 710A11-like	[QI]	--	Cytochrome P450	Cytochrome P450 710A1 OS=Arabidopsis thaliana OX=3702 GN=CYP710A1 PE=1 SV=1	Uncharacterized protein OS=Asparagus officinalis OX=4686 GN=A4U43_C01F25230 PE=3 SV=1	Q	Secondary metabolites biosynthesis, transport and catabolism	uncharacterized protein A4U43_C01F25230 [Asparagus officinalis]
c91884.graph_c0	174	273	341	350	27.01	30.84	53.71	50.57	6.66872803899782e-06	1.12726414422111	up	--	--	Cellular Component: integral component of membrane (GO:0016021);;	--	--	--	--	--	Uncharacterized protein OS=Asparagus officinalis OX=4686 GN=A4U43_C01F23820 PE=4 SV=1	--	--	uncharacterized protein A4U43_C01F23820 [Asparagus officinalis]
c107101.graph_c0	448	670	1280	1268	25.43	27.95	76.12	67.49	7.94159975911766e-29	1.69701713356055	up	[Q]	Secondary metabolites biosynthesis, transport and catabolism	Molecular Function: oxidoreductase activity (GO:0016491);; Molecular Function: metal ion binding (GO:0046872);;	K24028|4.8e-57|atr:105420915|K24028 salicylic acid 3-hydroxylase [EC:1.14.11.-] | (RefSeq) protein DMR6-LIKE OXYGENASE 1-like isoform X1	[QR]	--	2OG-Fe(II) oxygenase superfamily;; non-haem dioxygenase in morphine synthesis N-terminal	1-aminocyclopropane-1-carboxylate oxidase homolog 3 OS=Arabidopsis thaliana OX=3702 GN=At1g06650 PE=2 SV=1	1-aminocyclopropane-1-carboxylate oxidase homolog 3-like isoform X2 OS=Phoenix dactylifera OX=42345 GN=LOC103717337 PE=3 SV=1	Q	Secondary metabolites biosynthesis, transport and catabolism	1-aminocyclopropane-1-carboxylate oxidase homolog 3-like isoform X2 [Phoenix dactylifera]
c113062.graph_c0	334	440	125	138	18.3	17.57	7.93	7.2	0.000216807007872585	-1.01130039305851	down	--	--	Molecular Function: transcription regulatory region sequence-specific DNA binding (GO:0000976);; Molecular Function: DNA-binding transcription factor activity (GO:0003700);; Cellular Component: nucleus (GO:0005634);; Biological Process: cell differentiation (GO:0030154);; Molecular Function: sequence-specific DNA binding (GO:0043565);;	K09422|1.0e-114|pda:103702783|K09422 transcription factor MYB, plant | (RefSeq) transcription factor MYB106-like	[K]	Transcription	Myb-like DNA-binding domain;; Myb-like DNA-binding domain	Transcription factor MYB106 OS=Arabidopsis thaliana OX=3702 GN=MYB106 PE=2 SV=1	transcription factor MYB106-like OS=Phoenix dactylifera OX=42345 GN=LOC103702783 PE=4 SV=1	--	--	transcription factor MYB106-like [Phoenix dactylifera]
c93638.graph_c0	1799	2235	2877	3092	231.88	211.31	377.83	370.08	9.05941576296748e-25	1.07048092366008	up	--	--	Molecular Function: structural constituent of ribosome (GO:0003735);; Cellular Component: ribosome (GO:0005840);; Biological Process: translation (GO:0006412);;	K02915|4.1e-58|aof:109848901|K02915 large subunit ribosomal protein L34e | (RefSeq) 60S ribosomal protein L34	[J]	Translation, ribosomal structure and biogenesis	Ribosomal protein L34e	60S ribosomal protein L34 OS=Nicotiana tabacum OX=4097 GN=RPL34 PE=2 SV=1	Uncharacterized protein OS=Asparagus officinalis OX=4686 GN=A4U43_C03F16920 PE=3 SV=1	J	Translation, ribosomal structure and biogenesis	uncharacterized protein A4U43_C03F16920 [Asparagus officinalis]
c112003.graph_c3	1373	1618	191	156	38.8	32.96	5.35	4.39	3.23014010986121e-44	-2.55487092931728	down	[I]	Lipid transport and metabolism	Molecular Function: catalytic activity (GO:0003824);;	K01897|0.0e+00|aof:109849798|K01897 long-chain acyl-CoA synthetase [EC:6.2.1.3] | (RefSeq) LOW QUALITY PROTEIN: long chain acyl-CoA synthetase 1-like	[I]	Lipid transport and metabolism	AMP-binding enzyme	Long chain acyl-CoA synthetase 1 OS=Arabidopsis thaliana OX=3702 GN=LACS1 PE=2 SV=1	long chain acyl-CoA synthetase 1 isoform X1 OS=Phoenix dactylifera OX=42345 GN=LOC103701019 PE=4 SV=1	I	Lipid transport and metabolism	LOW QUALITY PROTEIN: long chain acyl-CoA synthetase 1-like [Asparagus officinalis]
c97639.graph_c0	2468	3733	860	930	87.86	98.27	32.24	31.02	1.51608016460333e-22	-1.25633666853091	down	[G]	Carbohydrate transport and metabolism	Molecular Function: cellulase activity (GO:0008810);; Biological Process: cellulose catabolic process (GO:0030245);;	K01179|3.2e-211|jre:108982352|K01179 endoglucanase [EC:3.2.1.4] | (RefSeq) endoglucanase 2-like	--	--	Glycosyl hydrolase family 9	Endoglucanase 24 OS=Oryza sativa subsp. japonica OX=39947 GN=Os09g0533900 PE=2 SV=1	Endoglucanase OS=Asparagus officinalis OX=4686 GN=A4U43_C01F17820 PE=3 SV=1	G	Carbohydrate transport and metabolism	endoglucanase 24-like isoform X1 [Asparagus officinalis]
c107697.graph_c0	370	407	117	140	11.27	10.05	3.76	3.99	0.000132104761671954	-1.06370388040209	down	[P]	Inorganic ion transport and metabolism	Cellular Component: integral component of plasma membrane (GO:0005887);; Molecular Function: secondary active sulfate transmembrane transporter activity (GO:0008271);; Molecular Function: anion:anion antiporter activity (GO:0015301);;	K17471|3.7e-288|aof:109844938|K17471 sulfate transporter 3 | (RefSeq) probable sulfate transporter 3.3	[P]	Inorganic ion transport and metabolism	Sulfate permease family;; STAS domain	Probable sulfate transporter 3.3 OS=Arabidopsis thaliana OX=3702 GN=SULTR3;3 PE=2 SV=2	probable sulfate transporter 3.3 isoform X1 OS=Phoenix dactylifera OX=42345 GN=LOC103696077 PE=3 SV=2	P	Inorganic ion transport and metabolism	probable sulfate transporter 3.3 [Asparagus officinalis]
c94318.graph_c0	25	33	0	0	2.01	1.22	0	0	0.000490211610918794	-2.78569370759839	down	[I]	Lipid transport and metabolism	Biological Process: lipid metabolic process (GO:0006629);; Cellular Component: integral component of membrane (GO:0016021);;	--	[I]	Lipid transport and metabolism	Lipase (class 3)	Triacylglycerol lipase OBL1 OS=Arabidopsis thaliana OX=3702 GN=OBL1 PE=1 SV=1	Phospholipase A1-Igamma2, chloroplastic OS=Dendrobium catenatum OX=906689 GN=MA16_Dca004973 PE=4 SV=1	I	Lipid transport and metabolism	uncharacterized protein LOC114580172 [Dendrobium catenatum]
c105734.graph_c0	92	92	557	544	8.3	6.04	50.78	44.97	9.18315981479671e-38	3.00265561973309	up	--	--	--	--	--	--	Protein of unknown function (DUF1677)	--	uncharacterized protein LOC103717863 OS=Phoenix dactylifera OX=42345 GN=LOC103717863 PE=4 SV=1	S	Function unknown	uncharacterized protein LOC105040714 [Elaeis guineensis]
c99357.graph_c0	105	126	327	257	7.5	5.72	20.95	14.8	7.66158443701074e-10	1.78589600870614	up	--	--	Cellular Component: integral component of membrane (GO:0016021);;	--	[TR]	--	TLC domain	--	transmembrane protein 56-like OS=Phoenix dactylifera OX=42345 GN=LOC103717885 PE=4 SV=1	T	Signal transduction mechanisms	transmembrane protein 56 [Asparagus officinalis]
c107618.graph_c0	246	262	38	84	5.94	3.78	0.78	1.53	0.000157642024532428	-1.4762851048487	down	--	--	--	--	--	--	Domain of unknown function (DUF4378);; DUF761-associated sequence motif	--	Uncharacterized protein OS=Asparagus officinalis OX=4686 GN=A4U43_C06F7310 PE=4 SV=1	S	Function unknown	uncharacterized protein LOC109844296 [Asparagus officinalis]
c105823.graph_c0	86	108	167	190	3.18	3.41	6.49	6.57	7.55812315600516e-05	1.32479580317516	up	[G]	Carbohydrate transport and metabolism	Cellular Component: integral component of membrane (GO:0016021);; Molecular Function: transmembrane transporter activity (GO:0022857);;	K14445|1.4e-243|aof:109836971|K14445 solute carrier family 13 (sodium-dependent dicarboxylate transporter), member 2/3/5 | (RefSeq) tonoplast dicarboxylate transporter isoform X1	[P]	Inorganic ion transport and metabolism	Sodium:sulfate symporter transmembrane region;; Citrate transporter	Tonoplast dicarboxylate transporter OS=Arabidopsis thaliana OX=3702 GN=TDT PE=2 SV=2	Uncharacterized protein OS=Asparagus officinalis OX=4686 GN=A4U43_C04F9650 PE=4 SV=1	P	Inorganic ion transport and metabolism	tonoplast dicarboxylate transporter isoform X1 [Asparagus officinalis]
c117851.graph_c0	813	1110	272	262	12.19	13.84	4.4	3.84	2.70704776969439e-12	-1.30708492552112	down	[L]	Replication, recombination and repair	Biological Process: resolution of meiotic recombination intermediates (GO:0000712);; Biological Process: sister chromatid segregation (GO:0000819);; Molecular Function: DNA binding (GO:0003677);; Molecular Function: DNA topoisomerase type II (double strand cut, ATP-hydrolyzing) activity (GO:0003918);; Molecular Function: ATP binding (GO:0005524);; Cellular Component: nucleus (GO:0005634);; Biolog…	K03164|0.0e+00|mus:103986633|K03164 DNA topoisomerase II [EC:5.6.2.2] | (RefSeq) DNA topoisomerase 2-like	[B]	Chromatin structure and dynamics	DNA gyrase/topoisomerase IV, subunit A;; C-terminal associated domain of TOPRIM;; DNA gyrase B;; Histidine kinase-, DNA gyrase B-, and HSP90-like ATPase;; Toprim domain	DNA topoisomerase 2 OS=Arabidopsis thaliana OX=3702 GN=TOP2 PE=2 SV=2	DNA topoisomerase 2 OS=Musa acuminata subsp. malaccensis OX=214687 PE=3 SV=1	B	Chromatin structure and dynamics	PREDICTED: DNA topoisomerase 2-like [Musa acuminata subsp. malaccensis]
c76225.graph_c0	227	244	1866	1922	19.4	15.32	165.37	153.54	2.14765474641158e-123	3.47539330599815	up	--	--	Biological Process: regulation of transcription, DNA-templated (GO:0006355);; Biological Process: biological_process (GO:0008150);; Biological Process: regulation of biosynthetic process (GO:0009889);; Biological Process: negative regulation of biosynthetic process (GO:0009890);; Biological Process: negative regulation of metabolic process (GO:0009892);; Biological Process: regulation of gene exp…	--	--	--	--	Transcription repressor OFP17 OS=Arabidopsis thaliana OX=3702 GN=OFP17 PE=2 SV=1	OVATE domain-containing protein OS=Asparagus officinalis OX=4686 GN=A4U43_C07F5590 PE=4 SV=1	S	Function unknown	transcription repressor OFP17-like [Asparagus officinalis]
c94329.graph_c0	82	112	190	139	3.5	3.75	8.88	5.85	0.000965248131842508	1.21923853716785	up	[L]	Replication, recombination and repair	Molecular Function: nucleic acid binding (GO:0003676);;	--	[L]	Replication, recombination and repair	Exonuclease;; RNase_H superfamily;; DNA polymerase family B, exonuclease domain	Exonuclease DPD1, chloroplastic/mitochondrial OS=Arabidopsis thaliana OX=3702 GN=DPD1 PE=1 SV=1	Exonuclease domain-containing protein OS=Asparagus officinalis OX=4686 GN=A4U43_C07F13460 PE=4 SV=1	L	Replication, recombination and repair	exonuclease DPD1, chloroplastic/mitochondrial [Asparagus officinalis]
c106975.graph_c0	607	890	1081	1167	30.21	33.68	56.6	56.78	2.3596144375442e-13	1.09872001504002	up	--	--	Molecular Function: DNA-binding transcription factor activity (GO:0003700);; Biological Process: transcription, DNA-templated (GO:0006351);; Biological Process: brassinosteroid mediated signaling pathway (GO:0009742);;	K14503|8.7e-58|nnu:104595761|K14503 brassinosteroid resistant 1/2 | (RefSeq) BES1/BZR1 homolog protein 2	--	--	BES1/BZR1 plant transcription factor, N-terminal	BES1/BZR1 homolog protein 4 OS=Arabidopsis thaliana OX=3702 GN=BEH4 PE=1 SV=1	Putative BES1/BZR1 protein 4-like OS=Solanum chacoense OX=4108 PE=3 SV=1	S	Function unknown	PREDICTED: BES1/BZR1 homolog protein 4 isoform X2 [Solanum tuberosum]
c87446.graph_c0	784	929	274	289	48.68	46.75	17.77	17.54	1.36056108130435e-08	-1.08123921277498	down	--	--	Molecular Function: phospholipase A2 activity (GO:0004623);; Molecular Function: calcium ion binding (GO:0005509);; Cellular Component: extracellular region (GO:0005576);; Biological Process: phospholipid metabolic process (GO:0006644);; Biological Process: lipid catabolic process (GO:0016042);; Biological Process: arachidonic acid secretion (GO:0050482);;	K01047|3.1e-66|aof:109827356|K01047 secretory phospholipase A2 [EC:3.1.1.4] | (RefSeq) phospholipase A2-alpha	--	--	--	Phospholipase A2-alpha OS=Arabidopsis thaliana OX=3702 GN=PLA2-ALPHA PE=1 SV=1	Uncharacterized protein OS=Asparagus officinalis OX=4686 GN=A4U43_UnF3330 PE=4 SV=1	O	Posttranslational modification, protein turnover, chaperones	phospholipase A2-alpha [Asparagus officinalis]
c111801.graph_c3	1137	1624	357	247	37.33	39.44	12.39	7.61	1.97599918884661e-15	-1.62731163491528	down	[QV]	--	Molecular Function: monooxygenase activity (GO:0004497);; Molecular Function: iron ion binding (GO:0005506);; Molecular Function: oxidoreductase activity, acting on paired donors, with incorporation or reduction of molecular oxygen (GO:0016705);; Molecular Function: heme binding (GO:0020037);;	K20617|2.4e-119|aof:109829254|K20617 cytochrome P450 family 71 subfamily A | (RefSeq) cytochrome P450 71A1-like	[Q]	Secondary metabolites biosynthesis, transport and catabolism	Cytochrome P450	Cytochrome P450 71A1 OS=Persea americana OX=3435 GN=CYP71A1 PE=1 SV=2	Uncharacterized protein OS=Asparagus officinalis OX=4686 GN=A4U43_C10F8970 PE=3 SV=1	Q	Secondary metabolites biosynthesis, transport and catabolism	cytochrome P450 71A1-like [Asparagus officinalis]
c105525.graph_c0	127	241	38	28	18.42	25.46	5.61	3.78	5.79660686399298e-05	-1.76364132159965	down	--	--	Cellular Component: integral component of membrane (GO:0016021);;	--	--	--	--	--	uncharacterized protein LOC103703967 OS=Phoenix dactylifera OX=42345 GN=LOC103703967 PE=4 SV=1	--	--	uncharacterized protein LOC103703967 [Phoenix dactylifera]
c102984.graph_c1	173	256	49	83	15.46	16.6	5.19	8.88	0.00431619719199668	-1.11551425050207	down	[K]	Transcription	Biological Process: transcription, DNA-templated (GO:0006351);;	K03022|1.2e-82|aof:109827813|K03022 DNA-directed RNA polymerase III subunit RPC8 | (RefSeq) DNA-directed RNA polymerase III subunit RPC8-like isoform X1	[K]	Transcription	RNA polymerase III subunit Rpc25;; SHS2 domain found in N terminus of Rpb7p/Rpc25p/MJ0397	--	Uncharacterized protein OS=Asparagus officinalis OX=4686 GN=A4U43_C01F22860 PE=3 SV=1	K	Transcription	DNA-directed RNA polymerase III subunit RPC8-like isoform X1 [Asparagus officinalis]
c112538.graph_c0	189	293	47	21	3.6	4.3	0.78	0.31	7.04133867238325e-07	-2.0932807521957	down	--	--	Molecular Function: microtubule motor activity (GO:0003777);; Molecular Function: ATP binding (GO:0005524);; Biological Process: microtubule-based movement (GO:0007018);; Molecular Function: microtubule binding (GO:0008017);;	K10400|0.0e+00|aof:109846372|K10400 kinesin family member 15 | (RefSeq) kinesin-like protein KIN-12C	[Z]	Cytoskeleton	Kinesin motor domain;; Microtubule binding	Kinesin-like protein KIN-12C OS=Oryza sativa subsp. japonica OX=39947 GN=KIN12C PE=2 SV=1	Kinesin motor domain-containing protein OS=Asparagus officinalis OX=4686 GN=A4U43_C06F20160 PE=3 SV=1	Z	Cytoskeleton	kinesin-like protein KIN-12C [Asparagus officinalis]
c100846.graph_c0	168	163	50	46	8.18	5.86	2.55	2.11	0.00480906613231067	-1.198444014751	down	--	--	Cellular Component: integral component of membrane (GO:0016021);;	--	[DKT]	--	LEM3 (ligand-effect modulator 3) family / CDC50 family	ALA-interacting subunit 3 OS=Arabidopsis thaliana OX=3702 GN=ALIS3 PE=1 SV=1	ALA-interacting subunit OS=Juglans regia OX=51240 GN=LOC108987936 PE=3 SV=1	--	--	ALA-interacting subunit 1-like isoform X1 [Asparagus officinalis]
c104292.graph_c0	1379	1813	3238	3305	71.64	68.55	169.46	153.72	3.41848074350388e-48	1.54397790075127	up	[H]	Coenzyme transport and metabolism	Cellular Component: mitochondrion (GO:0005739);; Molecular Function: alternative oxidase activity (GO:0009916);; Biological Process: alternative respiration (GO:0010230);; Cellular Component: integral component of membrane (GO:0016021);; Molecular Function: metal ion binding (GO:0046872);; Cellular Component: respirasome (GO:0070469);; Molecular Function: ubiquinol:oxygen oxidoreductase activity …	K17893|9.9e-136|pda:103703812|K17893 ubiquinol oxidase [EC:1.10.3.11] | (RefSeq) ubiquinol oxidase 2, mitochondrial-like	--	--	Alternative oxidase	Ubiquinol oxidase 1a, mitochondrial OS=Arabidopsis thaliana OX=3702 GN=AOX1A PE=1 SV=2	Ubiquinol oxidase OS=Phoenix dactylifera OX=42345 GN=LOC103703812 PE=3 SV=1	C	Energy production and conversion	ubiquinol oxidase 2, mitochondrial-like [Phoenix dactylifera]
c108460.graph_c0	191	154	31	35	6.01	3.59	1.03	1.03	6.25404891820752e-05	-1.75207610719447	down	[G]	Carbohydrate transport and metabolism	Molecular Function: hydrolase activity, hydrolyzing O-glycosyl compounds (GO:0004553);; Biological Process: carbohydrate metabolic process (GO:0005975);;	K01179|1.7e-136|vvi:100257079|K01179 endoglucanase [EC:3.2.1.4] | (RefSeq) endoglucanase B	--	--	Cellulase (glycosyl hydrolase family 5);; Ricin-type beta-trefoil lectin domain	Glycosyl hydrolase 5 family protein OS=Chamaecyparis obtusa OX=13415 PE=1 SV=1	Mannan endo-1,4-beta-mannosidase OS=Asparagus officinalis OX=4686 GN=A4U43_C09F8030 PE=3 SV=1	G	Carbohydrate transport and metabolism	uncharacterized protein LOC109824820 [Asparagus officinalis]
c108274.graph_c0	280	492	2653	2845	9.99	13.01	99.74	95.16	6.82958959905328e-119	3.33317179560432	up	[E]	Amino acid transport and metabolism	Cellular Component: cytoplasm (GO:0005737);; Molecular Function: carbon-sulfur lyase activity (GO:0016846);; Biological Process: transsulfuration (GO:0019346);; Molecular Function: pyridoxal phosphate binding (GO:0030170);;	K01761|1.4e-198|mus:103993227|K01761 methionine-gamma-lyase [EC:4.4.1.11] | (RefSeq) methionine gamma-lyase-like	[E]	Amino acid transport and metabolism	Cys/Met metabolism PLP-dependent enzyme;; Aminotransferase class I and II	Methionine gamma-lyase OS=Arabidopsis thaliana OX=3702 GN=MGL PE=1 SV=1	methionine gamma-lyase OS=Phoenix dactylifera OX=42345 GN=LOC103708467 PE=3 SV=1	E	Amino acid transport and metabolism	PREDICTED: methionine gamma-lyase-like [Musa acuminata subsp. malaccensis]
c103344.graph_c1	345	425	614	560	63.88	56.86	114.09	102.77	2.51740359871966e-08	1.10430987032359	up	--	--	Molecular Function: DNA binding (GO:0003677);; Cellular Component: nucleus (GO:0005634);; Biological Process: regulation of transcription, DNA-templated (GO:0006355);;	K00521|5.8e-41|cmos:111447866|K00521 ferric-chelate reductase [EC:1.16.1.7] | (RefSeq) ferric reduction oxidase 7, chloroplastic-like	--	--	No apical meristem (NAM) protein	NAC domain-containing protein 68 OS=Oryza sativa subsp. japonica OX=39947 GN=NAC068 PE=2 SV=1	Transcription factor NACa OS=Narcissus tazetta OX=54860 PE=2 SV=1	K	Transcription	transcription factor NACa [Narcissus tazetta]
c113673.graph_c1	439	566	148	169	14.89	14.48	5.37	5.53	3.43218772433777e-06	-1.12437378228968	down	[G]	Carbohydrate transport and metabolism	Cellular Component: integral component of membrane (GO:0016021);; Molecular Function: transmembrane transporter activity (GO:0022857);;	K24193|2.8e-237|aof:109839965|K24193 MFS transporter, SP family, sugar:H+ symporter | (RefSeq) sugar transport protein 14	[R]	General function prediction only	Sugar (and other) transporter;; Major Facilitator Superfamily	Sugar transport protein 14 OS=Arabidopsis thaliana OX=3702 GN=STP14 PE=2 SV=2	MFS domain-containing protein OS=Asparagus officinalis OX=4686 GN=A4U43_C05F19500 PE=3 SV=1	U	Intracellular trafficking, secretion, and vesicular transport	sugar transport protein 14 [Asparagus officinalis]
c110761.graph_c0	404	433	1043	1116	10.79	8.56	29.43	27.95	3.12590900070216e-30	1.84473503957645	up	--	--	Cellular Component: integral component of membrane (GO:0016021);;	--	--	--	Nodulin-like	--	Nodulin-like domain-containing protein OS=Asparagus officinalis OX=4686 GN=A4U43_C04F14780 PE=4 SV=1	S	Function unknown	protein NUCLEAR FUSION DEFECTIVE 4-like [Asparagus officinalis]
c96900.graph_c0	72	64	140	110	8.88	5.77	17.68	12.65	0.00255448003948457	1.27413169620031	up	--	--	Molecular Function: oxidoreductase activity, acting on a sulfur group of donors, disulfide as acceptor (GO:0016671);; Biological Process: sulfate reduction (GO:0019419);;	K05907|2.3e-64|han:110910798|K05907 adenylyl-sulfate reductase (glutathione) [EC:1.8.4.9] | (RefSeq) 5'-adenylylsulfate reductase 3, chloroplastic-like	[O]	Posttranslational modification, protein turnover, chaperones	Thioredoxin	5'-adenylylsulfate reductase 3, chloroplastic OS=Arabidopsis thaliana OX=3702 GN=APR3 PE=2 SV=2	Putative 5'-adenylylsulfate reductase 1 protein OS=Helianthus annuus OX=4232 GN=APR1 PE=4 SV=1	--	--	5'-adenylylsulfate reductase 3, chloroplastic [Helianthus annuus]
c114705.graph_c0	43	69	2	0	3.63	4.38	0.15	0	7.92334394032057e-06	-3.23668074953567	down	--	--	Cellular Component: integral component of membrane (GO:0016021);;	K13946|1.4e-261|spen:107031285|K13946 auxin influx carrier (AUX1 LAX family) | (RefSeq) auxin transporter-like protein 2	[E]	Amino acid transport and metabolism	Transmembrane amino acid transporter protein	Auxin transporter-like protein 2 OS=Medicago truncatula OX=3880 GN=LAX2 PE=2 SV=1	Putative ovule protein OS=Solanum chacoense OX=4108 PE=4 SV=1	E	Amino acid transport and metabolism	auxin transporter-like protein 2 [Solanum pennellii]
c118079.graph_c0	458	598	1035	1065	54.07	51.6	125.33	117.34	1.27343532285155e-22	1.49149349613406	up	--	--	--	--	--	--	Protein of unknown function, DUF538	--	Uncharacterized protein OS=Macleaya cordata OX=56857 GN=BVC80_881g41 PE=4 SV=1	S	Function unknown	uncharacterized protein LOC109833371 [Asparagus officinalis]
c116825.graph_c0	5877	7150	28938	31278	142.12	133.16	727.2	700.65	1.17392167453195e-271	2.70944588038816	up	[G]	Carbohydrate transport and metabolism	Molecular Function: beta-galactosidase activity (GO:0004565);; Biological Process: carbohydrate metabolic process (GO:0005975);; Molecular Function: carbohydrate binding (GO:0030246);;	K12309|2.3e-292|ath:AT3G52840|K12309 beta-galactosidase [EC:3.2.1.23] | (RefSeq) BGAL2; beta-galactosidase 2	[G]	Carbohydrate transport and metabolism	Glycosyl hydrolases family 35;; Beta-sandwich domain in beta galactosidase;; Galactose binding lectin domain;; Beta-galactosidase	Beta-galactosidase OS=Asparagus officinalis OX=4686 PE=2 SV=1	Beta-galactosidase OS=Asparagus officinalis OX=4686 GN=A4U43_C01F23190 PE=3 SV=1	G	Carbohydrate transport and metabolism	beta-galactosidase isoform X2 [Asparagus officinalis]
c101203.graph_c0	23	64	259	275	0.87	1.79	10.32	9.75	1.22275424110463e-17	2.98992432114618	up	--	--	--	--	[R]	General function prediction only	Glycosyl transferase family 90	--	CAP10 domain-containing protein OS=Asparagus officinalis OX=4686 GN=A4U43_C07F21800 PE=4 SV=1	S	Function unknown	protein O-glucosyltransferase 1-like, partial [Asparagus officinalis]
c115219.graph_c0	145	166	258	287	5.37	5.2	6.94	7.25	3.50207688980498e-06	1.27141929926065	up	--	--	Cellular Component: integral component of membrane (GO:0016021);;	--	--	--	Protein of unknown function (DUF1666)	--	Uncharacterized protein OS=Asparagus officinalis OX=4686 GN=A4U43_C03F400 PE=4 SV=1	S	Function unknown	uncharacterized protein LOC109832574 [Asparagus officinalis]
c106276.graph_c1	864	1103	2399	2761	57.52	52.03	154.13	158.93	5.39418310673582e-62	1.89050233774139	up	[R]	General function prediction only	Biological Process: response to acid chemical (GO:0001101);; Molecular Function: molecular_function (GO:0003674);; Molecular Function: enzyme inhibitor activity (GO:0004857);; Cellular Component: cellular_component (GO:0005575);; Cellular Component: intracellular (GO:0005622);; Cellular Component: obsolete cell (GO:0005623);; Cellular Component: nucleus (GO:0005634);; Cellular Component: cytoplas…	K06911|2.9e-139|aof:109824825|K06911 quercetin 2,3-dioxygenase [EC:1.13.11.24] | (RefSeq) pirin-like protein	--	--	Pirin C-terminal cupin domain;; Pirin	Pirin-like protein OS=Solanum lycopersicum OX=4081 PE=2 SV=1	Uncharacterized protein OS=Asparagus officinalis OX=4686 GN=A4U43_C09F16550 PE=3 SV=1	S	Function unknown	pirin-like protein [Asparagus officinalis]
c115214.graph_c0	286	319	773	814	8.72	7.2	24.88	23.25	1.57311143711549e-25	1.86724125420142	up	[R]	General function prediction only	--	K01845|1.0e-67|apro:F751_2870|K01845 glutamate-1-semialdehyde 2,1-aminomutase [EC:5.4.3.8] | (RefSeq) Glutamate-1-semialdehyde 2,1-aminomutase, chloroplastic	[G]	Carbohydrate transport and metabolism	NAD(P)H-binding;; NmrA-like family;; Complex I intermediate-associated protein 30 (CIA30);; NAD dependent epimerase/dehydratase family	Protein HIGH CHLOROPHYLL FLUORESCENCE PHENOTYPE 173, chloroplastic OS=Arabidopsis thaliana OX=3702 GN=HCF173 PE=1 SV=1	uncharacterized protein LOC103696815 OS=Phoenix dactylifera OX=42345 GN=LOC103696815 PE=4 SV=1	G	Carbohydrate transport and metabolism	uncharacterized protein LOC105049239 [Elaeis guineensis]
c99677.graph_c0	31	58	2	3	2.85	3.91	0.19	0.26	0.00116323044954967	-2.41493412619807	down	--	--	Molecular Function: electron transfer activity (GO:0009055);; Cellular Component: anchored component of plasma membrane (GO:0046658);;	--	--	--	Plastocyanin-like domain	Cucumber peeling cupredoxin OS=Cucumis sativus OX=3659 PE=1 SV=3	cucumber peeling cupredoxin-like OS=Phoenix dactylifera OX=42345 GN=LOC103697702 PE=4 SV=1	S	Function unknown	cucumber peeling cupredoxin-like [Phoenix dactylifera]
c100732.graph_c0	6508	8563	11589	12365	402.68	392.68	749.63	711.85	2.33531264043643e-48	1.18038961980462	up	--	--	Cellular Component: integral component of peroxisomal membrane (GO:0005779);; Biological Process: peroxisome fission (GO:0016559);;	--	[U]	Intracellular trafficking, secretion, and vesicular transport	Peroxisomal biogenesis factor 11 (PEX11)	Peroxisomal membrane protein 11D OS=Arabidopsis thaliana OX=3702 GN=PEX11D PE=1 SV=2	Uncharacterized protein OS=Asparagus officinalis OX=4686 GN=A4U43_C07F8340 PE=3 SV=1	U	Intracellular trafficking, secretion, and vesicular transport	peroxisomal membrane protein 11D-like isoform X2 [Asparagus officinalis]
c117460.graph_c0	430	529	101	106	11.51	8.03	2.88	1.9	1.20575560730987e-10	-1.65206932557462	down	--	--	Molecular Function: ATP binding (GO:0005524);; Cellular Component: nucleus (GO:0005634);; Biological Process: mitotic chromosome condensation (GO:0007076);; Molecular Function: zinc ion binding (GO:0008270);;	K06677|0.0e+00|aof:109848108|K06677 condensin complex subunit 1 | (RefSeq) condensin complex subunit 1 isoform X1	[BD]	--	non-SMC mitotic condensation complex subunit 1;; non-SMC mitotic condensation complex subunit 1, N-term;; HEAT repeat;; HEAT-like repeat;; HEAT repeat associated with sister chromatid cohesion	--	Condensin complex subunit 1 OS=Asparagus officinalis OX=4686 GN=A4U43_C07F16230 PE=3 SV=1	--	--	condensin complex subunit 1 isoform X2 [Asparagus officinalis]
c102372.graph_c0	42	33	101	90	1.95	1.13	4.93	3.92	0.000515809448403622	1.65403870502093	up	[E]	Amino acid transport and metabolism	Cellular Component: chloroplast thylakoid (GO:0009534);; Molecular Function: oxidoreductase activity (GO:0016491);;	--	--	--	Saccharopine dehydrogenase NADP binding domain;; NAD dependent epimerase/dehydratase family;; NmrA-like family	--	Sacchrp_dh_NADP domain-containing protein OS=Ananas comosus OX=4615 GN=ACMD2_06837 PE=4 SV=1	E	Amino acid transport and metabolism	uncharacterized protein LOC109821787 [Asparagus officinalis]
c84707.graph_c0	915	1061	306	311	80.38	68.27	27.81	25.44	2.09919234892073e-10	-1.15620290209472	down	--	--	Molecular Function: ribonuclease III activity (GO:0004525);; Biological Process: RNA processing (GO:0006396);;	K20471|8.3e-11|aof:109842599|K20471 coatomer subunit delta | (RefSeq) coatomer subunit delta-1-like	--	--	Ribonuclease-III-like	Protein NUCLEAR FUSION DEFECTIVE 2 OS=Arabidopsis thaliana OX=3702 GN=NFD2 PE=2 SV=1	RNase III domain-containing protein OS=Fagus sylvatica OX=28930 GN=FSB_LOCUS48501 PE=4 SV=1	S	Function unknown	protein NUCLEAR FUSION DEFECTIVE 2 [Elaeis guineensis]
c116185.graph_c2	258	425	722	740	10.6	12.9	31.19	28.48	7.62158201940401e-17	1.60350116550779	up	[G]	Carbohydrate transport and metabolism	Biological Process: carbohydrate metabolic process (GO:0005975);; Molecular Function: phosphatase activity (GO:0016791);;	K01100|2.8e-198|aof:109848061|K01100 sedoheptulose-bisphosphatase [EC:3.1.3.37] | (RefSeq) sedoheptulose-1,7-bisphosphatase, chloroplastic-like	[G]	Carbohydrate transport and metabolism	Fructose-1-6-bisphosphatase, N-terminal domain;; Fructose-1-6-bisphosphatase, C-terminal domain	Sedoheptulose-1,7-bisphosphatase, chloroplastic OS=Triticum aestivum OX=4565 PE=2 SV=1	FBPase domain-containing protein OS=Asparagus officinalis OX=4686 GN=A4U43_C07F400 PE=3 SV=1	G	Carbohydrate transport and metabolism	sedoheptulose-1,7-bisphosphatase, chloroplastic-like [Asparagus officinalis]
c101248.graph_c0	4623	5196	26032	29217	650.61	530.8	3716.23	3823.21	3.90953654631081e-259	2.98216915824726	up	--	--	Biological Process: defense response to bacterium (GO:0042742);; Biological Process: defense response to fungus (GO:0050832);;	--	[R]	General function prediction only	Barwin family	Pathogenesis-related protein PR-4A OS=Nicotiana tabacum OX=4097 PE=2 SV=1	Pathogenesis-related protein OS=Lycoris radiata OX=228395 PE=2 SV=1	S	Function unknown	pathogenesis-related protein [Lycoris radiata]
c109205.graph_c0	453	527	638	765	14.97	12.86	22.18	23.66	2.01803375676562e-08	1.00604831561093	up	--	--	Molecular Function: protein kinase activity (GO:0004672);; Molecular Function: ATP binding (GO:0005524);;	K14500|3.7e-221|nnu:104603720|K14500 BR-signaling kinase [EC:2.7.11.1] | (RefSeq) probable serine/threonine-protein kinase At4g35230	--	--	Protein tyrosine and serine/threonine kinase;; Protein kinase domain	Serine/threonine-protein kinase BSK1 OS=Arabidopsis thaliana OX=3702 GN=BSK1 PE=1 SV=1	probable serine/threonine-protein kinase At4g35230 OS=Nelumbo nucifera OX=4432 GN=LOC104603720 PE=4 SV=1	T	Signal transduction mechanisms	PREDICTED: probable serine/threonine-protein kinase At4g35230 [Nelumbo nucifera]
c89576.graph_c1	147	190	346	316	19.02	17.96	45.82	38.11	1.63578595069177e-08	1.44954160549484	up	--	--	--	--	--	--	--	--	Uncharacterized protein OS=Asparagus officinalis OX=4686 GN=A4U43_C05F30820 PE=4 SV=1	--	--	uncharacterized protein LOC109840964 [Asparagus officinalis]
c107834.graph_c0	110	120	1	3	4.13	3.33	0.04	0.11	3.69882452036883e-11	-4.04636439888354	down	[I]	Lipid transport and metabolism	Biological Process: response to acid chemical (GO:0001101);; Cellular Component: cellular_component (GO:0005575);; Cellular Component: cell wall (GO:0005618);; Cellular Component: obsolete cell (GO:0005623);; Biological Process: cellular aromatic compound metabolic process (GO:0006725);; Biological Process: transport (GO:0006810);; Biological Process: water transport (GO:0006833);; Biological Pro…	K13699|2.0e-08|ppp:112286846|K13699 abhydrolase domain-containing protein 5 [EC:2.3.1.51] | (RefSeq) probable 1-acylglycerol-3-phosphate O-acyltransferase	[R]	General function prediction only	alpha/beta hydrolase fold;; Alpha/beta hydrolase family;; Serine aminopeptidase, S33;; Serine hydrolase	Probable lysophospholipase BODYGUARD 3 OS=Arabidopsis thaliana OX=3702 GN=BDG3 PE=2 SV=1	AB hydrolase-1 domain-containing protein OS=Asparagus officinalis OX=4686 GN=A4U43_C10F340 PE=4 SV=1	S	Function unknown	probable lysophospholipase BODYGUARD 3 [Asparagus officinalis]
c104514.graph_c0	837	1108	245	213	35.07	34.3	10.79	8.36	3.0972991044074e-15	-1.53875084569013	down	--	--	Cellular Component: nucleus (GO:0005634);; Biological Process: regulation of transcription, DNA-templated (GO:0006355);; Molecular Function: sequence-specific DNA binding (GO:0043565);;	K09338|1.3e-51|lja:Lj2g3v1349130.1|K09338 homeobox-leucine zipper protein | (RefSeq) Lj2g3v1349130.1; -	[K]	Transcription	Homeobox associated leucine zipper;; Homeodomain;; Homeobox KN domain	Homeobox-leucine zipper protein HAT5 OS=Arabidopsis thaliana OX=3702 GN=HAT5 PE=1 SV=1	Homeobox domain-containing protein OS=Asparagus officinalis OX=4686 GN=A4U43_C01F22480 PE=4 SV=1	K	Transcription	homeobox-leucine zipper protein HAT5-like [Asparagus officinalis]
c116767.graph_c0	1054	1475	1807	1995	21.34	22.12	38.71	37.85	2.30169299863864e-19	1.09983006486093	up	--	--	--	--	--	--	--	--	Uncharacterized protein OS=Asparagus officinalis OX=4686 GN=A4U43_C05F21230 PE=4 SV=1	S	Function unknown	uncharacterized protein LOC109840148 isoform X1 [Asparagus officinalis]
c86355.graph_c0	257	350	79	56	31.07	30.95	9.79	6.31	3.62091932708344e-06	-1.56055390250619	down	[HR]	--	--	K02952|2.9e-06|aip:107648613|K02952 small subunit ribosomal protein S13 | (RefSeq) 30S ribosomal protein S13, chloroplastic-like	--	--	alpha/beta hydrolase fold;; Alpha/beta hydrolase family	--	AB hydrolase-1 domain-containing protein OS=Asparagus officinalis OX=4686 GN=A4U43_C09F380 PE=4 SV=1	S	Function unknown	uncharacterized protein LOC109823624 [Asparagus officinalis]
c95053.graph_c0	20	27	1496	1302	5.45	5.28	399.87	328.51	7.2590449589067e-135	6.21089757717032	up	--	--	Molecular Function: serine-type endopeptidase inhibitor activity (GO:0004867);; Biological Process: response to wounding (GO:0009611);;	--	--	--	Potato inhibitor I family	Wound-induced proteinase inhibitor 1 OS=Solanum peruvianum OX=4082 PE=3 SV=1	Uncharacterized protein OS=Asparagus officinalis OX=4686 GN=A4U43_C05F4740 PE=3 SV=1	S	Function unknown	inhibitor of trypsin and hageman factor-like isoform X2 [Asparagus officinalis]
c113620.graph_c0	255	277	445	521	7.66	6.16	14.1	14.67	6.73430370369718e-10	1.33127544237489	up	[G]	Carbohydrate transport and metabolism	Molecular Function: phosphomannomutase activity (GO:0004615);; Biological Process: carbohydrate metabolic process (GO:0005975);; Cellular Component: chloroplast (GO:0009507);; Cellular Component: chloroplast stroma (GO:0009570);;	--	[G]	Carbohydrate transport and metabolism	Phosphoglucomutase/phosphomannomutase, alpha/beta/alpha domain I;; Phosphoglucomutase/phosphomannomutase, alpha/beta/alpha domain II;; Phosphoglucomutase/phosphomannomutase, alpha/beta/alpha domain III	--	Phosphoglucomutase (alpha-D-glucose-1,6-bisphosphate-dependent) OS=Phoenix dactylifera OX=42345 GN=LOC103721410 PE=3 SV=1	G	Carbohydrate transport and metabolism	uncharacterized protein LOC105041573 [Elaeis guineensis]
c111409.graph_c0	1339	1978	4	5	50.82	55.49	0.16	0.18	1.29044279076602e-78	-7.26703126027778	down	[QV]	--	Molecular Function: monooxygenase activity (GO:0004497);; Molecular Function: iron ion binding (GO:0005506);; Cellular Component: integral component of membrane (GO:0016021);; Molecular Function: oxidoreductase activity, acting on paired donors, with incorporation or reduction of molecular oxygen (GO:0016705);; Molecular Function: heme binding (GO:0020037);;	K15402|8.9e-203|aof:109824637|K15402 fatty acid omega-hydroxylase [EC:1.14.-.-] | (RefSeq) cytochrome P450 86B1	[QI]	--	Cytochrome P450	Cytochrome P450 86B1 OS=Arabidopsis thaliana OX=3702 GN=CYP86B1 PE=2 SV=1	Uncharacterized protein OS=Asparagus officinalis OX=4686 GN=A4U43_C09F10660 PE=3 SV=1	Q	Secondary metabolites biosynthesis, transport and catabolism	cytochrome P450 86B1 [Asparagus officinalis]
c112335.graph_c0	374	504	530	774	10.27	10.25	15.39	19.93	2.09634011540902e-07	1.05952198611896	up	--	--	Cellular Component: ubiquitin ligase complex (GO:0000151);; Biological Process: protein polyubiquitination (GO:0000209);; Cellular Component: cytoplasm (GO:0005737);; Biological Process: ubiquitin-dependent protein catabolic process (GO:0006511);; Molecular Function: ubiquitin conjugating enzyme binding (GO:0031624);; Biological Process: positive regulation of proteasomal ubiquitin-dependent prot…	K11971|4.0e-243|aof:109825596|K11971 E3 ubiquitin-protein ligase RNF14 [EC:2.3.2.31] | (RefSeq) E3 ubiquitin-protein ligase RNF14	[O]	Posttranslational modification, protein turnover, chaperones	IBR domain, a half RING-finger domain;; RWD domain;; Zinc finger, C3HC4 type (RING finger)	--	E3 ubiquitin-protein ligase RNF14 OS=Phoenix dactylifera OX=42345 GN=LOC103714585 PE=3 SV=1	O	Posttranslational modification, protein turnover, chaperones	E3 ubiquitin-protein ligase RNF14 [Asparagus officinalis]
c107401.graph_c0	189	209	374	310	6.97	5.7	14.52	10.71	1.92472922726555e-06	1.25279528485513	up	[M]	Cell wall/membrane/envelope biogenesis	Molecular Function: protein serine/threonine kinase activity (GO:0004674);; Molecular Function: ATP binding (GO:0005524);; Cellular Component: integral component of membrane (GO:0016021);;	K13415|6.6e-60|bna:106439014|K13415 protein brassinosteroid insensitive 1 [EC:2.7.10.1 2.7.11.1] | (RefSeq) protein BRASSINOSTEROID INSENSITIVE 1-like	[T]	Signal transduction mechanisms	Protein kinase domain;; Protein tyrosine and serine/threonine kinase	Receptor-like serine/threonine-protein kinase At1g78530 OS=Arabidopsis thaliana OX=3702 GN=At1g78530 PE=2 SV=1	receptor-like serine/threonine-protein kinase At1g78530 isoform X2 OS=Phoenix dactylifera OX=42345 GN=LOC103703335 PE=3 SV=1	T	Signal transduction mechanisms	receptor-like serine/threonine-protein kinase At1g78530 isoform X2 [Phoenix dactylifera]
c95831.graph_c0	92	109	298	348	7.88	6.9	26.53	27.88	2.20191359435493e-15	2.11838034211088	up	--	--	Molecular Function: DNA-binding transcription factor activity (GO:0003700);; Cellular Component: nucleus (GO:0005634);; Molecular Function: sequence-specific DNA binding (GO:0043565);;	K12835|2.4e-26|cmax:111493042|K12835 ATP-dependent RNA helicase DDX42 [EC:3.6.4.13] | (RefSeq) DEAD-box ATP-dependent RNA helicase 24 isoform X1	--	--	WRKY DNA -binding domain	Probable WRKY transcription factor 75 OS=Arabidopsis thaliana OX=3702 GN=WRKY75 PE=1 SV=1	WRKY domain-containing protein OS=Asparagus officinalis OX=4686 GN=A4U43_C02F10880 PE=4 SV=1	K	Transcription	probable WRKY transcription factor 75 isoform X1 [Elaeis guineensis]
c102939.graph_c1	496	781	186	203	21.85	25.4	8.65	8.37	4.05528677625549e-07	-1.15928564636722	down	--	--	--	--	--	--	--	--	Uncharacterized protein OS=Asparagus officinalis OX=4686 GN=A4U43_C07F2290 PE=4 SV=1	U	Intracellular trafficking, secretion, and vesicular transport	uncharacterized protein LOC109848627 [Asparagus officinalis]
c116658.graph_c0	785	974	1199	1409	19.17	17.08	30.6	32.27	1.10267754660239e-14	1.06695077531509	up	[G]	Carbohydrate transport and metabolism	Molecular Function: myo-inositol:proton symporter activity (GO:0005366);; Cellular Component: integral component of plasma membrane (GO:0005887);; Biological Process: glucose import (GO:0046323);;	K08150|3.0e-293|aof:109849728|K08150 MFS transporter, SP family, solute carrier family 2 (myo-inositol transporter), member 13 | (RefSeq) LOW QUALITY PROTEIN: probable inositol transporter 2	[R]	General function prediction only	Sugar (and other) transporter;; Major Facilitator Superfamily	Probable inositol transporter 2 OS=Arabidopsis thaliana OX=3702 GN=INT2 PE=1 SV=1	probable inositol transporter 2 isoform X1 OS=Phoenix dactylifera OX=42345 GN=LOC103710522 PE=3 SV=1	U	Intracellular trafficking, secretion, and vesicular transport	LOW QUALITY PROTEIN: probable inositol transporter 2 [Asparagus officinalis]
c102793.graph_c0	107	170	15	12	5.12	6.04	0.75	0.54	5.76373126596795e-07	-2.48702864013724	down	--	--	--	--	--	--	Root cap	--	Uncharacterized protein OS=Asparagus officinalis OX=4686 GN=A4U43_C07F20700 PE=4 SV=1	S	Function unknown	uncharacterized protein LOC109848291 [Asparagus officinalis]
c109456.graph_c4	693	1006	198	206	48.99	49.92	14.98	13.88	3.71163974774428e-14	-1.52044369211055	down	[T]	Signal transduction mechanisms	Molecular Function: protein kinase activity (GO:0004672);; Molecular Function: ATP binding (GO:0005524);; Cellular Component: integral component of membrane (GO:0016021);;	K01180|3.9e-75|cmax:111487562|K01180 endo-1,3(4)-beta-glucanase [EC:3.2.1.6] | (RefSeq) uncharacterized protein LOC111487562	[T]	Signal transduction mechanisms	Protein kinase domain;; Protein tyrosine and serine/threonine kinase	Probable receptor-like protein kinase At2g42960 OS=Arabidopsis thaliana OX=3702 GN=At2g42960 PE=3 SV=1	Protein kinase domain-containing protein OS=Asparagus officinalis OX=4686 GN=A4U43_C05F10810 PE=4 SV=1	T	Signal transduction mechanisms	probable receptor-like protein kinase At2g42960 [Asparagus officinalis]
c107811.graph_c2	19	60	2	1	4.44	10.1	0.46	0.22	0.00174843347363756	-2.43983316542666	down	--	--	Molecular Function: DNA binding (GO:0003677);; Cellular Component: nucleus (GO:0005634);; Biological Process: regulation of transcription, DNA-templated (GO:0006355);; Biological Process: auxin-activated signaling pathway (GO:0009734);;	K14486|1.3e-71|aof:109840859|K14486 auxin response factor | (RefSeq) auxin response factor 15-like isoform X1	--	--	Auxin response factor	Auxin response factor 15 OS=Oryza sativa subsp. japonica OX=39947 GN=ARF15 PE=2 SV=1	Auxin-responsive protein OS=Asparagus officinalis OX=4686 GN=A4U43_C05F29620 PE=3 SV=1	K	Transcription	uncharacterized protein A4U43_C05F29620 [Asparagus officinalis]
c95028.graph_c0	743	1238	238	212	33.29	40.94	11.19	8.92	9.53082725634992e-14	-1.5671236528106	down	--	--	Molecular Function: transferase activity, transferring acyl groups other than amino-acyl groups (GO:0016747);;	K13065|5.8e-17|gab:108458439|K13065 shikimate O-hydroxycinnamoyltransferase [EC:2.3.1.133] | (RefSeq) shikimate O-hydroxycinnamoyltransferase-like isoform X1	--	--	Transferase family	Protein ECERIFERUM 26-like OS=Arabidopsis thaliana OX=3702 GN=CER26L PE=2 SV=1	Protein ECERIFERUM 26-like OS=Ananas comosus OX=4615 GN=ACMD2_11363 PE=3 SV=1	S	Function unknown	LOW QUALITY PROTEIN: protein ECERIFERUM 26-like [Asparagus officinalis]
c103587.graph_c0	77	30	121	134	9	2.51	14.94	14.69	0.00252841115249661	1.50481111661735	up	--	--	Molecular Function: nucleotide binding (GO:0000166);; Cellular Component: cytosol (GO:0005829);; Biological Process: cellular protein modification process (GO:0006464);; Biological Process: Mo-molybdopterin cofactor biosynthetic process (GO:0006777);; Biological Process: nitrogen compound metabolic process (GO:0006807);; Biological Process: cell communication (GO:0007154);; Biological Process: si…	K21232|3.3e-09|aof:109830175|K21232 molybdopterin synthase sulfur carrier subunit | (RefSeq) molybdopterin synthase sulfur carrier subunit	--	--	--	--	Molybdopterin synthase sulfur carrier subunit OS=Musa acuminata subsp. malaccensis OX=214687 GN=103995963 PE=3 SV=1	C	Energy production and conversion	molybdopterin synthase sulfur carrier subunit [Asparagus officinalis]
c112450.graph_c0	4886	7715	1361	1616	220.19	257.49	64.13	68.11	5.60902720867044e-38	-1.54333753061697	down	[I]	Lipid transport and metabolism	Biological Process: lipid metabolic process (GO:0006629);; Cellular Component: integral component of membrane (GO:0016021);; Molecular Function: oxidoreductase activity, acting on paired donors, with oxidation of a pair of donors resulting in the reduction of molecular oxygen to two molecules of water (GO:0016717);;	K10256|4.6e-195|aof:109843629|K10256 omega-6 fatty acid desaturase / acyl-lipid omega-6 desaturase (Delta-12 desaturase) [EC:1.14.19.6 1.14.19.22] | (RefSeq) delta(12)-fatty-acid desaturase FAD2-like	--	--	Fatty acid desaturase;; Domain of unknown function (DUF3474)	Delta(12)-fatty-acid desaturase FAD2 OS=Vernicia fordii OX=73154 GN=FAD2 PE=1 SV=1	Uncharacterized protein OS=Asparagus officinalis OX=4686 GN=A4U43_C05F14890 PE=3 SV=1	I	Lipid transport and metabolism	delta(12)-fatty-acid desaturase FAD2-like [Asparagus officinalis]
c102962.graph_c0	63	86	186	178	3.45	3.51	11.02	9.35	4.6391292549512e-07	1.717223961987	up	--	--	Cellular Component: nucleus (GO:0005634);; Biological Process: negative regulation of transcription, DNA-templated (GO:0045892);;	--	--	--	Transcriptional repressor, ovate	Transcription repressor OFP8 OS=Oryza sativa subsp. japonica OX=39947 GN=OFP8 PE=1 SV=1	Transcription repressor OS=Asparagus officinalis OX=4686 GN=A4U43_C09F1070 PE=4 SV=1	S	Function unknown	transcription repressor OFP8-like [Asparagus officinalis]
c85472.graph_c0	255	307	45	54	45.61	39.81	8.1	8.98	1.82195585652348e-08	-1.89808774891093	down	[I]	Lipid transport and metabolism	Molecular Function: iron ion binding (GO:0005506);; Biological Process: lipid biosynthetic process (GO:0008610);; Cellular Component: integral component of membrane (GO:0016021);; Molecular Function: oxidoreductase activity (GO:0016491);;	K19706|2.6e-55|aof:109849778|K19706 dihydroceramide fatty acyl 2-hydroxylase [EC:1.14.18.7] | (RefSeq) dihydroceramide fatty acyl 2-hydroxylase FAH2-like	[I]	Lipid transport and metabolism	--	Dihydroceramide fatty acyl 2-hydroxylase FAH2 OS=Arabidopsis thaliana OX=3702 GN=FAH2 PE=1 SV=1	Fatty acid hydroxylase domain-containing protein OS=Asparagus officinalis OX=4686 GN=A4U43_C07F31700 PE=3 SV=1	I	Lipid transport and metabolism	uncharacterized protein A4U43_C07F31700 [Asparagus officinalis]
c76557.graph_c0	171	196	277	322	10.68	9.02	18.06	18.83	7.35492250251872e-06	1.17453763800042	up	--	--	--	--	[S]	Function unknown	Uncharacterized conserved protein (DUF2054)	--	Uncharacterized protein OS=Asparagus officinalis OX=4686 GN=A4U43_C09F4720 PE=3 SV=1	S	Function unknown	uncharacterized protein LOC109823995 isoform X1 [Asparagus officinalis]
c113975.graph_c0	937	1361	1525	1695	37.66	40.42	64.46	63.8	3.10932101799581e-14	1.0007497241253	up	[J]	Translation, ribosomal structure and biogenesis	Molecular Function: mRNA binding (GO:0003729);; Molecular Function: structural constituent of ribosome (GO:0003735);; Biological Process: translation (GO:0006412);; Cellular Component: chloroplast stroma (GO:0009570);;	K02945|9.4e-186|mus:103998095|K02945 small subunit ribosomal protein S1 | (RefSeq) RPS4; 30S ribosomal protein S1, chloroplastic	--	--	S1 RNA binding domain	30S ribosomal protein S1, chloroplastic OS=Spinacia oleracea OX=3562 GN=RPS1 PE=1 SV=1	Uncharacterized protein OS=Musa acuminata subsp. malaccensis OX=214687 GN=103998095 PE=4 SV=1	A	RNA processing and modification	PREDICTED: 30S ribosomal protein S1, chloroplastic [Musa acuminata subsp. malaccensis]
c114865.graph_c0	970	1511	1886	1991	34.2	41.87	70.94	65.87	3.38463472404139e-18	1.16360477385456	up	[J]	Translation, ribosomal structure and biogenesis	Molecular Function: nucleic acid binding (GO:0003676);; Molecular Function: translation elongation factor activity (GO:0003746);; Cellular Component: mitochondrial matrix (GO:0005759);; Biological Process: translational elongation (GO:0006414);; Biological Process: mitochondrial translational elongation (GO:0070125);;	K02357|4.5e-221|aof:109820088|K02357 elongation factor Ts | (RefSeq) uncharacterized protein LOC109820088	[J]	Translation, ribosomal structure and biogenesis	S1 RNA binding domain;; Elongation factor TS	Polyprotein of EF-Ts, chloroplastic OS=Oryza sativa subsp. indica OX=39946 GN=PETs PE=3 SV=1	Elongation factor Ts, mitochondrial OS=Phoenix dactylifera OX=42345 GN=LOC103702876 PE=3 SV=1	J	Translation, ribosomal structure and biogenesis	uncharacterized protein LOC109820088 [Asparagus officinalis]
c96302.graph_c0	154	211	262	330	9.77	9.87	17.41	19.63	9.7144748252682e-06	1.17527376594778	up	[R]	General function prediction only	Molecular Function: pyridoxal phosphate binding (GO:0030170);;	K06997|1.0e-114|aof:109847543|K06997 PLP dependent protein | (RefSeq) proline synthase co-transcribed bacterial homolog protein-like	[R]	General function prediction only	Alanine racemase, N-terminal domain	--	Pyridoxal phosphate homeostasis protein OS=Asparagus officinalis OX=4686 GN=A4U43_C01F3500 PE=3 SV=1	S	Function unknown	proline synthase co-transcribed bacterial homolog protein-like [Asparagus officinalis]
c96780.graph_c0	16	20	203	155	3.4	3.04	42.62	30.35	4.63593190517997e-18	3.5207573174961	up	--	--	--	--	--	--	--	--	Uncharacterized protein OS=Asparagus officinalis OX=4686 GN=A4U43_C02F930 PE=4 SV=1	--	--	uncharacterized protein A4U43_C02F930 [Asparagus officinalis]
c111743.graph_c0	126	175	285	279	4.89	4.96	10.74	9.41	3.85893432325716e-07	1.38187874868019	up	--	--	Molecular Function: UDP-glycosyltransferase activity (GO:0008194);;	K23260|6.2e-152|aof:109828978|K23260 scopoletin glucosyltransferase [EC:2.4.1.128] | (RefSeq) scopoletin glucosyltransferase-like	[GC]	--	UDP-glucoronosyl and UDP-glucosyl transferase	Scopoletin glucosyltransferase OS=Nicotiana tabacum OX=4097 GN=TOGT1 PE=1 SV=1	Glycosyltransferase OS=Crocus sativus OX=82528 GN=UGT703B1 PE=2 SV=1	G	Carbohydrate transport and metabolism	scopoletin glucosyltransferase-like [Asparagus officinalis]
c108247.graph_c0	17159	24057	5192	5311	459.51	475.69	156.01	141.32	1.76324052962217e-61	-1.44488861900394	down	--	--	Molecular Function: chitinase activity (GO:0004568);; Biological Process: carbohydrate metabolic process (GO:0005975);; Biological Process: chitin catabolic process (GO:0006032);; Biological Process: cell wall macromolecule catabolic process (GO:0016998);;	K20547|1.0e-48|pop:18102173|K20547 basic endochitinase B [EC:3.2.1.14] | (RefSeq) acidic endochitinase WIN6-like	[R]	General function prediction only	Chitinase class I;; Transmembrane amino acid transporter protein;; Transmembrane amino acid transporter protein;; Tryptophan/tyrosine permease family	Chitinase-like protein 1 OS=Arabidopsis thaliana OX=3702 GN=CTL1 PE=1 SV=1	Chitinase OS=Gastrodia elata OX=91201 GN=CHI PE=2 SV=1	S	Function unknown	chitinase-like protein 1 [Gastrodia elata]
c96095.graph_c0	84	121	181	231	5.25	5.57	11.8	13.49	5.42359564867441e-06	1.45661272766916	up	--	--	Cellular Component: integral component of membrane (GO:0016021);;	--	--	--	Uncharacterized conserved protein (DUF2358)	--	Uncharacterized protein OS=Asparagus officinalis OX=4686 GN=A4U43_C10F12740 PE=4 SV=1	S	Function unknown	uncharacterized protein LOC109826742 [Asparagus officinalis]
c109084.graph_c0	490	708	1370	1462	33.29	36.45	101.37	98	5.56805262816576e-35	1.74684986417297	up	[QR]	--	Molecular Function: methyltransferase activity (GO:0008168);; Biological Process: methylation (GO:0032259);;	K17803|3.7e-10|cme:CYME_CMJ072C|K17803 methyltransferase OMS1, mitochondrial [EC:2.1.1.-] | (RefSeq) similar to ubiquinone/menaquinone biosynthesis methyl transferase	[R]	General function prediction only	Methyltransferase domain;; Methyltransferase domain;; Methyltransferase domain;; Methyltransferase domain;; ubiE/COQ5 methyltransferase family;; Methyltransferase domain;; Hypothetical methyltransferase	--	Methyltransferase-like protein 7A OS=Panicum miliaceum OX=4540 GN=C2845_PM12G26000 PE=4 SV=1	Q	Secondary metabolites biosynthesis, transport and catabolism	methyltransferase-like protein 7A [Asparagus officinalis]
c92663.graph_c1	8072	12002	2815	3193	319.1	350.61	117.05	118.23	2.09896689691267e-33	-1.21052983106412	down	--	--	Molecular Function: transferase activity, transferring acyl groups other than amino-acyl groups (GO:0016747);;	K19861|1.8e-197|mus:103975095|K19861 benzyl alcohol O-benzoyltransferase [EC:2.3.1.196 2.3.1.232] | (RefSeq) benzyl alcohol O-benzoyltransferase	--	--	Transferase family	Benzyl alcohol O-benzoyltransferase OS=Nicotiana tabacum OX=4097 GN=HSR201 PE=1 SV=1	Uncharacterized protein OS=Ensete ventricosum OX=4639 GN=GW17_00019953 PE=3 SV=1	S	Function unknown	PREDICTED: benzyl alcohol O-benzoyltransferase [Musa acuminata subsp. malaccensis]
c113863.graph_c0	9963	13751	71388	72384	761.88	771.2	5521.39	5000.75	0	3.11169790778586	up	--	--	Molecular Function: carbohydrate binding (GO:0030246);;	--	--	--	--	Mannose-specific lectin OS=Galanthus nivalis OX=4670 PE=1 SV=1	Mannose-binding lectin OS=Crinum asiaticum var. sinicum OX=223245 GN=caa PE=2 SV=1	S	Function unknown	mannose-binding lectin precursor [Crinum asiaticum var. sinicum]
c93157.graph_c0	66	131	0	1	4.62	6.75	0	0.07	1.32359925721851e-10	-4.32494212980868	down	[IQR]	--	Molecular Function: oxidoreductase activity (GO:0016491);;	K08081|2.4e-86|egu:105052187|K08081 tropinone reductase I [EC:1.1.1.206] | (RefSeq) tropinone reductase homolog At5g06060-like	[R]	General function prediction only	Enoyl-(Acyl carrier protein) reductase;; short chain dehydrogenase;; KR domain;; NAD dependent epimerase/dehydratase family	Noroxomaritidine/norcraugsodine reductase OS=Narcissus aff. pseudonarcissus MK-2014 OX=1540222 GN=NR PE=1 SV=1	tropinone reductase homolog At5g06060-like OS=Phoenix dactylifera OX=42345 GN=LOC103697356 PE=4 SV=1	Q	Secondary metabolites biosynthesis, transport and catabolism	tropinone reductase homolog At5g06060 [Elaeis guineensis]
c99920.graph_c0	40	85	0	1	1.79	2.84	0	0.04	5.46273792539822e-07	-3.61761047096104	down	[QV]	--	Molecular Function: monooxygenase activity (GO:0004497);; Molecular Function: iron ion binding (GO:0005506);; Cellular Component: integral component of membrane (GO:0016021);; Molecular Function: oxidoreductase activity, acting on paired donors, with incorporation or reduction of molecular oxygen (GO:0016705);; Molecular Function: heme binding (GO:0020037);;	K12639|7.5e-60|qsu:111993132|K12639 cytochrome P450 family 724 subfamily B polypeptide 1 [EC:1.14.13.-] | (RefSeq) cytochrome P450 724B1-like	[QI]	--	Cytochrome P450	Abietadienol/abietadienal oxidase OS=Pinus taeda OX=3352 GN=CYP720B1 PE=1 SV=1	Uncharacterized protein OS=Asparagus officinalis OX=4686 GN=A4U43_C10F10250 PE=3 SV=1	Q	Secondary metabolites biosynthesis, transport and catabolism	abietadienol/abietadienal oxidase [Asparagus officinalis]
c111418.graph_c0	801	1083	240	269	20.18	20.19	6.38	6.35	3.14671940637562e-13	-1.3509075987898	down	--	--	Molecular Function: protein kinase activity (GO:0004672);; Molecular Function: ATP binding (GO:0005524);; Cellular Component: integral component of membrane (GO:0016021);;	K13415|8.5e-37|lja:Lj1g3v1222380.1|K13415 protein brassinosteroid insensitive 1 [EC:2.7.10.1 2.7.11.1] | (RefSeq) Lj1g3v1222380.1; -	--	--	Protein kinase domain;; Protein tyrosine and serine/threonine kinase;; Leucine rich repeat;; Leucine Rich repeats (2 copies)	Probable inactive receptor kinase At5g67200 OS=Arabidopsis thaliana OX=3702 GN=At5g67200 PE=1 SV=1	probable inactive receptor kinase At5g67200 OS=Phoenix dactylifera OX=42345 GN=LOC103709375 PE=4 SV=1	T	Signal transduction mechanisms	probable inactive receptor kinase At5g67200 [Phoenix dactylifera]
c115159.graph_c0	622	591	102	116	9.52	6.71	1.65	1.66	2.19104673874969e-14	-1.93193638153983	down	--	--	Molecular Function: microtubule motor activity (GO:0003777);; Molecular Function: ATP binding (GO:0005524);; Biological Process: microtubule-based movement (GO:0007018);; Molecular Function: microtubule binding (GO:0008017);;	K18806|1.7e-79|mis:MICPUN_63076|K18806 kinesin family member 7 | (RefSeq) predicted protein	[Z]	Cytoskeleton	Kinesin motor domain;; Microtubule binding	Kinesin-like protein KIN-4A OS=Oryza sativa subsp. japonica OX=39947 GN=KIN4A PE=1 SV=1	Kinesin motor domain-containing protein OS=Asparagus officinalis OX=4686 GN=A4U43_C05F32520 PE=3 SV=1	Z	Cytoskeleton	kinesin-like protein KIN-4A [Asparagus officinalis]
c100958.graph_c1	48	128	250	276	4.3	6.56	20.39	20.75	3.77101303919423e-09	2.02691016381906	up	--	--	Cellular Component: plasma membrane (GO:0005886);; Cellular Component: plasmodesma (GO:0009506);; Cellular Component: membrane (GO:0016020);; Cellular Component: integral component of membrane (GO:0016021);;	--	--	--	--	--	Uncharacterized protein OS=Musa acuminata subsp. malaccensis OX=214687 PE=4 SV=1	--	--	uncharacterized protein LOC111019381 [Momordica charantia]
c97897.graph_c1	46	62	238	170	5.46	5.43	30.23	19.31	1.01237342404771e-10	2.30307109756745	up	--	--	--	--	--	--	--	--	Uncharacterized protein OS=Gossypium mustelinum OX=34275 GN=E1A91_A03G173900v1 PE=4 SV=1	--	--	hypothetical protein E1A91_A03G173900v1 [Gossypium mustelinum]
c101376.graph_c0	1275	1704	2648	2708	72.63	71.58	157.77	144.37	2.82067162540984e-34	1.35636287739113	up	--	--	Molecular Function: DNA binding (GO:0003677);; Cellular Component: nucleus (GO:0005634);; Biological Process: regulation of transcription, DNA-templated (GO:0006355);;	K00521|3.0e-43|cmos:111447866|K00521 ferric-chelate reductase [EC:1.16.1.7] | (RefSeq) ferric reduction oxidase 7, chloroplastic-like	--	--	No apical meristem (NAM) protein	NAC domain-containing protein 48 OS=Oryza sativa subsp. japonica OX=39947 GN=NAC048 PE=1 SV=1	Transcription factor (Fragment) OS=Lycoris longituba OX=272140 PE=2 SV=1	K	Transcription	NAC domain-containing protein 48 [Elaeis guineensis]
c96208.graph_c0	99	220	25	14	10.62	17.27	2.76	1.4	1.26969864335401e-05	-2.17712458068297	down	--	--	Molecular Function: protein serine/threonine kinase activity (GO:0004674);; Molecular Function: ATP binding (GO:0005524);; Cellular Component: integral component of membrane (GO:0016021);; Molecular Function: carbohydrate binding (GO:0030246);; Biological Process: recognition of pollen (GO:0048544);;	K13417|7.8e-50|csat:104747290|K13417 somatic embryogenesis receptor kinase 4 [EC:2.7.10.1 2.7.11.1] | (RefSeq) somatic embryogenesis receptor kinase 4 isoform X1	--	--	Protein kinase domain;; Protein tyrosine and serine/threonine kinase	G-type lectin S-receptor-like serine/threonine-protein kinase At2g19130 OS=Arabidopsis thaliana OX=3702 GN=At2g19130 PE=2 SV=1	Receptor-like serine/threonine-protein kinase OS=Phoenix dactylifera OX=42345 GN=LOC103718701 PE=3 SV=1	T	Signal transduction mechanisms	uncharacterized protein LOC109834727 [Asparagus officinalis]
c104973.graph_c0	309	428	124	114	13.25	13.56	5.59	4.58	0.000189641226684255	-1.07056443887649	down	--	--	Molecular Function: DNA-binding transcription factor activity (GO:0003700);; Cellular Component: nucleus (GO:0005634);; Biological Process: regulation of transcription, DNA-templated (GO:0006355);; Molecular Function: sequence-specific DNA binding (GO:0043565);; Biological Process: leaf development (GO:0048366);; Biological Process: bundle sheath cell fate specification (GO:0090610);;	K14494|2.4e-45|eus:EUTSA_v100155351m|K14494 DELLA protein | (RefSeq) hypothetical protein	--	--	GRAS domain family	Scarecrow-like protein 23 OS=Arabidopsis thaliana OX=3702 GN=SCL23 PE=1 SV=1	LOW QUALITY PROTEIN: scarecrow-like protein 23 OS=Phoenix dactylifera OX=42345 GN=LOC103714426 PE=3 SV=1	K	Transcription	LOW QUALITY PROTEIN: scarecrow-like protein 23 [Phoenix dactylifera]
c101618.graph_c0	439	629	170	133	21.13	22.55	8.89	5.91	1.33096074557562e-06	-1.25078117310981	down	--	--	Molecular Function: purine nucleoside transmembrane transporter activity (GO:0015211);; Cellular Component: integral component of membrane (GO:0016021);;	K00850|1.8e-39|cpap:110822059|K00850 6-phosphofructokinase 1 [EC:2.7.1.11] | (RefSeq) ATP-dependent 6-phosphofructokinase 6-like	--	--	Purine nucleobase transmembrane transport;; EamA-like transporter family	Purine permease 3 OS=Arabidopsis thaliana OX=3702 GN=PUP3 PE=2 SV=1	purine permease 3-like OS=Phoenix dactylifera OX=42345 GN=LOC103723167 PE=3 SV=1	S	Function unknown	purine permease 3-like [Phoenix dactylifera]
c110614.graph_c1	541	670	900	1162	18.94	17.09	33.2	38.17	3.72132324510841e-15	1.25830173881366	up	--	--	Molecular Function: DNA-binding transcription factor activity (GO:0003700);; Cellular Component: nucleus (GO:0005634);; Molecular Function: sequence-specific DNA binding (GO:0043565);;	K13424|1.9e-286|sot:102577688|K13424 WRKY transcription factor 33 | (RefSeq) STWRKY8, PPS8; double WRKY type transfactor	--	--	WRKY DNA -binding domain	WRKY transcription factor WRKY24 OS=Oryza sativa subsp. japonica OX=39947 GN=WRKY24 PE=2 SV=1	Double WRKY type transfactor OS=Solanum tuberosum OX=4113 PE=4 SV=1	K	Transcription	double WRKY type transfactor [Solanum tuberosum]
c102015.graph_c0	112	121	160	205	7.97	6.35	11.86	13.68	0.00122387413782917	1.09098075712577	up	--	--	--	--	--	--	Domain of unknown function (DUF4598)	--	Uncharacterized protein OS=Asparagus officinalis OX=4686 GN=A4U43_C01F34730 PE=4 SV=1	S	Function unknown	transcriptional regulator IFH1 [Asparagus officinalis]
c106550.graph_c0	208	233	321	336	10.19	8.42	16.48	15.4	2.69848368755834e-05	1.05088003959906	up	--	--	--	--	--	--	--	Protein DEEPER ROOTING 1 OS=Prunus persica OX=3760 GN=DRO1 PE=2 SV=1	Uncharacterized protein OS=Asparagus officinalis OX=4686 GN=A4U43_C06F3910 PE=4 SV=1	--	--	uncharacterized protein LOC109844317 [Asparagus officinalis]
c105914.graph_c0	153	234	34	30	4.9	5.54	1.15	0.9	3.20346320598359e-06	-1.90981691609506	down	--	--	Cellular Component: cellular_component (GO:0005575);; Cellular Component: intracellular (GO:0005622);; Cellular Component: obsolete cell (GO:0005623);; Cellular Component: nucleus (GO:0005634);; Cellular Component: cytoplasm (GO:0005737);; Cellular Component: organelle (GO:0043226);; Cellular Component: membrane-bounded organelle (GO:0043227);; Cellular Component: intracellular organelle (GO:0043…	--	[S]	Function unknown	Armadillo/beta-catenin-like repeat;; HEAT repeats;; HEAT repeat;; Armadillo-like	--	Arm_2 domain-containing protein OS=Asparagus officinalis OX=4686 GN=A4U43_C04F6620 PE=3 SV=1	S	Function unknown	uncharacterized protein LOC109819932 [Asparagus officinalis]
c108280.graph_c2	175	201	292	396	3.47	2.96	6.13	7.37	2.1416788355318e-07	1.33118128363803	up	--	--	--	--	--	--	Domain of unknown function (DUF4378);; Protein of unknown function (DUF3741);; DUF761-associated sequence motif	--	Uncharacterized protein OS=Asparagus officinalis OX=4686 GN=A4U43_C07F2870 PE=4 SV=1	S	Function unknown	uncharacterized protein LOC109847259 isoform X2 [Asparagus officinalis]
c117043.graph_c0	925	1357	83	111	111.69	119.69	10.26	12.48	7.84698989230392e-47	-2.97474150027218	down	--	--	Biological Process: metal ion transport (GO:0030001);; Molecular Function: metal ion binding (GO:0046872);;	--	--	--	--	--	heavy metal-associated isoprenylated plant protein 37-like OS=Phoenix dactylifera OX=42345 GN=LOC103709311 PE=4 SV=1	--	--	heavy metal-associated isoprenylated plant protein 37-like [Phoenix dactylifera]
c112189.graph_c1	2998	4182	4695	5508	98.97	102.8	161.73	171.49	3.46325438618269e-25	1.01978197085482	up	[L]	Replication, recombination and repair	Molecular Function: DNA binding (GO:0003677);; Molecular Function: DNA helicase activity (GO:0003678);; Molecular Function: ATP binding (GO:0005524);; Cellular Component: nucleus (GO:0005634);; Biological Process: regulation of double-strand break repair via homologous recombination (GO:0010569);; Biological Process: DNA duplex unwinding (GO:0032508);; Biological Process: negative regulation of D…	K11136|1.6e-209|aof:109819403|K11136 regulator of telomere elongation helicase 1 [EC:3.6.4.12] | (RefSeq) LOW QUALITY PROTEIN: regulator of telomere elongation helicase 1 homolog	[L]	Replication, recombination and repair	Helicase C-terminal domain;; DEAD_2;; DEAD_2	Regulator of telomere elongation helicase 1 homolog OS=Oryza sativa subsp. japonica OX=39947 GN=RTEL1 PE=2 SV=1	regulator of telomere elongation helicase 1 homolog OS=Phoenix dactylifera OX=42345 GN=LOC103695703 PE=4 SV=1	L	Replication, recombination and repair	LOW QUALITY PROTEIN: regulator of telomere elongation helicase 1 homolog [Asparagus officinalis]
c99702.graph_c0	44	56	161	198	1.69	1.54	6.43	6.96	3.68696472251744e-10	2.21793066809579	up	--	--	Cellular Component: integral component of membrane (GO:0016021);; Molecular Function: transferase activity, transferring glycosyl groups (GO:0016757);;	K18134|1.5e-75|jcu:105630953|K18134 EGF domain-specific O-GlcNAc transferase [EC:2.4.1.255] | (RefSeq) protein O-linked-mannose beta-1,4-N-acetylglucosaminyltransferase 2	[S]	Function unknown	Protein of unknown function (DUF563)	Xylan glycosyltransferase MUCI21 OS=Arabidopsis thaliana OX=3702 GN=MUCI21 PE=1 SV=1	Uncharacterized protein OS=Asparagus officinalis OX=4686 GN=A4U43_C05F20400 PE=4 SV=1	S	Function unknown	EGF domain-specific O-linked N-acetylglucosamine transferase-like [Asparagus officinalis]
c113176.graph_c1	961	1463	3664	3845	29.73	34.44	118.59	111.54	1.14791853447533e-77	2.14480031068343	up	[IQ]	--	Cellular Component: cytoplasm (GO:0005737);; Molecular Function: acid-amino acid ligase activity (GO:0016881);;	K14487|7.7e-289|aof:109833277|K14487 auxin responsive GH3 gene family | (RefSeq) LOW QUALITY PROTEIN: probable indole-3-acetic acid-amido synthetase GH3.1	--	--	GH3 auxin-responsive promoter	Probable indole-3-acetic acid-amido synthetase GH3.1 OS=Oryza sativa subsp. japonica OX=39947 GN=GH3.1 PE=2 SV=1	probable indole-3-acetic acid-amido synthetase GH3.1 OS=Phoenix dactylifera OX=42345 GN=LOC103712621 PE=3 SV=1	S	Function unknown	LOW QUALITY PROTEIN: probable indole-3-acetic acid-amido synthetase GH3.1 [Asparagus officinalis]
c95189.graph_c0	334	517	1822	1998	32.82	37.25	184.89	183.35	8.78686269571865e-81	2.66657463055267	up	--	--	--	--	--	--	--	--	uncharacterized protein LOC104607031 OS=Nelumbo nucifera OX=4432 GN=LOC104607031 PE=4 SV=1	--	--	PREDICTED: uncharacterized protein LOC104607031 [Nelumbo nucifera]
c103374.graph_c0	146	221	274	265	6.48	7.3	12.82	11.02	0.000173841704264822	1.04846591078933	up	[M]	Cell wall/membrane/envelope biogenesis	Molecular Function: protein serine/threonine kinase activity (GO:0004674);; Molecular Function: ATP binding (GO:0005524);; Cellular Component: integral component of membrane (GO:0016021);;	K13415|9.5e-76|dzi:111299813|K13415 protein brassinosteroid insensitive 1 [EC:2.7.10.1 2.7.11.1] | (RefSeq) protein BRASSINOSTEROID INSENSITIVE 1-like	--	--	Protein kinase domain;; Protein tyrosine and serine/threonine kinase	Phytosulfokine receptor 1 OS=Daucus carota OX=4039 GN=PSKR PE=1 SV=1	Protein kinase domain-containing protein OS=Asparagus officinalis OX=4686 GN=A4U43_C04F4630 PE=3 SV=1	T	Signal transduction mechanisms	phytosulfokine receptor 1-like [Asparagus officinalis]
c108138.graph_c0	261	350	72	88	11.02	7.55	2.79	4.04	1.41713747275934e-05	-1.36065201146185	down	--	--	--	K03029|1.8e-37|lang:109332961|K03029 26S proteasome regulatory subunit N10 | (RefSeq) 26S proteasome non-ATPase regulatory subunit 4 homolog	--	--	Protein of unknown function (DUF632);; Protein of unknown function (DUF630)	Protein ROLLING AND ERECT LEAF 2 OS=Oryza sativa subsp. japonica OX=39947 GN=REL2 PE=2 SV=1	Putative ovule protein OS=Solanum chacoense OX=4108 PE=4 SV=1	S	Function unknown	PREDICTED: uncharacterized protein LOC102589286 [Solanum tuberosum]
c118132.graph_c0	9	12	80	127	1.56	1.51	13.98	20.46	4.43482819849986e-11	3.31100928656216	up	--	--	--	--	--	--	--	--	Uncharacterized protein OS=Apostasia shenzhenica OX=1088818 GN=AXF42_Ash015695 PE=4 SV=1	--	--	hypothetical protein AXF42_Ash015695 [Apostasia shenzhenica]
c105148.graph_c0	5887	8101	1160	1046	418.91	424.06	85.94	69.59	5.27423847439589e-78	-2.1276857235071	down	--	--	Molecular Function: hydrolase activity, hydrolyzing O-glycosyl compounds (GO:0004553);; Cellular Component: cell wall (GO:0005618);; Biological Process: xyloglucan metabolic process (GO:0010411);; Molecular Function: xyloglucan:xyloglucosyl transferase activity (GO:0016762);; Biological Process: cell wall biogenesis (GO:0042546);; Cellular Component: apoplast (GO:0048046);; Biological Process: ce…	K08235|1.3e-108|gra:105783576|K08235 xyloglucan:xyloglucosyl transferase [EC:2.4.1.207] | (RefSeq) xyloglucan endotransglucosylase/hydrolase protein 9-like	--	--	Glycosyl hydrolases family 16;; Xyloglucan endo-transglycosylase (XET) C-terminus	Xyloglucan endotransglucosylase/hydrolase protein 9 OS=Arabidopsis thaliana OX=3702 GN=XTH9 PE=2 SV=2	Xyloglucan endotransglucosylase/hydrolase OS=Gossypium mustelinum OX=34275 GN=E1A91_D13G073300v1 PE=3 SV=1	G	Carbohydrate transport and metabolism	hypothetical protein E1A91_D13G073300v1 [Gossypium mustelinum]
c109808.graph_c0	75	189	184	210	3.66	6.73	9.38	9.51	0.00428685233565093	1.07491459226303	up	--	--	Molecular Function: protein binding (GO:0005515);; Cellular Component: cellular_component (GO:0005575);; Cellular Component: intracellular (GO:0005622);; Cellular Component: obsolete cell (GO:0005623);; Cellular Component: nucleus (GO:0005634);; Cellular Component: organelle (GO:0043226);; Cellular Component: membrane-bounded organelle (GO:0043227);; Cellular Component: intracellular organelle (G…	K05857|3.1e-28|bna:106388063|K05857 phosphatidylinositol phospholipase C, delta [EC:3.1.4.11] | (RefSeq) phosphoinositide phospholipase C 4	[S]	Function unknown	Armadillo/beta-catenin-like repeat	Protein spotted leaf 11 OS=Oryza sativa subsp. indica OX=39946 GN=SPL11 PE=1 SV=2	Uncharacterized protein OS=Fagus sylvatica OX=28930 GN=FSB_LOCUS3649 PE=4 SV=1	S	Function unknown	U-box domain-containing protein 4 [Morella rubra]
c109716.graph_c0	186	250	49	47	3.69	3.68	1.03	0.87	2.68159175053406e-05	-1.5646525280532	down	--	--	Cellular Component: microtubule (GO:0005874);; Molecular Function: microtubule binding (GO:0008017);;	--	--	--	HEAT repeat;; HEAT-like repeat;; HEAT repeat associated with sister chromatid cohesion	TORTIFOLIA1-like protein 2 OS=Arabidopsis thaliana OX=3702 GN=TOR1L2 PE=4 SV=1	TOG domain-containing protein OS=Asparagus officinalis OX=4686 GN=A4U43_C05F35720 PE=4 SV=1	S	Function unknown	TORTIFOLIA1-like protein 2 isoform X1 [Asparagus officinalis]
c115511.graph_c1	473	548	151	194	13.65	11.22	6.01	6.38	2.36456069538709e-05	-1.03861414271397	down	--	--	Molecular Function: protein kinase activity (GO:0004672);; Molecular Function: ATP binding (GO:0005524);; Cellular Component: integral component of membrane (GO:0016021);;	K13435|3.4e-30|spen:107018783|K13435 serine/threonine-protein kinase Pto | (RefSeq) receptor-like protein kinase HERK 1 isoform X2	--	--	Leucine rich repeat;; Protein tyrosine and serine/threonine kinase;; Protein kinase domain;; Leucine Rich repeats (2 copies);; Leucine Rich Repeat	Probable inactive leucine-rich repeat receptor-like protein kinase At3g03770 OS=Arabidopsis thaliana OX=3702 GN=At3g03770 PE=1 SV=1	Protein kinase domain-containing protein OS=Asparagus officinalis OX=4686 GN=A4U43_C01F30130 PE=4 SV=1	T	Signal transduction mechanisms	uncharacterized protein A4U43_C01F30130 [Asparagus officinalis]
c96353.graph_c0	229	219	69	62	5.43	4.73	2.14	1.84	0.00121478628611194	-1.20825072489484	down	--	--	Cellular Component: nucleus (GO:0005634);; Biological Process: regulation of transcription, DNA-templated (GO:0006355);; Molecular Function: zinc ion binding (GO:0008270);;	K17604|5.8e-20|dct:110097525|K17604 zinc finger SWIM domain-containing protein 3 | (RefSeq) protein FAR1-RELATED SEQUENCE 5-like	--	--	FAR1 DNA-binding domain	Protein FAR1-RELATED SEQUENCE 5 OS=Arabidopsis thaliana OX=3702 GN=FRS5 PE=1 SV=1	Protein FAR1-RELATED SEQUENCE OS=Asparagus officinalis OX=4686 GN=A4U43_C04F9800 PE=3 SV=1	S	Function unknown	uncharacterized protein LOC109836983 isoform X1 [Asparagus officinalis]
c109859.graph_c0	80	112	7	9	4.13	4.97	0.44	0.57	7.98133474223955e-06	-2.56012935139402	down	--	--	--	--	--	--	Neprosin;; Neprosin activation peptide	--	uncharacterized protein LOC103708162 OS=Phoenix dactylifera OX=42345 GN=LOC103708162 PE=4 SV=1	S	Function unknown	uncharacterized protein LOC109840562 [Asparagus officinalis]
c96415.graph_c0	227	334	514	559	16.88	18.27	39.89	38.81	2.54104510767421e-12	1.43117279065171	up	--	--	Cellular Component: integral component of membrane (GO:0016021);;	--	--	--	Protein of unknown function (DUF3007)	--	Uncharacterized protein OS=Davidia involucrata OX=16924 GN=Din_034524 PE=4 SV=1	S	Function unknown	uncharacterized protein LOC108993241 [Juglans regia]
c116947.graph_c0	1603	2572	566	578	46.64	53.47	17.74	15.57	9.20056454736686e-18	-1.32037342500865	down	[O]	Posttranslational modification, protein turnover, chaperones	Molecular Function: serine-type endopeptidase activity (GO:0004252);;	K15333|2.4e-82|nsy:104224633|K15333 tRNA guanosine-2'-O-methyltransferase [EC:2.1.1.34] | (RefSeq) uncharacterized protein LOC104224633	--	--	Subtilase family;; Fibronectin type-III domain;; Peptidase inhibitor I9;; PA domain	Subtilisin-like protease SBT1.8 OS=Arabidopsis thaliana OX=3702 GN=SBT1.8 PE=1 SV=1	subtilisin-like protease SBT1.8 OS=Phoenix dactylifera OX=42345 GN=LOC103709345 PE=3 SV=1	G	Carbohydrate transport and metabolism	subtilisin-like protease SBT1.8 [Phoenix dactylifera]
c111912.graph_c0	39	109	1149	944	3.72	9.16	120.92	89.11	2.76315988962852e-14	3.83173375638248	up	--	--	Molecular Function: translation initiation factor activity (GO:0003743);;	K15216|0.0e+00|sot:102602356|K15216 RNA polymerase I-specific transcription initiation factor RRN3 | (RefSeq) RNA polymerase I-specific transcription initiation factor RRN3	[K]	Transcription	RNA polymerase I specific transcription initiation factor RRN3	--	Putative RNA polymerase I-specific transcription initiation factor RRN3-like OS=Solanum chacoense OX=4108 PE=3 SV=1	K	Transcription	PREDICTED: RNA polymerase I-specific transcription initiation factor RRN3 [Solanum tuberosum]
c96727.graph_c0	139	169	251	289	11.12	9.94	20.85	21.61	3.31946449821863e-06	1.2753094642342	up	--	--	--	K03239|1.1e-16|csat:104778325|K03239 translation initiation factor eIF-2B subunit alpha | (RefSeq) uncharacterized protein LOC104778325 isoform X1	--	--	LURP-one-related	Protein LURP-one-related 8 OS=Arabidopsis thaliana OX=3702 GN=At2g38640 PE=2 SV=1	Uncharacterized protein OS=Asparagus officinalis OX=4686 GN=A4U43_C07F7690 PE=3 SV=1	S	Function unknown	protein LURP-one-related 8-like [Asparagus officinalis]
c97904.graph_c0	421	619	842	687	40.79	43.97	84.31	62.15	5.61512638543034e-08	1.0698813432427	up	--	--	Molecular Function: molecular_function (GO:0003674);; Molecular Function: binding (GO:0005488);; Molecular Function: copper ion binding (GO:0005507);; Cellular Component: cellular_component (GO:0005575);; Cellular Component: intracellular (GO:0005622);; Cellular Component: obsolete cell (GO:0005623);; Cellular Component: cytoplasm (GO:0005737);; Biological Process: regulation of carbohydrate meta…	--	--	--	CP12 domain	Calvin cycle protein CP12-3, chloroplastic OS=Arabidopsis thaliana OX=3702 GN=CP12-3 PE=1 SV=1	CP12 domain-containing protein OS=Asparagus officinalis OX=4686 GN=A4U43_C01F33770 PE=4 SV=1	S	Function unknown	calvin cycle protein CP12-3, chloroplastic [Asparagus officinalis]
c97409.graph_c0	617	816	1471	1748	38.4	37.45	95.62	101.79	6.57349020572506e-36	1.6661590860478	up	--	--	Biological Process: metal ion transport (GO:0030001);; Molecular Function: metal ion binding (GO:0046872);;	--	--	--	--	Protein PYRICULARIA ORYZAE RESISTANCE 21 OS=Oryza sativa subsp. indica OX=39946 GN=PI21 PE=4 SV=1	Uncharacterized protein OS=Asparagus officinalis OX=4686 GN=A4U43_C01F13850 PE=4 SV=1	--	--	protein PYRICULARIA ORYZAE RESISTANCE 21-like [Asparagus officinalis]
c64328.graph_c0	301	331	921	1004	33.39	26.87	105.03	103.9	5.03674447751143e-35	2.08096200616738	up	--	--	--	--	--	--	zinc-finger of the FCS-type, C2-C2	FCS-Like Zinc finger 15 OS=Arabidopsis thaliana OX=3702 GN=FLZ15 PE=1 SV=1	FLZ-type domain-containing protein OS=Ensete ventricosum OX=4639 GN=GW17_00022376 PE=3 SV=1	S	Function unknown	uncharacterized protein LOC109821826 [Asparagus officinalis]
c94818.graph_c0	6	19	41	46	0.4	0.94	3.34	3.36	0.00468371096198953	1.87399987298169	up	--	--	Molecular Function: DNA binding (GO:0003677);; Molecular Function: DNA-binding transcription factor activity (GO:0003700);; Cellular Component: nucleus (GO:0005634);;	K09287|3.1e-105|nnu:104603036|K09287 RAV-like factor | (RefSeq) AP2/ERF and B3 domain-containing transcription factor RAV1-like	--	--	B3 DNA binding domain;; AP2 domain	AP2/ERF and B3 domain-containing transcription repressor RAV2 OS=Arabidopsis thaliana OX=3702 GN=RAV2 PE=1 SV=1	AP2/ERF and B3 domain-containing transcription factor RAV1-like OS=Nelumbo nucifera OX=4432 GN=LOC104603036 PE=4 SV=1	K	Transcription	PREDICTED: AP2/ERF and B3 domain-containing transcription factor RAV1-like [Nelumbo nucifera]
c105186.graph_c1	27	41	155	175	3.94	4.35	22.95	23.84	5.46160330490718e-12	2.61151400598663	up	--	--	--	--	--	--	--	--	uncharacterized protein LOC103705237 OS=Phoenix dactylifera OX=42345 GN=LOC103705237 PE=4 SV=1	--	--	uncharacterized protein LOC105058551 [Elaeis guineensis]
c93034.graph_c0	394	279	709	678	34.2	17.95	63.44	54.62	2.63856224243915e-09	1.47239510196915	up	--	--	Cellular Component: nucleus (GO:0005634);; Molecular Function: protein heterodimerization activity (GO:0046982);;	K21751|7.0e-74|aof:109835755|K21751 down-regulator of transcription 1 | (RefSeq) protein Dr1 homolog	[K]	Transcription	Histone-like transcription factor (CBF/NF-Y) and archaeal histone	Protein Dr1 homolog OS=Arabidopsis thaliana OX=3702 GN=DR1 PE=1 SV=1	Transcription factor CBF/NF-Y/archaeal histone OS=Macleaya cordata OX=56857 GN=BVC80_1593g18 PE=4 SV=1	K	Transcription	protein Dr1 homolog [Asparagus officinalis]
c98435.graph_c0	108	125	636	689	9.74	9.02	63.17	61.2	4.51087164725651e-46	2.95324418648736	up	--	--	--	--	[R]	General function prediction only	C2H2-type zinc finger;; C2H2-type zinc finger	Zinc finger protein 1 OS=Triticum aestivum OX=4565 PE=2 SV=1	Zinc-finger protein (Fragment) OS=Elaeis guineensis var. tenera OX=51953 GN=ZFP PE=2 SV=1	S	Function unknown	hypothetical protein B296_00011128 [Ensete ventricosum]
c113913.graph_c0	13960	17458	4424	4862	408.55	411.5	137.31	132.94	8.42330701179961e-53	-1.24443792072837	down	[G]	Carbohydrate transport and metabolism	Biological Process: carbohydrate metabolic process (GO:0005975);; Molecular Function: glycogen phosphorylase activity (GO:0008184);; Molecular Function: pyridoxal phosphate binding (GO:0030170);; Molecular Function: linear malto-oligosaccharide phosphorylase activity (GO:0102250);; Molecular Function: SHG alpha-glucan phosphorylase activity (GO:0102499);;	K00688|0.0e+00|aof:109827058|K00688 glycogen phosphorylase [EC:2.4.1.1] | (RefSeq) alpha-1,4 glucan phosphorylase L isozyme, chloroplastic/amyloplastic isoform X1	[G]	Carbohydrate transport and metabolism	Carbohydrate phosphorylase	Alpha-1,4 glucan phosphorylase L isozyme, chloroplastic/amyloplastic OS=Ipomoea batatas OX=4120 PE=2 SV=1	Alpha-1,4 glucan phosphorylase OS=Asparagus officinalis OX=4686 GN=A4U43_UnF340 PE=3 SV=1	G	Carbohydrate transport and metabolism	alpha-1,4 glucan phosphorylase L isozyme, chloroplastic/amyloplastic isoform X2 [Asparagus officinalis]
c110541.graph_c0	560	725	902	1111	26.95	25.78	45.52	50.08	1.92600215021885e-13	1.14495589794383	up	[R]	General function prediction only	--	--	--	--	VWA / Hh protein intein-like;; von Willebrand factor type A domain;; von Willebrand factor type A domain;; von Willebrand factor type A domain	E3 ubiquitin-protein ligase WAV3 OS=Arabidopsis thaliana OX=3702 GN=WAV3 PE=1 SV=1	Uncharacterized protein OS=Asparagus officinalis OX=4686 GN=A4U43_C10F19490 PE=4 SV=1	O	Posttranslational modification, protein turnover, chaperones	uncharacterized protein LOC109826238 isoform X2 [Asparagus officinalis]
c107007.graph_c0	82	123	137	163	3.01	4.23	5.47	5.72	0.00558138765266476	1.01510792458614	up	[QV]	--	Molecular Function: monooxygenase activity (GO:0004497);; Molecular Function: iron ion binding (GO:0005506);; Molecular Function: oxidoreductase activity, acting on paired donors, with incorporation or reduction of molecular oxygen (GO:0016705);; Molecular Function: heme binding (GO:0020037);;	K15639|7.5e-200|aof:109851381|K15639 PHYB activation tagged suppressor 1 [EC:1.14.-.-] | (RefSeq) cytochrome P450 CYP749A22-like isoform X1	[QI]	--	Cytochrome P450	Cytochrome P450 CYP749A22 OS=Panax ginseng OX=4054 PE=2 SV=1	Cytochrome P450 OS=Macleaya cordata OX=56857 GN=BVC80_1215g7 PE=3 SV=1	--	--	cytochrome P450 CYP749A22-like isoform X1 [Asparagus officinalis]
c95942.graph_c0	382	529	849	870	21.95	22.14	49.63	47.63	1.34845551888483e-17	1.41829571704602	up	--	--	Cellular Component: photosystem I (GO:0009522);; Cellular Component: photosystem II (GO:0009523);; Cellular Component: chloroplast thylakoid membrane (GO:0009535);; Biological Process: photosynthesis, light harvesting (GO:0009765);; Cellular Component: integral component of membrane (GO:0016021);; Molecular Function: chlorophyll binding (GO:0016168);; Biological Process: protein-chromophore linka…	K08908|1.9e-138|aof:109830569|K08908 light-harvesting complex I chlorophyll a/b binding protein 2 | (RefSeq) LOW QUALITY PROTEIN: chlorophyll a-b binding protein, chloroplastic-like	--	--	Chlorophyll A-B binding protein	Chlorophyll a-b binding protein, chloroplastic OS=Petunia hybrida OX=4102 PE=2 SV=1	Chlorophyll a-b binding protein, chloroplastic OS=Ensete ventricosum OX=4639 GN=B296_00028323 PE=3 SV=1	C	Energy production and conversion	LOW QUALITY PROTEIN: chlorophyll a-b binding protein, chloroplastic-like [Asparagus officinalis]
c102496.graph_c0	7	21	39	46	0.73	0.7	1.85	3.17	0.00976150802916063	1.72295225449548	up	--	--	Cellular Component: integral component of membrane (GO:0016021);;	K15015|1.2e-163|aof:109837489|K15015 solute carrier family 32 (vesicular inhibitory amino acid transporter) | (RefSeq) LOW QUALITY PROTEIN: vacuolar amino acid transporter 1-like	[E]	Amino acid transport and metabolism	Transmembrane amino acid transporter protein;; Tryptophan/tyrosine permease family	Amino acid transporter AVT1C OS=Arabidopsis thaliana OX=3702 GN=AVT1C PE=1 SV=1	Lysine histidine transporter 1 OS=Apostasia shenzhenica OX=1088818 GN=LHT1 PE=4 SV=1	E	Amino acid transport and metabolism	Lysine histidine transporter 1 [Apostasia shenzhenica]
c116327.graph_c0	1314	2021	5668	6318	16.36	18.66	74.66	73.62	1.82743741005852e-107	2.3589557661004	up	[I]	Lipid transport and metabolism	Molecular Function: phospholipase D activity (GO:0004630);; Molecular Function: calcium ion binding (GO:0005509);; Cellular Component: plasma membrane (GO:0005886);; Biological Process: phospholipid catabolic process (GO:0009395);; Biological Process: phosphatidylcholine metabolic process (GO:0046470);; Molecular Function: N-acylphosphatidylethanolamine-specific phospholipase D activity (GO:00702…	K01115|0.0e+00|aof:109843981|K01115 phospholipase D1/2 [EC:3.1.4.4] | (RefSeq) LOW QUALITY PROTEIN: phospholipase D alpha 1-like	[I]	Lipid transport and metabolism	Phospholipase D C terminal;; Phospholipase D Active site motif;; C2 domain;; PLD-like domain;; Zinc finger, C2H2 type	Phospholipase D alpha 1 OS=Zea mays OX=4577 GN=PLD1 PE=2 SV=1	Phospholipase D OS=Phoenix dactylifera OX=42345 GN=LOC103721758 PE=3 SV=1	I	Lipid transport and metabolism	LOW QUALITY PROTEIN: phospholipase D alpha 1-like [Asparagus officinalis]
c106155.graph_c2	1455	1992	421	405	221.21	222.34	63.54	56	8.50795797624091e-24	-1.52379265116651	down	--	--	--	K03860|3.8e-26|nnu:104608881|K03860 phosphatidylinositol N-acetylglucosaminyltransferase subunit Q | (RefSeq) N-acetylglucosaminyl-phosphatidylinositol biosynthetic protein gpi1-like	--	--	Gibberellin regulated protein	Gibberellin-regulated protein 6 OS=Arabidopsis thaliana OX=3702 GN=GASA6 PE=3 SV=1	gibberellin-regulated protein 6 OS=Phoenix dactylifera OX=42345 GN=LOC103703224 PE=3 SV=1	S	Function unknown	gibberellin-regulated protein 6-like [Asparagus officinalis]
c91652.graph_c0	38	41	85	83	4.58	3.26	9.78	8.34	0.00290892626813574	1.43787016077876	up	--	--	Cellular Component: chloroplast thylakoid membrane (GO:0009535);; Biological Process: photosynthetic electron transport in photosystem I (GO:0009773);; Cellular Component: NAD(P)H dehydrogenase complex (plastoquinone) (GO:0010598);;	--	--	--	--	Photosynthetic NDH subunit of subcomplex B 4, chloroplastic OS=Arabidopsis thaliana OX=3702 GN=PNSB4 PE=2 SV=1	Uncharacterized protein OS=Asparagus officinalis OX=4686 GN=A4U43_C03F1000 PE=4 SV=1	--	--	uncharacterized protein A4U43_C03F1000 [Asparagus officinalis]
c101614.graph_c0	155	174	321	388	11.42	10.68	22.84	27.09	3.62754627675463e-10	1.5637193139841	up	[M]	Cell wall/membrane/envelope biogenesis	Molecular Function: catalytic activity (GO:0003824);; Biological Process: sporopollenin biosynthetic process (GO:0080110);;	K13082|8.1e-59|mtr:MTR_1g022440|K13082 bifunctional dihydroflavonol 4-reductase/flavanone 4-reductase [EC:1.1.1.219 1.1.1.234] | (RefSeq) dihydroflavonol 4-reductase-like protein	[V]	Defense mechanisms	NAD dependent epimerase/dehydratase family;; 3-beta hydroxysteroid dehydrogenase/isomerase family;; NAD(P)H-binding;; GDP-mannose 4,6 dehydratase;; Male sterility protein;; NmrA-like family	Tetraketide alpha-pyrone reductase 1 OS=Arabidopsis thaliana OX=3702 GN=TKPR1 PE=1 SV=1	tetraketide alpha-pyrone reductase 1 isoform X2 OS=Nelumbo nucifera OX=4432 GN=LOC104606905 PE=4 SV=1	V	Defense mechanisms	tetraketide alpha-pyrone reductase 1-like isoform X4 [Asparagus officinalis]
c106433.graph_c0	32637	43709	51708	56003	1332.07	1323.53	2188.71	2114.21	4.3733416593972e-42	1.01060432180124	up	[R]	General function prediction only	Molecular Function: zinc ion binding (GO:0008270);; Molecular Function: oxidoreductase activity (GO:0016491);;	K18857|2.5e-185|aof:109823954|K18857 alcohol dehydrogenase class-P [EC:1.1.1.1] | (RefSeq) alcohol dehydrogenase 1-like	[Q]	Secondary metabolites biosynthesis, transport and catabolism	Zinc-binding dehydrogenase;; Alcohol dehydrogenase GroES-like domain	Alcohol dehydrogenase 1 OS=Oryza sativa subsp. indica OX=39946 GN=ADH1 PE=2 SV=1	Alcohol dehydrogenase OS=Citrus paradisi OX=37656 PE=2 SV=1	Q	Secondary metabolites biosynthesis, transport and catabolism	alcohol dehydrogenase 1-like [Asparagus officinalis]
c103289.graph_c0	2615	3479	859	814	133.07	130.61	45.79	38.77	1.34474254089107e-26	-1.33581579816636	down	--	--	Molecular Function: nucleotide binding (GO:0000166);; Molecular Function: molecular_function (GO:0003674);; Molecular Function: binding (GO:0005488);; Molecular Function: protein binding (GO:0005515);; Cellular Component: cellular_component (GO:0005575);; Cellular Component: intracellular (GO:0005622);; Cellular Component: obsolete cell (GO:0005623);; Cellular Component: cytoplasm (GO:0005737);; …	--	[R]	General function prediction only	Leucine rich repeat;; Leucine Rich repeats (2 copies);; Leucine Rich Repeat;; Leucine rich repeat N-terminal domain;; Leucine Rich repeat	DNA damage-repair/toleration protein DRT100 OS=Arabidopsis thaliana OX=3702 GN=DRT100 PE=2 SV=2	DNA-damage-repair/toleration protein DRT100 OS=Dendrobium catenatum OX=906689 GN=DRT100 PE=4 SV=1	S	Function unknown	DNA damage-repair/toleration protein DRT100 [Dendrobium catenatum]
c105932.graph_c0	59	164	199	205	7.24	14.76	25.03	23.47	0.000477229155426195	1.34014391993574	up	--	--	Cellular Component: photosystem II oxygen evolving complex (GO:0009654);; Biological Process: photosystem II assembly (GO:0010207);; Molecular Function: oxygen evolving activity (GO:0010242);; Biological Process: photosystem II stabilization (GO:0042549);;	K02716|2.5e-181|sly:101258321|K02716 photosystem II oxygen-evolving enhancer protein 1 | (RefSeq) OEE1; oxygen-evolving enhancer protein 1, chloroplastic	--	--	Manganese-stabilising protein / photosystem II polypeptide	Oxygen-evolving enhancer protein 1, chloroplastic OS=Solanum tuberosum OX=4113 GN=PSBO PE=2 SV=1	Putative chloroplast manganese stabilizing protein-II-like OS=Solanum chacoense OX=4108 PE=3 SV=1	S	Function unknown	PREDICTED: oxygen-evolving enhancer protein 1, chloroplastic-like [Solanum tuberosum]
c106125.graph_c0	856	1142	1649	1702	48.2	46.58	94.16	86.34	5.53983096783023e-23	1.25406317828271	up	--	--	--	--	--	--	--	Cold-regulated protein 27 OS=Arabidopsis thaliana OX=3702 GN=COR27 PE=1 SV=1	Uncharacterized protein OS=Asparagus officinalis OX=4686 GN=A4U43_C07F28110 PE=4 SV=1	S	Function unknown	uncharacterized protein LOC109850809 [Asparagus officinalis]
c101979.graph_c0	1063	1597	240	199	28.76	31.99	6.86	5.05	1.09040955518995e-26	-2.03216477155898	down	[E]	Amino acid transport and metabolism	Biological Process: oligopeptide transport (GO:0006857);; Cellular Component: integral component of membrane (GO:0016021);; Molecular Function: transmembrane transporter activity (GO:0022857);;	K14638|3.1e-134|ppp:112275363|K14638 solute carrier family 15 (peptide/histidine transporter), member 3/4 | (RefSeq) protein NRT1/ PTR FAMILY 8.2-like isoform X1	[E]	Amino acid transport and metabolism	POT family	Protein NRT1/ PTR FAMILY 6.1 OS=Arabidopsis thaliana OX=3702 GN=NPF6.1 PE=2 SV=1	Uncharacterized protein OS=Asparagus officinalis OX=4686 GN=A4U43_C02F14680 PE=3 SV=1	E	Amino acid transport and metabolism	protein NRT1/ PTR FAMILY 6.1 [Asparagus officinalis]
c116578.graph_c0	38	119	416	447	1.57	4.37	20.96	20.73	5.24167818478507e-20	2.88525976915503	up	--	--	--	K00993|3.5e-60|bna:106453259|K00993 ethanolaminephosphotransferase [EC:2.7.8.1] | (RefSeq) uncharacterized protein LOC106453259	--	--	Protein of unknown function (DUF1262)	--	Uncharacterized protein OS=Asparagus officinalis OX=4686 GN=A4U43_C05F22810 PE=4 SV=1	S	Function unknown	uncharacterized protein LOC109843135 [Asparagus officinalis]
c116512.graph_c1	1731	2327	2854	3423	47.8	48.47	84.26	82.61	8.05693356726341e-26	1.1367510419133	up	--	--	Biological Process: protein glycosylation (GO:0006486);; Cellular Component: integral component of membrane (GO:0016021);; Molecular Function: transferase activity, transferring glycosyl groups (GO:0016757);;	K19033|7.8e-19|mus:103968956|K19033 30S ribosomal protein S31 | (RefSeq) glycosyltransferase family 64 protein C4-like isoform X1	[GMW]	--	Glycosyl transferase family 64 domain;; HPP family	Glucosamine inositolphosphorylceramide transferase 1 OS=Oryza sativa subsp. japonica OX=39947 GN=GINT1 PE=2 SV=1	glycosyltransferase family protein 64 protein C5 OS=Phoenix dactylifera OX=42345 GN=LOC103710191 PE=3 SV=1	--	--	glycosyltransferase family protein 64 protein C5 [Asparagus officinalis]
c82852.graph_c0	97	212	25	29	12.29	19.61	3.24	3.43	0.000203214614250833	-1.76812610724439	down	--	--	Molecular Function: calcium ion binding (GO:0005509);;	K13448|1.3e-32|egu:109506236|K13448 calcium-binding protein CML | (RefSeq) calmodulin-like protein 3	[T]	Signal transduction mechanisms	EF hand;; EF-hand domain pair;; EF hand;; EF-hand domain;; EF-hand domain pair;; Secreted protein acidic and rich in cysteine Ca binding region;; Cytoskeletal-regulatory complex EF hand;; Dockerin type I domain;; Caleosin related protein	Calmodulin-like protein 3 OS=Arabidopsis thaliana OX=3702 GN=CML3 PE=2 SV=1	Uncharacterized protein (Fragment) OS=Nymphaea colorata OX=210225 GN=NYM_LOCUS13223 PE=4 SV=1	T	Signal transduction mechanisms	calmodulin-like protein 3 [Nymphaea colorata]
c111405.graph_c0	2296	2833	870	896	88.33	80.52	35.16	32.28	1.5142603188292e-16	-1.02026949543468	down	[E]	Amino acid transport and metabolism	Molecular Function: oxidoreductase activity (GO:0016491);;	K13366|1.8e-211|pda:103713355|K13366 polyamine oxidase [EC:1.5.3.14 1.5.3.16 1.5.3.-] | (RefSeq) polyamine oxidase	[Q]	Secondary metabolites biosynthesis, transport and catabolism	Flavin containing amine oxidoreductase;; NAD(P)-binding Rossmann-like domain;; Pyridine nucleotide-disulphide oxidoreductase	Polyamine oxidase 1 OS=Zea mays OX=4577 GN=MPAO1 PE=1 SV=1	polyamine oxidase OS=Phoenix dactylifera OX=42345 GN=LOC103713355 PE=4 SV=1	Q	Secondary metabolites biosynthesis, transport and catabolism	polyamine oxidase [Phoenix dactylifera]
c111754.graph_c0	49	124	156	122	2.36	5.54	12.1	9.29	0.00782416068833579	1.16115694591054	up	--	--	Molecular Function: molecular_function (GO:0003674);; Molecular Function: catalytic activity (GO:0003824);; Molecular Function: ubiquitin-protein transferase activity (GO:0004842);; Biological Process: cellular protein modification process (GO:0006464);; Biological Process: proteolysis (GO:0006508);; Biological Process: ubiquitin-dependent protein catabolic process (GO:0006511);; Biological Proce…	K10664|3.4e-78|mus:103996558|K10664 E3 ubiquitin-protein ligase ATL6/9/15/31/42/55 [EC:2.3.2.27] | (RefSeq) E3 ubiquitin-protein ligase ATL42-like	[O]	Posttranslational modification, protein turnover, chaperones	Ring finger domain;; RING-H2 zinc finger domain;; Zinc finger, C3HC4 type (RING finger);; RING-like zinc finger;; Zinc finger, C3HC4 type (RING finger);; Anaphase-promoting complex subunit 11 RING-H2 finger	E3 ubiquitin-protein ligase ATL42 OS=Arabidopsis thaliana OX=3702 GN=ATL42 PE=1 SV=2	RING-type domain-containing protein OS=Musa acuminata subsp. malaccensis OX=214687 PE=4 SV=1	O	Posttranslational modification, protein turnover, chaperones	PREDICTED: E3 ubiquitin-protein ligase ATL42-like [Musa acuminata subsp. malaccensis]
c116585.graph_c0	241	262	378	376	19.07	17.68	15.4	14.17	8.67653500729116e-06	1.06108478622052	up	--	--	Molecular Function: nucleic acid binding (GO:0003676);; Molecular Function: DNA helicase activity (GO:0003678);; Molecular Function: zinc ion binding (GO:0008270);;	--	--	--	--	--	Putative mitochondrial protein OS=Apostasia shenzhenica OX=1088818 GN=AXF42_Ash014399 PE=4 SV=1	L	Replication, recombination and repair	putative mitochondrial protein [Apostasia shenzhenica]
c100592.graph_c0	69	121	1	9	4.52	5.77	0.07	0.55	3.56655177694736e-06	-2.91894906418748	down	--	--	Cellular Component: extracellular region (GO:0005576);; Biological Process: sexual reproduction (GO:0019953);;	K20628|1.0e-122|mesc:110629377|K20628 expansin | (RefSeq) expansin-B3-like	--	--	Expansin C-terminal domain;; Lytic transglycolase	Expansin-B16 OS=Oryza sativa subsp. japonica OX=39947 GN=EXPB16 PE=3 SV=1	Expansin-B16-like protein OS=Cinnamomum micranthum f. kanehirae OX=337451 GN=CKAN_02123400 PE=3 SV=1	S	Function unknown	expansin-B16-like protein [Cinnamomum micranthum f. kanehirae]
c118212.graph_c0	1	0	41	50	0.07	0	3.04	3.33	7.88555261680854e-09	4.04894700162188	up	--	--	--	--	--	--	Senescence regulator	--	uncharacterized protein LOC103703964 OS=Phoenix dactylifera OX=42345 GN=LOC103703964 PE=4 SV=1	S	Function unknown	uncharacterized protein LOC105054512 [Elaeis guineensis]
c63741.graph_c0	62	112	526	500	9.65	12.68	83.18	72.55	6.19951153066278e-34	3.00668403578032	up	--	--	--	--	--	--	--	--	Uncharacterized protein OS=Asparagus officinalis OX=4686 GN=A4U43_C03F8350 PE=4 SV=1	--	--	uncharacterized protein A4U43_C03F8350 [Asparagus officinalis]
c110780.graph_c0	226	327	597	614	6.89	7.45	19.04	17.43	1.30706458521069e-16	1.62497437129979	up	[P]	Inorganic ion transport and metabolism	Molecular Function: molecular_function (GO:0003674);; Molecular Function: catalytic activity (GO:0003824);; Molecular Function: thiosulfate sulfurtransferase activity (GO:0004792);; Cellular Component: cellular_component (GO:0005575);; Cellular Component: intracellular (GO:0005622);; Cellular Component: obsolete cell (GO:0005623);; Cellular Component: cytoplasm (GO:0005737);; Biological Process: …	K15692|1.0e-51|cit:102624933|K15692 E3 ubiquitin-protein ligase RNF13 [EC:2.3.2.27] | (RefSeq) uncharacterized protein LOC102624933	[P]	Inorganic ion transport and metabolism	Rhodanese-like domain	Thiosulfate sulfurtransferase 18 OS=Arabidopsis thaliana OX=3702 GN=STR18 PE=1 SV=1	Uncharacterized protein (Fragment) OS=Asparagus officinalis OX=4686 GN=A4U43_C04F21510 PE=4 SV=1	P	Inorganic ion transport and metabolism	uncharacterized protein LOC109837721 [Asparagus officinalis]
c111339.graph_c0	1259	1813	223	259	46.29	49.28	8.63	8.92	1.31976380309402e-37	-2.12384270136174	down	[GI]	--	Cellular Component: extracellular region (GO:0005576);; Cellular Component: cell wall (GO:0005618);; Molecular Function: pectinesterase activity (GO:0030599);; Biological Process: cell wall modification (GO:0042545);; Molecular Function: aspartyl esterase activity (GO:0045330);; Biological Process: pectin catabolic process (GO:0045490);; Molecular Function: pectinesterase inhibitor activity (GO:0…	K01051|8.0e-191|egu:105041978|K01051 pectinesterase [EC:3.1.1.11] | (RefSeq) pectinesterase	--	--	Pectinesterase;; Plant invertase/pectin methylesterase inhibitor	Pectinesterase/pectinesterase inhibitor PPE8B OS=Prunus persica OX=3760 PE=2 SV=1	Pectinesterase OS=Phoenix dactylifera OX=42345 GN=LOC103716945 PE=3 SV=1	G	Carbohydrate transport and metabolism	pectinesterase [Elaeis guineensis]
c102990.graph_c0	482	495	10	4	40.95	30.88	0.88	0.32	3.71963474886252e-36	-5.11057436034388	down	[O]	Posttranslational modification, protein turnover, chaperones	Molecular Function: protein binding (GO:0005515);;	K00799|1.8e-90|aof:109846830|K00799 glutathione S-transferase [EC:2.5.1.18] | (RefSeq) probable glutathione S-transferase	[O]	Posttranslational modification, protein turnover, chaperones	Glutathione S-transferase, N-terminal domain;; Glutathione S-transferase, N-terminal domain;; Glutathione S-transferase, N-terminal domain;; Glutathione S-transferase, C-terminal domain;; Glutathione S-transferase, C-terminal domain	Glutathione S-transferase U8 OS=Arabidopsis thaliana OX=3702 GN=GSTU8 PE=2 SV=1	Uncharacterized protein OS=Asparagus officinalis OX=4686 GN=A4U43_C07F8470 PE=3 SV=1	O	Posttranslational modification, protein turnover, chaperones	probable glutathione S-transferase [Asparagus officinalis]
c92856.graph_c0	69	70	14	10	4.58	3.42	0.97	0.63	0.00745289140964522	-1.67425421681297	down	--	--	Molecular Function: actin binding (GO:0003779);; Cellular Component: cytoplasm (GO:0005737);; Cellular Component: F-actin capping protein complex (GO:0008290);; Biological Process: actin cytoskeleton organization (GO:0030036);; Biological Process: barbed-end actin filament capping (GO:0051016);;	K10365|5.5e-134|aof:109849417|K10365 capping protein (actin filament) muscle Z-line, beta | (RefSeq) probable F-actin-capping protein subunit beta	[Z]	Cytoskeleton	F-actin capping protein, beta subunit	Probable F-actin-capping protein subunit beta OS=Arabidopsis thaliana OX=3702 GN=At1g71790 PE=1 SV=1	F-actin-capping protein subunit beta OS=Asparagus officinalis OX=4686 GN=A4U43_C07F35050 PE=3 SV=1	Z	Cytoskeleton	probable F-actin-capping protein subunit beta [Asparagus officinalis]
c91295.graph_c0	7	4	89	110	0.66	0.28	8.71	9.73	3.05482988697548e-13	3.90842284205123	up	--	--	--	--	--	--	Cotton fibre expressed protein	--	--	--	--	--
c83770.graph_c0	375	451	1219	1144	110.53	95.2	351.67	313.33	7.60334634803006e-37	2.00532666066002	up	--	--	--	--	--	--	--	--	Uncharacterized protein OS=Theobroma cacao OX=3641 GN=TCM_001795 PE=4 SV=1	--	--	Uncharacterized protein TCM_001795 [Theobroma cacao]
c85950.graph_c0	34	40	68	78	1.6	1.39	3.37	3.48	0.00946483305824731	1.32752118873897	up	[R]	General function prediction only	--	K08956|6.8e-15|gra:105797721|K08956 AFG3 family protein [EC:3.4.24.-] | (RefSeq) ATP-dependent zinc metalloprotease FTSH 10, mitochondrial	[G]	Carbohydrate transport and metabolism	NAD(P)H-binding;; NmrA-like family;; NAD dependent epimerase/dehydratase family	Uncharacterized protein At2g37660, chloroplastic OS=Arabidopsis thaliana OX=3702 GN=At2g37660 PE=1 SV=2	NAD(P)-bd_dom domain-containing protein OS=Musa balbisiana OX=52838 GN=C4D60_Mb03t18580 PE=4 SV=1	G	Carbohydrate transport and metabolism	hypothetical protein C4D60_Mb03t18580 [Musa balbisiana]
c107570.graph_c0	77	96	164	160	2.88	2.66	6.49	5.61	0.000133776732904251	1.34560459166936	up	--	--	--	--	--	--	Domain of unknown function (DUF4283)	--	Endonuclease/exonuclease/phosphatase OS=Solanum tuberosum OX=4113 PE=4 SV=1	S	Function unknown	uncharacterized protein LOC109841719 [Asparagus officinalis]
c111460.graph_c0	233	403	57	41	10.59	13.6	2.74	1.76	7.06809967324089e-09	-2.03210466428003	down	--	--	Biological Process: protein transport (GO:0015031);;	K19476|4.5e-142|aof:109821185|K19476 vacuolar protein sorting-associated protein IST1 | (RefSeq) IST1-like protein	[Z]	Cytoskeleton	Regulator of Vps4 activity in the MVB pathway	--	Uncharacterized protein OS=Asparagus officinalis OX=4686 GN=A4U43_C01F10810 PE=3 SV=1	Z	Cytoskeleton	IST1-like protein [Asparagus officinalis]
c103607.graph_c0	563	761	176	266	13.7	13.71	4.53	6.07	6.96985816218651e-06	-1.04993292573212	down	[L]	Replication, recombination and repair	Molecular Function: DNA binding (GO:0003677);; Molecular Function: DNA helicase activity (GO:0003678);; Molecular Function: ATP binding (GO:0005524);; Cellular Component: nucleus (GO:0005634);; Biological Process: DNA replication initiation (GO:0006270);; Biological Process: cell cycle (GO:0007049);; Cellular Component: MCM complex (GO:0042555);;	K02210|0.0e+00|aof:109828979|K02210 DNA replication licensing factor MCM7 [EC:3.6.4.12] | (RefSeq) DNA replication licensing factor MCM7	[L]	Replication, recombination and repair	MCM P-loop domain;; MCM OB domain;; MCM AAA-lid domain;; MCM N-terminal domain;; Magnesium chelatase, subunit ChlI;; AAA domain (dynein-related subfamily)	DNA replication licensing factor MCM7 OS=Oryza sativa subsp. indica OX=39946 GN=MCM7 PE=3 SV=1	DNA replication licensing factor MCM7 OS=Asparagus officinalis OX=4686 GN=MCM7 PE=3 SV=1	L	Replication, recombination and repair	DNA replication licensing factor MCM7 [Asparagus officinalis]
c95890.graph_c0	2073	3077	373	415	409.23	439.17	73.76	76.05	1.89795040523907e-53	-2.16372027691548	down	--	--	Cellular Component: extracellular region (GO:0005576);; Molecular Function: growth factor activity (GO:0008083);; Biological Process: cell population proliferation (GO:0008283);;	--	--	--	Phytosulfokine precursor protein (PSK)	Phytosulfokines 2 OS=Oryza sativa subsp. indica OX=39946 GN=PSK2 PE=1 SV=1	Uncharacterized protein OS=Oryza meyeriana var. granulata OX=110450 GN=E2562_024387 PE=4 SV=1	--	--	hypothetical protein E2562_024387 [Oryza meyeriana var. granulata]
c110508.graph_c0	501	761	131	141	33.33	37.32	9.12	8.8	1.86898625937786e-12	-1.64615776446821	down	[R]	General function prediction only	--	K22684|4.2e-97|dosa:Os11t0134700-01|K22684 metacaspase-1 [EC:3.4.22.-] | (RefSeq) Os11g0134700; Similar to Metacaspase 7 (Metacaspase 4).	[DO]	--	Caspase domain	Metacaspase-9 OS=Arabidopsis thaliana OX=3702 GN=AMC9 PE=1 SV=1	metacaspase-9 OS=Phoenix dactylifera OX=42345 GN=LOC103722964 PE=4 SV=1	--	--	metacaspase-9 [Asparagus officinalis]
c100439.graph_c0	267	498	1581	1621	19.41	27.09	109.45	100.97	1.8946108195757e-51	2.57106349334339	up	[M]	Cell wall/membrane/envelope biogenesis	Molecular Function: protein serine/threonine kinase activity (GO:0004674);; Molecular Function: ATP binding (GO:0005524);; Biological Process: signal transduction (GO:0007165);;	K12761|3.3e-134|aof:109842947|K12761 carbon catabolite-derepressing protein kinase [EC:2.7.11.1] | (RefSeq) LOW QUALITY PROTEIN: CBL-interacting serine/threonine-protein kinase 14-like	[T]	Signal transduction mechanisms	Protein kinase domain;; Protein tyrosine and serine/threonine kinase;; NAF domain;; Kinase-like;; RIO1 family	CBL-interacting serine/threonine-protein kinase 11 OS=Arabidopsis thaliana OX=3702 GN=CIPK11 PE=1 SV=1	Non-specific serine/threonine protein kinase OS=Cinnamomum micranthum f. kanehirae OX=337451 GN=CKAN_00757400 PE=3 SV=1	T	Signal transduction mechanisms	LOW QUALITY PROTEIN: CBL-interacting serine/threonine-protein kinase 14-like [Asparagus officinalis]
c106611.graph_c0	150	226	27	72	6.28	7.08	1.15	2.85	0.00470414564946674	-1.29915281975414	down	--	--	Cellular Component: integral component of membrane (GO:0016021);;	--	--	--	Cotton fibre expressed protein	--	Uncharacterized protein OS=Ensete ventricosum OX=4639 GN=GW17_00022921 PE=4 SV=1	S	Function unknown	hypothetical protein BHM03_00037877 [Ensete ventricosum]
c107921.graph_c1	3010	3987	4941	5105	94.64	96.04	218.39	191.46	3.943463733943e-28	1.03455906290104	up	[G]	Carbohydrate transport and metabolism	Molecular Function: protein kinase activity (GO:0004672);; Molecular Function: ATP binding (GO:0005524);;	K00927|2.6e-150|pda:103704546|K00927 phosphoglycerate kinase [EC:2.7.2.3] | (RefSeq) phosphoglycerate kinase, cytosolic-like isoform X1	[T]	Signal transduction mechanisms	Ethylene-responsive protein kinase Le-CTR1;; Phosphoglycerate kinase	Phosphoglycerate kinase, chloroplastic OS=Nicotiana tabacum OX=4097 PE=2 SV=1	Protein kinase domain-containing protein OS=Asparagus officinalis OX=4686 GN=A4U43_C01F13880 PE=4 SV=1	T	Signal transduction mechanisms	serine/threonine-protein kinase EDR1-like isoform X1 [Asparagus officinalis]
c92948.graph_c0	634	833	2192	2154	73.98	71.66	277.7	251.95	3.05806976417675e-61	2.06901331215715	up	--	--	Cellular Component: integral component of membrane (GO:0016021);;	--	--	--	Early nodulin 93 ENOD93 protein	Early nodulin-93 OS=Glycine max OX=3847 PE=2 SV=1	Uncharacterized protein OS=Musa acuminata subsp. malaccensis OX=214687 GN=103986961 PE=4 SV=1	S	Function unknown	early nodulin-93-like [Asparagus officinalis]
c108644.graph_c0	362	416	664	637	18.45	15.61	38.81	33.23	8.10697462613821e-11	1.23023724168435	up	--	--	Molecular Function: DNA binding (GO:0003677);; Cellular Component: nucleus (GO:0005634);; Biological Process: regulation of transcription, DNA-templated (GO:0006355);;	K00521|1.7e-39|cmos:111447866|K00521 ferric-chelate reductase [EC:1.16.1.7] | (RefSeq) ferric reduction oxidase 7, chloroplastic-like	--	--	No apical meristem (NAM) protein	NAC domain-containing protein 2 OS=Solanum lycopersicum OX=4081 GN=NAP2 PE=2 SV=1	NAC transcription factor 47-like OS=Phoenix dactylifera OX=42345 GN=LOC103702204 PE=4 SV=1	K	Transcription	NAC transcription factor 29-like [Asparagus officinalis]
c103265.graph_c0	2643	3270	5659	6395	93.42	85.79	218.32	217.01	7.72529407919042e-64	1.53024158615379	up	[G]	Carbohydrate transport and metabolism	Molecular Function: hydrolase activity, hydrolyzing O-glycosyl compounds (GO:0004553);; Biological Process: carbohydrate metabolic process (GO:0005975);; Molecular Function: transferase activity (GO:0016740);;	K01188|5.2e-197|dosa:Os05t0366600-01|K01188 beta-glucosidase [EC:3.2.1.21] | (RefSeq) Os05g0366600; Similar to Hydroxyisourate hydrolase.	[G]	Carbohydrate transport and metabolism	Glycosyl hydrolase family 1	Beta-glucosidase 22 OS=Oryza sativa subsp. japonica OX=39947 GN=BGLU22 PE=2 SV=1	Acyl-glucose-dependent anthocyanin 7-O-glucosyltransferase OS=Agapanthus africanus OX=51501 GN=AA7GT PE=2 SV=1	G	Carbohydrate transport and metabolism	beta-glucosidase 22-like [Asparagus officinalis]
c101034.graph_c0	201	184	54	56	16.33	9.46	3.41	3.54	0.00197222803543609	-1.23581134328366	down	--	--	Molecular Function: metal ion binding (GO:0046872);;	--	--	--	--	--	PHD domain-containing protein OS=Asparagus officinalis OX=4686 GN=A4U43_C03F21220 PE=4 SV=1	--	--	uncharacterized protein LOC109834155 [Asparagus officinalis]
c102660.graph_c0	698	856	86	109	19.89	18.06	2.59	2.91	1.51497149895342e-27	-2.4307557551217	down	[G]	Carbohydrate transport and metabolism	Molecular Function: magnesium ion binding (GO:0000287);; Molecular Function: phosphoglucomutase activity (GO:0004614);; Cellular Component: cytosol (GO:0005829);; Biological Process: carbohydrate metabolic process (GO:0005975);;	K01835|2.7e-297|pda:103702794|K01835 phosphoglucomutase [EC:5.4.2.2] | (RefSeq) phosphoglucomutase, chloroplastic	[G]	Carbohydrate transport and metabolism	Phosphoglucomutase/phosphomannomutase, alpha/beta/alpha domain I;; Phosphoglucomutase/phosphomannomutase, alpha/beta/alpha domain III;; Phosphoglucomutase/phosphomannomutase, alpha/beta/alpha domain II;; Phosphoglucomutase/phosphomannomutase, C-terminal domain	Phosphoglucomutase, chloroplastic OS=Pisum sativum OX=3888 GN=PGMP PE=2 SV=1	Phosphoglucomutase (alpha-D-glucose-1,6-bisphosphate-dependent) OS=Phoenix dactylifera OX=42345 GN=LOC103702794 PE=3 SV=1	G	Carbohydrate transport and metabolism	phosphoglucomutase, chloroplastic [Phoenix dactylifera]
c98882.graph_c0	345	509	796	753	14.5	15.8	35.2	29.64	4.59211641442589e-14	1.36603163158024	up	--	--	Cellular Component: integral component of membrane (GO:0016021);;	--	--	--	Family of unknown function (DUF716)	--	Transmembrane protein 45B OS=Ananas comosus OX=4615 GN=ACMD2_14032 PE=3 SV=1	S	Function unknown	Transmembrane protein 45B [Ananas comosus]
c108059.graph_c0	225	308	17	2	8.34	8.51	0.61	0.06	0.00352716045631835	-2.351639628313	down	[G]	Carbohydrate transport and metabolism	Molecular Function: hydrolase activity, hydrolyzing O-glycosyl compounds (GO:0004553);; Biological Process: carbohydrate metabolic process (GO:0005975);;	K01193|6.7e-276|aof:109830423|K01193 beta-fructofuranosidase [EC:3.2.1.26] | (RefSeq) beta-fructofuranosidase, insoluble isoenzyme 3-like	[G]	Carbohydrate transport and metabolism	Glycosyl hydrolases family 32 N-terminal domain;; Glycosyl hydrolases family 32 C terminal	Beta-fructofuranosidase, insoluble isoenzyme 3 OS=Oryza sativa subsp. indica OX=39946 GN=CIN3 PE=2 SV=2	Putative cell wall invertase OS=Asparagus officinalis OX=4686 GN=aoeh3 PE=2 SV=1	G	Carbohydrate transport and metabolism	beta-fructofuranosidase, insoluble isoenzyme 3-like [Asparagus officinalis]
c96002.graph_c0	44	54	1	0	1.9	1.73	0.05	0	7.99462547845073e-06	-3.31281889733733	down	--	--	--	--	--	--	Protein of unknown function (DUF620)	--	Uncharacterized protein OS=Musa acuminata subsp. malaccensis OX=214687 PE=4 SV=1	S	Function unknown	uncharacterized protein LOC105036397 [Elaeis guineensis]
c101418.graph_c0	148	138	15	33	7.45	5.13	0.79	1.56	0.000128155953685245	-1.87820781323978	down	--	--	Cellular Component: plasma membrane (GO:0005886);; Cellular Component: integral component of membrane (GO:0016021);; Molecular Function: transmembrane transporter activity (GO:0022857);;	K17500|1.3e-52|nto:104085001|K17500 integrin-linked kinase-associated serine/threonine phosphatase 2C [EC:3.1.3.16] | (RefSeq) WAT1-related protein At3g18200 isoform X1	--	--	EamA-like transporter family	WAT1-related protein At5g64700 OS=Arabidopsis thaliana OX=3702 GN=At5g64700 PE=2 SV=1	WAT1-related protein OS=Phoenix dactylifera OX=42345 GN=LOC103703175 PE=3 SV=1	S	Function unknown	WAT1-related protein At5g64700-like [Asparagus officinalis]
c87004.graph_c0	128	224	49	28	6.34	8.19	2.55	1.3	0.000968581002851194	-1.49723641651587	down	[DPM]	--	Molecular Function: copper ion binding (GO:0005507);; Cellular Component: extracellular region (GO:0005576);; Molecular Function: oxidoreductase activity (GO:0016491);;	K00423|2.4e-187|aof:109828753|K00423 L-ascorbate oxidase [EC:1.10.3.3] | (RefSeq) L-ascorbate oxidase-like	[Q]	Secondary metabolites biosynthesis, transport and catabolism	Multicopper oxidase;; Multicopper oxidase	L-ascorbate oxidase OS=Nicotiana tabacum OX=4097 GN=AAO PE=2 SV=1	L-ascorbate oxidase OS=Asparagus officinalis OX=4686 GN=A4U43_C01F24040 PE=3 SV=1	Q	Secondary metabolites biosynthesis, transport and catabolism	L-ascorbate oxidase-like [Asparagus officinalis]
c117464.graph_c0	416	536	1031	1050	5.72	5.52	15.21	13.72	7.84390965731534e-26	1.62521613248124	up	[M]	Cell wall/membrane/envelope biogenesis	Molecular Function: protein serine/threonine kinase activity (GO:0004674);; Molecular Function: ATP binding (GO:0005524);; Cellular Component: integral component of membrane (GO:0016021);;	K13415|1.9e-169|psom:113283306|K13415 protein brassinosteroid insensitive 1 [EC:2.7.10.1 2.7.11.1] | (RefSeq) systemin receptor SR160-like	--	--	Protein kinase domain;; Leucine rich repeat;; Protein tyrosine and serine/threonine kinase;; Leucine Rich repeats (2 copies);; Leucine Rich repeat;; Leucine Rich Repeat;; Leucine rich repeat N-terminal domain	Brassinosteroid LRR receptor kinase BRL1 OS=Oryza sativa subsp. japonica OX=39947 GN=BRL1 PE=2 SV=1	Protein kinase domain-containing protein OS=Asparagus officinalis OX=4686 GN=A4U43_C05F11870 PE=3 SV=1	T	Signal transduction mechanisms	brassinosteroid LRR receptor kinase BRL1-like [Asparagus officinalis]
c89062.graph_c0	8	28	36	69	0.27	0.69	1.26	2.14	0.00842358596060928	1.70549208203843	up	--	--	Molecular Function: protein serine/threonine kinase activity (GO:0004674);; Molecular Function: ATP binding (GO:0005524);; Cellular Component: integral component of membrane (GO:0016021);; Biological Process: recognition of pollen (GO:0048544);;	K13420|1.2e-51|mesc:110601988|K13420 LRR receptor-like serine/threonine-protein kinase FLS2 [EC:2.7.11.1] | (RefSeq) LRR receptor-like serine/threonine-protein kinase FLS2	--	--	D-mannose binding lectin;; Protein kinase domain;; Protein tyrosine and serine/threonine kinase;; S-locus glycoprotein domain;; PAN domain;; PAN-like domain	Putative receptor protein kinase ZmPK1 OS=Zea mays OX=4577 GN=PK1 PE=2 SV=2	Receptor-like serine/threonine-protein kinase OS=Phoenix dactylifera OX=42345 GN=LOC103696647 PE=3 SV=1	T	Signal transduction mechanisms	uncharacterized protein A4U43_C08F36050 [Asparagus officinalis]
c96384.graph_c0	165	163	32	47	11.08	8.08	3.1	3.28	0.000847393961618326	-1.44627910523423	down	[J]	Translation, ribosomal structure and biogenesis	Molecular Function: protein serine/threonine kinase activity (GO:0004674);; Molecular Function: ATP binding (GO:0005524);;	K07760|6.4e-160|aof:109843596|K07760 cyclin-dependent kinase [EC:2.7.11.22] | (RefSeq) cyclin-dependent kinase B2-1-like	[R]	General function prediction only	Protein kinase domain;; Protein tyrosine and serine/threonine kinase	Cyclin-dependent kinase B2-1 OS=Oryza sativa subsp. japonica OX=39947 GN=CDKB2-1 PE=1 SV=1	Protein kinase domain-containing protein OS=Asparagus officinalis OX=4686 GN=A4U43_C05F14740 PE=3 SV=1	T	Signal transduction mechanisms	cyclin-dependent kinase B2-1-like [Asparagus officinalis]
c93051.graph_c0	65	71	3	5	8.17	6.44	0.38	0.59	3.12233617996927e-05	-2.73170919262341	down	--	--	--	--	--	--	--	--	Uncharacterized protein OS=Musa acuminata subsp. malaccensis OX=214687 PE=4 SV=1	--	--	PREDICTED: uncharacterized protein LOC103984224 [Musa acuminata subsp. malaccensis]
c89797.graph_c0	11	10	105	83	1.99	1.31	19.14	13.98	6.60753080144369e-10	3.17167510970687	up	--	--	Cellular Component: chloroplast (GO:0009507);;	K12198|1.1e-29|sita:101765827|K12198 charged multivesicular body protein 5 | (RefSeq) vacuolar protein sorting-associated protein 60.1	--	--	Light regulated protein Lir1	Light-regulated protein, chloroplastic OS=Oryza sativa subsp. japonica OX=39947 GN=LIR1 PE=1 SV=1	light-regulated protein, chloroplastic OS=Phoenix dactylifera OX=42345 GN=LOC103708055 PE=4 SV=1	S	Function unknown	light-regulated protein, chloroplastic [Phoenix dactylifera]
c82604.graph_c0	47	88	172	102	7.99	10.86	29.52	16.13	0.00083653861215998	1.4538570106782	up	--	--	Cellular Component: integral component of membrane (GO:0016021);;	--	--	--	--	--	uncharacterized protein LOC103704237 OS=Phoenix dactylifera OX=42345 GN=LOC103704237 PE=4 SV=1	--	--	uncharacterized protein LOC109822610 [Asparagus officinalis]
c113630.graph_c0	226	373	495	543	7.92	9.67	18.28	17.86	1.78130092978818e-09	1.29741845487376	up	[T]	Signal transduction mechanisms	Molecular Function: ATP binding (GO:0005524);; Molecular Function: peptidase activity (GO:0008233);;	K08900|8.5e-119|pop:112323553|K08900 mitochondrial chaperone BCS1 | (RefSeq) AAA-ATPase At2g46620-like	[O]	Posttranslational modification, protein turnover, chaperones	ATPase family associated with various cellular activities (AAA)	AAA-ATPase At2g46620 OS=Arabidopsis thaliana OX=3702 GN=At2g46620 PE=2 SV=1	Adenosinetriphosphatase OS=Apostasia shenzhenica OX=1088818 GN=RPT3 PE=3 SV=1	O	Posttranslational modification, protein turnover, chaperones	26S protease regulatory subunit 6B like [Apostasia shenzhenica]
c106832.graph_c0	169	134	18	27	5.37	3.15	0.6	0.8	1.55093557100947e-05	-2.05079675720388	down	[J]	Translation, ribosomal structure and biogenesis	Molecular Function: aminoacyl-tRNA ligase activity (GO:0004812);; Molecular Function: ATP binding (GO:0005524);; Biological Process: tRNA aminoacylation for protein translation (GO:0006418);;	K01893|8.1e-240|aof:109826334|K01893 asparaginyl-tRNA synthetase [EC:6.1.1.22] | (RefSeq) uncharacterized protein LOC109826334	[J]	Translation, ribosomal structure and biogenesis	tRNA synthetases class II (D, K and N)	Asparagine--tRNA ligase, cytoplasmic 2 OS=Arabidopsis thaliana OX=3702 GN=SYNC2 PE=1 SV=2	Uncharacterized protein OS=Asparagus officinalis OX=4686 GN=A4U43_C10F12880 PE=4 SV=1	J	Translation, ribosomal structure and biogenesis	uncharacterized protein LOC109826334 [Asparagus officinalis]
c101975.graph_c0	229	267	1061	922	10.54	9.06	51.41	39.86	8.30269076226783e-42	2.47297030609003	up	[G]	Carbohydrate transport and metabolism	Biological Process: biosynthetic process (GO:0009058);; Cellular Component: integral component of membrane (GO:0016021);; Molecular Function: strictosidine synthase activity (GO:0016844);;	--	[R]	General function prediction only	Strictosidine synthase;; SMP-30/Gluconolactonase/LRE-like region;; NHL repeat	Protein STRICTOSIDINE SYNTHASE-LIKE 5 OS=Arabidopsis thaliana OX=3702 GN=SSL5 PE=2 SV=1	protein STRICTOSIDINE SYNTHASE-LIKE 5-like OS=Phoenix dactylifera OX=42345 GN=LOC103716587 PE=3 SV=1	J	Translation, ribosomal structure and biogenesis	LOW QUALITY PROTEIN: protein STRICTOSIDINE SYNTHASE-LIKE 6-like [Asparagus officinalis]
c63991.graph_c0	230	320	79	79	12.98	13.32	4.66	4.17	0.000196783812116214	-1.22164286390823	down	--	--	--	--	--	--	--	--	Uncharacterized protein OS=Asparagus officinalis OX=4686 GN=A4U43_C10F680 PE=4 SV=1	S	Function unknown	uncharacterized protein LOC109826220 [Asparagus officinalis]
c111586.graph_c0	651	932	216	127	20.38	21.57	7.13	3.72	7.63889252309262e-10	-1.6173678203592	down	--	--	Cellular Component: integral component of membrane (GO:0016021);;	--	--	--	--	--	Uncharacterized protein OS=Asparagus officinalis OX=4686 GN=A4U43_C01F9280 PE=4 SV=1	--	--	uncharacterized protein LOC109819997 [Asparagus officinalis]
c104327.graph_c0	1370	1783	2523	2604	90.59	86.28	174.6	161.42	6.68146484434388e-28	1.21002713753761	up	--	--	Molecular Function: metal ion binding (GO:0046872);;	K23047|2.1e-54|bna:106397921|K23047 E3 ubiquitin-protein ligase UNKL [EC:2.3.2.27] | (RefSeq) zinc finger CCCH domain-containing protein 2	[R]	General function prediction only	Zinc finger C-x8-C-x5-C-x3-H type (and similar)	Zinc finger CCCH domain-containing protein 2 OS=Arabidopsis thaliana OX=3702 GN=TZF4 PE=1 SV=1	Transcription factor (Fragment) OS=Lycoris longituba OX=272140 PE=2 SV=1	S	Function unknown	hypothetical protein F0562_029896 [Nyssa sinensis]
c111396.graph_c0	657	946	1846	2092	14.12	16.6	42.3	44.76	2.11521570673135e-45	1.80303029289793	up	--	--	Molecular Function: oxidoreductase activity, acting on single donors with incorporation of molecular oxygen, incorporation of two atoms of oxygen (GO:0016702);; Biological Process: oxylipin biosynthetic process (GO:0031408);; Biological Process: lipid oxidation (GO:0034440);; Molecular Function: metal ion binding (GO:0046872);;	K00454|0.0e+00|aof:109833605|K00454 lipoxygenase [EC:1.13.11.12] | (RefSeq) LOW QUALITY PROTEIN: probable lipoxygenase 6	--	--	Lipoxygenase;; PLAT/LH2 domain	Probable lipoxygenase 6 OS=Oryza sativa subsp. japonica OX=39947 GN=Os03g0179900 PE=2 SV=2	Lipoxygenase OS=Phoenix dactylifera OX=42345 GN=LOC103702133 PE=3 SV=1	E	Amino acid transport and metabolism	LOW QUALITY PROTEIN: probable lipoxygenase 6 [Asparagus officinalis]
c107170.graph_c0	82	123	165	187	2.16	2.4	4.59	4.62	0.000257986767168485	1.24100419472502	up	[T]	Signal transduction mechanisms	Molecular Function: protein serine/threonine kinase activity (GO:0004674);; Molecular Function: ATP binding (GO:0005524);;	K01180|1.6e-53|cmax:111487562|K01180 endo-1,3(4)-beta-glucanase [EC:3.2.1.6] | (RefSeq) uncharacterized protein LOC111487562	[T]	Signal transduction mechanisms	Protein kinase domain;; Protein tyrosine and serine/threonine kinase	Calmodulin-binding receptor-like cytoplasmic kinase 2 OS=Arabidopsis thaliana OX=3702 GN=CRCK2 PE=2 SV=1	Protein kinase domain-containing protein OS=Asparagus officinalis OX=4686 GN=A4U43_C07F420 PE=3 SV=1	T	Signal transduction mechanisms	calmodulin-binding receptor-like cytoplasmic kinase 2 [Asparagus officinalis]
c94649.graph_c0	96	171	213	275	4.33	5.69	10.09	11.61	1.35207925927435e-05	1.34495126591978	up	[Q]	Secondary metabolites biosynthesis, transport and catabolism	Molecular Function: oxidoreductase activity (GO:0016491);; Molecular Function: metal ion binding (GO:0046872);;	K05282|1.9e-124|mus:103994988|K05282 gibberellin-44 dioxygenase [EC:1.14.11.12] | (RefSeq) gibberellin 20 oxidase 1-D	[QR]	--	2OG-Fe(II) oxygenase superfamily;; non-haem dioxygenase in morphine synthesis N-terminal	Gibberellin 20 oxidase 2 OS=Oryza sativa subsp. indica OX=39946 GN=20ox2 PE=1 SV=1	Fe2OG dioxygenase domain-containing protein OS=Asparagus officinalis OX=4686 GN=A4U43_C04F27530 PE=3 SV=1	Q	Secondary metabolites biosynthesis, transport and catabolism	gibberellin 20 oxidase 2-like isoform X1 [Asparagus officinalis]
c91005.graph_c0	248	668	95	167	24.42	48.2	9.65	15.35	0.00127766713709713	-1.17987432569223	down	--	--	Cellular Component: nucleosome (GO:0000786);; Molecular Function: DNA binding (GO:0003677);; Cellular Component: nucleus (GO:0005634);; Biological Process: nucleosome assembly (GO:0006334);; Biological Process: regulation of transcription, DNA-templated (GO:0006355);; Cellular Component: host cell nucleus (GO:0042025);;	--	--	--	linker histone H1 and H5 family	HMG-Y-related protein A OS=Zea mays OX=4577 GN=HMGIY2 PE=1 SV=1	High mobility group I/Y-2 (Fragment) OS=Hyacinthus orientalis OX=82025 PE=2 SV=1	B	Chromatin structure and dynamics	high mobility group I/Y-2, partial [Hyacinthus orientalis]
c116113.graph_c1	638	894	137	171	10.14	10.69	2.28	2.58	1.99790317100523e-16	-1.7604280007877	down	[K]	Transcription	Molecular Function: ADP binding (GO:0043531);;	--	--	--	NB-ARC domain	--	AAA domain-containing protein OS=Asparagus officinalis OX=4686 GN=A4U43_C05F21250 PE=4 SV=1	O	Posttranslational modification, protein turnover, chaperones	uncharacterized protein LOC109840151 [Asparagus officinalis]
c106240.graph_c0	713	1112	174	268	36.98	41.98	9.46	13.18	1.36623204567701e-11	-1.4928786067916	down	[L]	Replication, recombination and repair	Molecular Function: DNA binding (GO:0003677);; Molecular Function: DNA helicase activity (GO:0003678);; Molecular Function: ATP binding (GO:0005524);; Cellular Component: nucleus (GO:0005634);; Biological Process: DNA replication initiation (GO:0006270);; Cellular Component: MCM complex (GO:0042555);;	K02542|4.5e-233|aof:109828194|K02542 DNA replication licensing factor MCM6 [EC:3.6.4.12] | (RefSeq) DNA replication licensing factor MCM6	[L]	Replication, recombination and repair	MCM P-loop domain;; MCM AAA-lid domain;; MCM6 C-terminal winged-helix domain;; Magnesium chelatase, subunit ChlI;; AAA domain (dynein-related subfamily)	DNA replication licensing factor MCM6 OS=Oryza sativa subsp. indica OX=39946 GN=MCM6 PE=3 SV=1	DNA helicase OS=Asparagus officinalis OX=4686 GN=A4U43_UnF11040 PE=3 SV=1	L	Replication, recombination and repair	DNA replication licensing factor MCM6 [Asparagus officinalis]
c111152.graph_c0	7263	10266	2801	2749	291.28	304.25	118.17	103.26	3.17183329842304e-29	-1.12978048720264	down	--	--	Molecular Function: N-acyltransferase activity (GO:0016410);;	K20240|2.7e-47|lang:109328823|K20240 spermidine dicoumaroyl transferase [EC:2.3.1.249] | (RefSeq) LaAT; spermidine coumaroyl-CoA acyltransferase-like	--	--	Transferase family	Acyl transferase 4 OS=Oryza sativa subsp. japonica OX=39947 GN=AT4 PE=1 SV=1	acyl transferase 4-like OS=Phoenix dactylifera OX=42345 GN=LOC103713647 PE=3 SV=1	S	Function unknown	PREDICTED: 10-deacetylbaccatin III 10-O-acetyltransferase-like [Musa acuminata subsp. malaccensis]
c103663.graph_c2	156	250	65	63	10.87	12.82	4.72	4.16	0.00588251055508591	-1.06572479538426	down	--	--	Biological Process: protein transport (GO:0015031);;	--	--	--	Tic22-like family	Protein TIC 22-like, chloroplastic OS=Arabidopsis thaliana OX=3702 GN=TIC22L PE=3 SV=1	Uncharacterized protein OS=Musa balbisiana OX=52838 GN=C4D60_Mb01t30780 PE=4 SV=1	S	Function unknown	hypothetical protein C4D60_Mb01t30780 [Musa balbisiana]
c104689.graph_c7	1201	1560	2418	2599	69.87	69.53	158.7	149.13	2.90975889370765e-35	1.36794721559478	up	--	--	Cellular Component: integral component of membrane (GO:0016021);; Molecular Function: transmembrane transporter activity (GO:0022857);;	K15283|1.6e-120|vvi:100248370|K15283 solute carrier family 35, member E1 | (RefSeq) phosphate/phosphoenolpyruvate translocator	[GE]	--	Triose-phosphate Transporter family;; EamA-like transporter family;; LURP-one-related	Triose phosphate/phosphate translocator, non-green plastid, chloroplastic OS=Brassica oleracea var. botrytis OX=3715 GN=NGTPT PE=2 SV=1	Phosphoenolpyruvate/phosphate translocator 2, chloroplastic OS=Vitis vinifera OX=29760 GN=PPT2_1 PE=4 SV=1	--	--	Phosphoenolpyruvate/phosphate translocator 2, chloroplastic [Vitis vinifera]
c100145.graph_c0	933	1223	1890	2000	42.28	40.92	89.91	84.89	1.23918379607071e-29	1.35756561078348	up	--	--	Molecular Function: lipid binding (GO:0008289);; Cellular Component: integral component of membrane (GO:0016021);;	--	[I]	Lipid transport and metabolism	START domain	--	START domain-containing protein OS=Asparagus officinalis OX=4686 GN=A4U43_C01F35550 PE=4 SV=1	I	Lipid transport and metabolism	uncharacterized protein A4U43_C01F35550 [Asparagus officinalis]
c97138.graph_c0	976	1277	387	321	24.75	23.98	10.37	7.63	1.41516064618344e-09	-1.13109434714419	down	[O]	Posttranslational modification, protein turnover, chaperones	Molecular Function: serine-type endopeptidase activity (GO:0004252);;	K15333|4.5e-91|nsy:104224633|K15333 tRNA guanosine-2'-O-methyltransferase [EC:2.1.1.34] | (RefSeq) uncharacterized protein LOC104224633	--	--	Subtilase family;; Fibronectin type-III domain;; Peptidase inhibitor I9;; PA domain	Subtilisin-like serine-protease S OS=Lotus japonicus OX=34305 GN=SbtS PE=2 SV=1	subtilisin-like protease SBT3.5 OS=Phoenix dactylifera OX=42345 GN=LOC103711780 PE=3 SV=1	G	Carbohydrate transport and metabolism	subtilisin-like protease SBT3.9 [Elaeis guineensis]
c93700.graph_c0	28	71	0	0	3.91	7.22	0	0	3.81342503378876e-06	-3.49630493928388	down	--	--	Molecular Function: DNA binding (GO:0003677);; Cellular Component: nucleus (GO:0005634);;	K15397|3.9e-18|cpep:111776416|K15397 3-ketoacyl-CoA synthase [EC:2.3.1.199] | (RefSeq) 3-ketoacyl-CoA synthase 17-like	[O]	Posttranslational modification, protein turnover, chaperones	--	Protein RADIALIS-like 1 OS=Arabidopsis thaliana OX=3702 GN=RL1 PE=2 SV=1	Uncharacterized protein OS=Asparagus officinalis OX=4686 GN=A4U43_C06F6350 PE=4 SV=1	K	Transcription	uncharacterized protein A4U43_C06F6350 [Asparagus officinalis]
c103898.graph_c1	986	1240	212	220	31.31	28.83	7.09	7.35	1.57174027208159e-24	-1.82611476683902	down	--	--	Molecular Function: Rho guanyl-nucleotide exchange factor activity (GO:0005089);;	--	--	--	PRONE (Plant-specific Rop nucleotide exchanger)	Rop guanine nucleotide exchange factor 14 OS=Arabidopsis thaliana OX=3702 GN=ROPGEF14 PE=1 SV=1	rop guanine nucleotide exchange factor 14-like OS=Phoenix dactylifera OX=42345 GN=LOC103718749 PE=4 SV=1	G	Carbohydrate transport and metabolism	rop guanine nucleotide exchange factor 14 [Asparagus officinalis]
c114802.graph_c0	535	629	131	125	10.61	9.26	2.75	2.32	6.42647062050438e-12	-1.63401557950575	down	[L]	Replication, recombination and repair	Molecular Function: DNA binding (GO:0003677);; Molecular Function: chromatin binding (GO:0003682);; Molecular Function: DNA (cytosine-5-)-methyltransferase activity (GO:0003886);; Cellular Component: nucleus (GO:0005634);; Biological Process: maintenance of DNA methylation (GO:0010216);; Biological Process: DNA methylation on cytosine within a CG sequence (GO:0010424);;	K00558|0.0e+00|egu:105034775|K00558 DNA (cytosine-5)-methyltransferase 1 [EC:2.1.1.37] | (RefSeq) DNA (cytosine-5)-methyltransferase CMT2-like isoform X1	--	--	C-5 cytosine-specific DNA methylase;; BAH domain;; Chromo (CHRromatin Organisation MOdifier) domain	DNA (cytosine-5)-methyltransferase CMT2 OS=Oryza sativa subsp. japonica OX=39947 GN=CMT2 PE=2 SV=2	DNA (cytosine-5-)-methyltransferase OS=Phoenix dactylifera OX=42345 GN=LOC103707986 PE=3 SV=1	B	Chromatin structure and dynamics	DNA (cytosine-5)-methyltransferase CMT2 isoform X1 [Elaeis guineensis]
c101379.graph_c0	503	753	168	174	30.52	33.24	12.3	9.43	7.2843608851236e-09	-1.31979625183146	down	[H]	Coenzyme transport and metabolism	Molecular Function: hydrolase activity (GO:0016787);;	K07025|1.0e-134|aof:109850663|K07025 putative hydrolase of the HAD superfamily | (RefSeq) uncharacterized protein C24B11.05-like	[R]	General function prediction only	Haloacid dehalogenase-like hydrolase;; haloacid dehalogenase-like hydrolase;; HAD-hyrolase-like	--	Uncharacterized protein OS=Asparagus officinalis OX=4686 GN=A4U43_C07F1700 PE=4 SV=1	S	Function unknown	uncharacterized protein C24B11.05-like [Asparagus officinalis]
c109550.graph_c0	125	152	313	381	4.56	4.13	12.03	13.03	2.21292421082601e-12	1.77815073515403	up	[GER]	--	Cellular Component: integral component of membrane (GO:0016021);; Molecular Function: transmembrane transporter activity (GO:0022857);;	K17500|1.5e-64|nto:104085001|K17500 integrin-linked kinase-associated serine/threonine phosphatase 2C [EC:3.1.3.16] | (RefSeq) WAT1-related protein At3g18200 isoform X1	--	--	EamA-like transporter family	WAT1-related protein At5g07050 OS=Arabidopsis thaliana OX=3702 GN=At5g07050 PE=2 SV=1	WAT1-related protein OS=Asparagus officinalis OX=4686 GN=A4U43_C04F18040 PE=3 SV=1	S	Function unknown	WAT1-related protein At4g08300-like isoform X1 [Asparagus officinalis]
c114685.graph_c0	98216	131440	7215	8513	2904.86	2882.54	217.3	227.46	0	-3.34444449535073	down	[G]	Carbohydrate transport and metabolism	Molecular Function: hydrolase activity, hydrolyzing O-glycosyl compounds (GO:0004553);; Biological Process: carbohydrate metabolic process (GO:0005975);; Cellular Component: integral component of membrane (GO:0016021);; Molecular Function: transferase activity (GO:0016740);;	K21352|1.3e-255|aof:109824252|K21352 6(G)-fructosyltransferase [EC:2.4.1.243] | (RefSeq) LOW QUALITY PROTEIN: 6(G)-fructosyltransferase-like	[G]	Carbohydrate transport and metabolism	Glycosyl hydrolases family 32 N-terminal domain;; Glycosyl hydrolases family 32 C terminal	Bifunctional 6(G)-fructosyltransferase/2,1-fructan:2,1-fructan 1-fructosyltransferase OS=Allium cepa OX=4679 PE=1 SV=1	Fructan:fructan 6G-fructosyltransferase OS=Allium cepa OX=4679 GN=6G-FFT PE=2 SV=1	G	Carbohydrate transport and metabolism	fructan:fructan 6G-fructosyltransferase [Allium cepa]
c70528.graph_c0	477	511	156	162	15.16	12.15	5.1	4.75	9.99834154343363e-06	-1.10663401647564	down	[DPM]	--	Molecular Function: copper ion binding (GO:0005507);; Cellular Component: integral component of membrane (GO:0016021);; Molecular Function: oxidoreductase activity (GO:0016491);;	K19791|4.5e-161|atr:18428758|K19791 iron transport multicopper oxidase | (RefSeq) monocopper oxidase-like protein SKU5	[Q]	Secondary metabolites biosynthesis, transport and catabolism	Multicopper oxidase;; Multicopper oxidase;; Multicopper oxidase	Monocopper oxidase-like protein SKU5 OS=Arabidopsis thaliana OX=3702 GN=SKU5 PE=1 SV=1	Monocopper oxidase-like protein SKU5 OS=Dendrobium catenatum OX=906689 GN=SKU5 PE=3 SV=1	Q	Secondary metabolites biosynthesis, transport and catabolism	monocopper oxidase-like protein SKU5 isoform X2 [Asparagus officinalis]
c90677.graph_c0	1099	1285	37	56	128.65	109.96	4.44	6.11	1.81275763761156e-70	-4.0729905297359	down	--	--	Molecular Function: protein phosphatase inhibitor activity (GO:0004864);; Biological Process: defense response (GO:0006952);; Biological Process: abscisic acid-activated signaling pathway (GO:0009738);; Molecular Function: abscisic acid binding (GO:0010427);; Molecular Function: signaling receptor activity (GO:0038023);;	--	--	--	Pathogenesis-related protein Bet v 1 family	MLP-like protein 423 OS=Arabidopsis thaliana OX=3702 GN=MLP423 PE=2 SV=1	Bet v I domain OS=Macleaya cordata OX=56857 GN=BVC80_8971g44 PE=4 SV=1	S	Function unknown	MLP-like protein 423 [Elaeis guineensis]
c117043.graph_c2	37	94	6	7	22.54	40.87	3.06	3.77	0.00153273853803056	-2.13303763337338	down	--	--	Biological Process: metal ion transport (GO:0030001);; Molecular Function: metal ion binding (GO:0046872);;	--	[P]	Inorganic ion transport and metabolism	--	Heavy metal-associated isoprenylated plant protein 37 OS=Arabidopsis thaliana OX=3702 GN=HIPP37 PE=2 SV=1	Heavy metal-associated isoprenylated plant protein 26 OS=Dendrobium catenatum OX=906689 GN=HIPP26 PE=4 SV=1	P	Inorganic ion transport and metabolism	heavy metal-associated isoprenylated plant protein 37 [Dendrobium catenatum]
c114655.graph_c0	200	277	29	15	5.09	5.21	0.78	0.36	1.18683810318525e-10	-2.66791881378179	down	--	--	Cellular Component: integral component of membrane (GO:0016021);;	--	--	--	Mediator complex subunit 25 PTOV activation and synapsin 2	--	Uncharacterized protein OS=Asparagus officinalis OX=4686 GN=A4U43_C07F31320 PE=4 SV=1	--	--	uncharacterized protein LOC109848490 isoform X2 [Asparagus officinalis]
c108121.graph_c0	168	150	536	536	12.98	8.49	43.18	38.69	7.45716516019566e-21	2.18694115331759	up	[Q]	Secondary metabolites biosynthesis, transport and catabolism	Molecular Function: oxidoreductase activity (GO:0016491);; Molecular Function: metal ion binding (GO:0046872);;	K13229|9.3e-64|sbi:8070754|K13229 2,4-dihydroxy-1,4-benzoxazin-3-one-glucoside dioxygenase [EC:1.14.11.59] | (RefSeq) DIBOA-glucoside dioxygenase BX6	[QR]	--	non-haem dioxygenase in morphine synthesis N-terminal;; 2OG-Fe(II) oxygenase superfamily	1-aminocyclopropane-1-carboxylate oxidase homolog 1 OS=Arabidopsis thaliana OX=3702 GN=At1g06620 PE=2 SV=1	Fe2OG dioxygenase domain-containing protein OS=Asparagus officinalis OX=4686 GN=A4U43_C04F18050 PE=3 SV=1	Q	Secondary metabolites biosynthesis, transport and catabolism	1-aminocyclopropane-1-carboxylate oxidase homolog 1-like [Asparagus officinalis]
c108451.graph_c0	156	127	304	376	8.12	5.27	17.64	21.06	3.32208365404359e-09	1.67849637454916	up	--	--	Molecular Function: 3-beta-hydroxy-delta5-steroid dehydrogenase activity (GO:0003854);; Biological Process: steroid biosynthetic process (GO:0006694);; Molecular Function: oxidoreductase activity (GO:0016491);; Molecular Function: oxidoreductase activity, acting on the CH-OH group of donors, NAD or NADP as acceptor (GO:0016616);;	K09753|4.5e-30|han:110917450|K09753 cinnamoyl-CoA reductase [EC:1.2.1.44] | (RefSeq) cinnamoyl-CoA reductase 2-like	[V]	Defense mechanisms	3-beta hydroxysteroid dehydrogenase/isomerase family;; NAD dependent epimerase/dehydratase family;; NAD(P)H-binding;; NmrA-like family	Cinnamoyl-CoA reductase-like SNL6 OS=Oryza sativa subsp. japonica OX=39947 GN=SNL6 PE=3 SV=1	cinnamoyl-CoA reductase-like SNL6 OS=Phoenix dactylifera OX=42345 GN=LOC103715829 PE=3 SV=1	V	Defense mechanisms	PREDICTED: cinnamoyl-CoA reductase-like SNL6 [Musa acuminata subsp. malaccensis]
c112497.graph_c0	1331	2107	566	583	48.87	57.23	19.81	19.21	6.82722042448672e-11	-1.03796053922505	down	[G]	Carbohydrate transport and metabolism	Cellular Component: integral component of membrane (GO:0016021);;	K08238|5.3e-11|dosa:Os12t0149300-01|K08238 xyloglucan 6-xylosyltransferase [EC:2.4.2.39] | (RefSeq) Os12g0149300; Similar to galactosyl transferase GMA12/MNN10 family protein.	--	--	Glycosyl transferase family 2	Putative glycosyltransferase 7 OS=Arabidopsis thaliana OX=3702 GN=GT7 PE=2 SV=1	ENTH domain-containing protein OS=Asparagus officinalis OX=4686 GN=A4U43_C04F350 PE=4 SV=1	--	--	uncharacterized protein A4U43_C04F350 [Asparagus officinalis]
c100954.graph_c0	61	100	162	136	3.86	5.85	10.71	8.36	0.000436982293735277	1.3403575181991	up	--	--	--	K10268|6.8e-10|osa:4350237|K10268 F-box and leucine-rich repeat protein 2/20 | (RefSeq) F-box/LRR-repeat protein 12	--	--	--	Uncharacterized protein At4g08330, chloroplastic OS=Arabidopsis thaliana OX=3702 GN=At4g08330 PE=1 SV=1	Uncharacterized protein OS=Ricinus communis OX=3988 GN=RCOM_1212020 PE=4 SV=1	S	Function unknown	uncharacterized protein At4g08330, chloroplastic-like [Morus notabilis]
c105200.graph_c0	373	416	124	136	46.06	37.46	15.71	15.73	0.000100429316674625	-1.06659285122912	down	--	--	Cellular Component: integral component of membrane (GO:0016021);;	--	--	--	--	--	uncharacterized protein LOC103715301 OS=Phoenix dactylifera OX=42345 GN=LOC103715301 PE=4 SV=1	--	--	uncharacterized protein LOC103715301 [Phoenix dactylifera]
c64623.graph_c0	59	107	182	204	3.41	4.56	11	11.03	1.11823542591976e-06	1.66385266397095	up	--	--	Molecular Function: DNA binding (GO:0003677);; Cellular Component: nucleus (GO:0005634);;	K08869|9.8e-23|cre:CHLREDRAFT_165812|K08869 aarF domain-containing kinase | (RefSeq) predicted protein	--	--	Myb-like DNA-binding domain	Probable transcription factor At5g61620 OS=Arabidopsis thaliana OX=3702 GN=At5g61620 PE=3 SV=1	Transcription factor (Fragment) OS=Lycoris longituba OX=272140 PE=2 SV=1	K	Transcription	probable transcription factor At5g61620 isoform X1 [Asparagus officinalis]
c102882.graph_c0	69	66	206	166	5.37	3.78	16.73	12.11	2.24119002600257e-07	1.85203129874275	up	--	--	--	K20600|1.8e-27|ccav:112529365|K20600 mitogen-activated protein kinase 4 [EC:2.7.11.24] | (RefSeq) mitogen-activated protein kinase 4-like isoform X1	--	--	Essential protein Yae1, N terminal	--	Yae1_N domain-containing protein OS=Asparagus officinalis OX=4686 GN=A4U43_C03F9700 PE=4 SV=1	S	Function unknown	uncharacterized protein LOC109834755 [Asparagus officinalis]
c116466.graph_c0	1189	1680	6973	7955	22.31	23.36	138.56	139.97	1.07670412804241e-199	2.88526243006895	up	[G]	Carbohydrate transport and metabolism	Molecular Function: transferase activity, transferring glycosyl groups (GO:0016757);;	K06617|0.0e+00|aof:109840183|K06617 raffinose synthase [EC:2.4.1.82] | (RefSeq) probable galactinol--sucrose galactosyltransferase 1 isoform X1	--	--	Raffinose synthase or seed imbibition protein Sip1;; LSM domain	Probable galactinol--sucrose galactosyltransferase 1 OS=Arabidopsis thaliana OX=3702 GN=RFS1 PE=2 SV=1	probable galactinol--sucrose galactosyltransferase 1 OS=Phoenix dactylifera OX=42345 GN=LOC103717145 PE=3 SV=1	S	Function unknown	probable galactinol--sucrose galactosyltransferase 1 isoform X1 [Asparagus officinalis]
c64760.graph_c0	90	169	248	230	8.91	12.26	25.33	21.25	1.47307578879426e-05	1.36853796176895	up	--	--	Molecular Function: protein serine/threonine phosphatase inhibitor activity (GO:0004865);;	K17553|5.0e-07|nnu:104589182|K17553 protein phosphatase 1 regulatory subunit 11 | (RefSeq) type 1 phosphatases regulator ypi1	--	--	Protein phosphatase inhibitor	--	type 1 phosphatases regulator ypi1 OS=Nelumbo nucifera OX=4432 GN=LOC104589182 PE=4 SV=1	--	--	--
c96607.graph_c0	425	577	128	98	28.27	28.3	8.88	6.1	4.55435648095407e-09	-1.57138495697136	down	--	--	Molecular Function: GTPase activity (GO:0003924);; Molecular Function: GTP binding (GO:0005525);; Cellular Component: nucleus (GO:0005634);; Cellular Component: cytoplasm (GO:0005737);; Cellular Component: cytoskeleton (GO:0005856);; Cellular Component: plasma membrane (GO:0005886);; Cellular Component: cell cortex (GO:0005938);; Biological Process: actin filament organization (GO:0007015);; Biol…	K04392|7.8e-96|peq:110037624|K04392 Ras-related C3 botulinum toxin substrate 1 | (RefSeq) rac-like GTP-binding protein 7	[R]	General function prediction only	Ras family;; Ras of Complex, Roc, domain of DAPkinase	Rac-like GTP-binding protein RAC13 OS=Gossypium hirsutum OX=3635 GN=RAC13 PE=2 SV=1	rac-like GTP-binding protein 7 OS=Phoenix dactylifera OX=42345 GN=LOC103703382 PE=3 SV=1	S	Function unknown	rac-like GTP-binding protein 7 [Phalaenopsis equestris]
c99157.graph_c1	67	180	209	225	2.18	4.53	7.13	6.88	0.000437354830838647	1.30162283049575	up	[K]	Transcription	Molecular Function: DNA binding (GO:0003677);; Molecular Function: DNA-binding transcription factor activity (GO:0003700);; Biological Process: DNA-templated transcription, initiation (GO:0006352);; Cellular Component: chloroplast (GO:0009507);; Molecular Function: sigma factor activity (GO:0016987);;	K01872|1.1e-153|pvu:PHAVU_007G142900g|K01872 alanyl-tRNA synthetase [EC:6.1.1.7] | (RefSeq) hypothetical protein	--	--	Sigma-70, region 4;; Sigma-70 region 2;; Sigma-70 region 3	RNA polymerase sigma factor sigB OS=Arabidopsis thaliana OX=3702 GN=SIGB PE=2 SV=2	RNA polymerase sigma factor OS=Asparagus officinalis OX=4686 GN=A4U43_C01F11790 PE=3 SV=1	K	Transcription	RNA polymerase sigma factor sigB isoform X1 [Asparagus officinalis]
c76217.graph_c0	54	52	137	145	12.12	8.41	30.54	30.18	5.08943575897692e-06	1.77845684672574	up	--	--	Molecular Function: molecular_function (GO:0003674);; Molecular Function: catalytic activity (GO:0003824);; Molecular Function: histone acetyltransferase activity (GO:0004402);; Cellular Component: cellular_component (GO:0005575);; Cellular Component: intracellular (GO:0005622);; Cellular Component: obsolete cell (GO:0005623);; Cellular Component: cytoplasm (GO:0005737);; Cellular Component: pero…	K06975|1.3e-26|egu:105051929|K06975 uncharacterized protein | (RefSeq) acetyltransferase At1g77540	--	--	GCN5-related N-acetyl-transferase	Acetyltransferase At1g77540 OS=Arabidopsis thaliana OX=3702 GN=At1g77540 PE=1 SV=2	N-acetyltransferase domain-containing protein OS=Asparagus officinalis OX=4686 GN=A4U43_C09F9560 PE=4 SV=1	S	Function unknown	acetyltransferase At1g77540 [Elaeis guineensis]
c91429.graph_c0	407	651	1603	1495	74.05	85.8	292.02	249.26	1.90580546728036e-39	2.05991274030106	up	[C]	Energy production and conversion	Molecular Function: electron transfer activity (GO:0009055);; Cellular Component: chloroplast (GO:0009507);; Molecular Function: metal ion binding (GO:0046872);; Molecular Function: 2 iron, 2 sulfur cluster binding (GO:0051537);;	K02639|5.1e-59|aof:109826078|K02639 ferredoxin | (RefSeq) LOW QUALITY PROTEIN: ferredoxin-like	--	--	2Fe-2S iron-sulfur cluster binding domain	Ferredoxin-1, chloroplastic OS=Arabidopsis thaliana OX=3702 GN=FD1 PE=1 SV=1	Ferredoxin OS=Macleaya cordata OX=56857 GN=BVC80_8551g11 PE=3 SV=1	C	Energy production and conversion	LOW QUALITY PROTEIN: ferredoxin-like [Asparagus officinalis]
c101898.graph_c0	104	214	36	30	5.17	7.85	1.87	1.4	0.000815185804875776	-1.55493677787697	down	--	--	Molecular Function: protein binding (GO:0005515);;	--	--	--	PB1 domain	--	fibrous sheath CABYR-binding protein-like OS=Phoenix dactylifera OX=42345 GN=LOC103706935 PE=4 SV=1	S	Function unknown	fibrous sheath CABYR-binding protein-like [Phoenix dactylifera]
c100578.graph_c0	46	64	94	105	3.31	3.39	7.04	7.07	0.0042862855568062	1.26449594727108	up	--	--	Molecular Function: zinc ion binding (GO:0008270);;	K22733|2.5e-35|cit:102612526|K22733 magnesium transporter | (RefSeq) uncharacterized protein LOC102612526	[R]	General function prediction only	DYW family of nucleic acid deaminases	Pentatricopeptide repeat-containing protein DWY1, chloroplastic OS=Arabidopsis thaliana OX=3702 GN=DYW1 PE=1 SV=1	DYW_deaminase domain-containing protein OS=Asparagus officinalis OX=4686 GN=A4U43_C03F8270 PE=4 SV=1	S	Function unknown	uncharacterized protein A4U43_C03F8270 [Asparagus officinalis]
c104023.graph_c0	582	611	856	858	21.77	16.9	33.71	30.07	6.76365741900019e-09	1.00891103884409	up	[M]	Cell wall/membrane/envelope biogenesis	Cellular Component: chloroplast thylakoid membrane (GO:0009535);; Biological Process: thylakoid membrane organization (GO:0010027);; Cellular Component: integral component of membrane (GO:0016021);; Molecular Function: protein domain specific binding (GO:0019904);; Molecular Function: membrane insertase activity (GO:0032977);; Cellular Component: protein-containing complex (GO:0032991);; Molecula…	K03217|6.0e-191|egu:105044437|K03217 YidC/Oxa1 family membrane protein insertase | (RefSeq) inner membrane protein PPF-1, chloroplastic	[OU]	--	60Kd inner membrane protein	Inner membrane protein PPF-1, chloroplastic OS=Pisum sativum OX=3888 GN=PPF-1 PE=2 SV=2	Inner membrane protein PPF-1, chloroplastic OS=Ananas comosus OX=4615 GN=ACMD2_15696 PE=3 SV=1	--	--	inner membrane protein PPF-1, chloroplastic-like isoform X2 [Ananas comosus]
c53622.graph_c0	492	753	877	1096	14.21	16.11	26.73	29.66	2.64102978567353e-12	1.17177485376781	up	[M]	Cell wall/membrane/envelope biogenesis	Molecular Function: protein kinase activity (GO:0004672);; Molecular Function: ATP binding (GO:0005524);;	K13430|1.4e-128|cmo:103498873|K13430 serine/threonine-protein kinase PBS1 [EC:2.7.11.1] | (RefSeq) serine/threonine-protein kinase PBS1	[T]	Signal transduction mechanisms	Protein kinase domain;; Protein tyrosine and serine/threonine kinase	Serine/threonine-protein kinase PBL27 OS=Arabidopsis thaliana OX=3702 GN=PBL27 PE=1 SV=1	Protein kinase domain-containing protein OS=Asparagus officinalis OX=4686 GN=A4U43_C02F2420 PE=4 SV=1	T	Signal transduction mechanisms	probable serine/threonine-protein kinase PBL25 [Asparagus officinalis]
c111192.graph_c0	898	1365	0	0	24.23	27.26	0	0	4.99280818478141e-50	-8.00444142526559	down	[O]	Posttranslational modification, protein turnover, chaperones	Molecular Function: serine-type endopeptidase activity (GO:0004252);;	K15333|1.3e-84|nsy:104224633|K15333 tRNA guanosine-2'-O-methyltransferase [EC:2.1.1.34] | (RefSeq) uncharacterized protein LOC104224633	--	--	Subtilase family;; Fibronectin type-III domain;; PA domain;; Peptidase inhibitor I9	Subtilisin-like protease OS=Petunia hybrida OX=4102 GN=SBT PE=2 SV=1	subtilisin-like protease SBT1.2 OS=Phoenix dactylifera OX=42345 GN=LOC103716669 PE=3 SV=1	O	Posttranslational modification, protein turnover, chaperones	LOW QUALITY PROTEIN: subtilisin-like protease SBT1.2 [Asparagus officinalis]
c108694.graph_c0	766	712	213	226	9.1	6.64	2.66	2.93	5.82524755016715e-08	-1.23663975491075	down	[K]	Transcription	Molecular Function: DNA binding (GO:0003677);; Molecular Function: RNA binding (GO:0003723);; Molecular Function: ribonuclease III activity (GO:0004525);; Molecular Function: ATP binding (GO:0005524);; Biological Process: RNA processing (GO:0006396);; Biological Process: gene silencing by RNA (GO:0031047);;	K11592|0.0e+00|aof:109826075|K11592 endoribonuclease Dicer [EC:3.1.26.-] | (RefSeq) endoribonuclease Dicer homolog 3a	[A]	RNA processing and modification	Ribonuclease III domain;; Ribonuclease-III-like;; Dicer dimerisation domain;; Helicase conserved C-terminal domain;; PAZ domain;; DEAD/DEAH box helicase;; Type III restriction enzyme, res subunit	Endoribonuclease Dicer homolog 3a OS=Oryza sativa subsp. japonica OX=39947 GN=DCL3A PE=2 SV=1	Uncharacterized protein OS=Asparagus officinalis OX=4686 GN=A4U43_C10F11950 PE=3 SV=1	A	RNA processing and modification	uncharacterized protein A4U43_C10F11950 [Asparagus officinalis]
c109360.graph_c1	15	25	138	121	0.41	0.51	3.97	3.09	2.28949446913664e-11	2.92764378117812	up	--	--	Molecular Function: DNA-binding transcription factor activity (GO:0003700);; Cellular Component: nucleus (GO:0005634);; Biological Process: regulation of transcription, DNA-templated (GO:0006355);; Molecular Function: sequence-specific DNA binding (GO:0043565);;	K14494|5.1e-52|ccaj:109805127|K14494 DELLA protein | (RefSeq) DELLA protein GAI1-like	--	--	GRAS domain family	DELLA protein RGL1 OS=Arabidopsis thaliana OX=3702 GN=RGL1 PE=1 SV=1	DELLA protein RGL1-like OS=Phoenix dactylifera OX=42345 GN=LOC103724041 PE=3 SV=1	K	Transcription	DELLA protein RGL1-like [Phoenix dactylifera]
c112169.graph_c0	398	666	680	812	12.83	15.8	23.18	24.53	1.63836269051645e-07	1.00238299025379	up	--	--	--	K14485|4.7e-235|aof:109833242|K14485 transport inhibitor response 1 | (RefSeq) protein AUXIN SIGNALING F-BOX 3-like	[R]	General function prediction only	Transport inhibitor response 1 protein domain;; F-box;; F-box-like	Protein TRANSPORT INHIBITOR RESPONSE 1 OS=Arabidopsis thaliana OX=3702 GN=TIR1 PE=1 SV=2	protein TRANSPORT INHIBITOR RESPONSE 1-like OS=Phoenix dactylifera OX=42345 GN=LOC103714767 PE=4 SV=1	S	Function unknown	protein AUXIN SIGNALING F-BOX 3-like [Asparagus officinalis]
c86790.graph_c0	4	13	36	58	0.55	1.3	5.02	7.39	0.00033758973455227	2.35346289659114	up	--	--	Molecular Function: DNA-binding transcription factor activity (GO:0003700);;	K09060|5.3e-07|peq:110036746|K09060 plant G-box-binding factor | (RefSeq) bZIP transcription factor 16-like isoform X1	--	--	bZIP transcription factor;; Basic region leucine zipper	Basic leucine zipper 43 OS=Arabidopsis thaliana OX=3702 GN=BZIP43 PE=1 SV=1	BZIP domain-containing protein OS=Asparagus officinalis OX=4686 GN=A4U43_C01F5790 PE=4 SV=1	K	Transcription	basic leucine zipper 8-like [Asparagus officinalis]
c98707.graph_c0	1	1	87	79	0.11	0.08	7.48	6.73	1.16510122333804e-14	4.82126544218636	up	--	--	Molecular Function: molecular_function (GO:0003674);; Molecular Function: DNA binding (GO:0003677);; Molecular Function: DNA-binding transcription factor activity (GO:0003700);; Cellular Component: cellular_component (GO:0005575);; Cellular Component: intracellular (GO:0005622);; Cellular Component: obsolete cell (GO:0005623);; Cellular Component: nucleus (GO:0005634);; Cellular Component: nucleo…	K20043|1.3e-10|aip:107640400|K20043 clathrin coat assembly protein AP180 | (RefSeq) putative clathrin assembly protein At5g35200	--	--	Dof domain, zinc finger	Dof zinc finger protein DOF5.3 OS=Arabidopsis thaliana OX=3702 GN=DOF5.3 PE=2 SV=1	dof zinc finger protein DOF3.2 OS=Phoenix dactylifera OX=42345 GN=LOC103708956 PE=4 SV=1	K	Transcription	dof zinc finger protein DOF3.2 isoform X1 [Elaeis guineensis]
c100062.graph_c1	256	367	623	725	13.8	14.22	34.4	36.07	1.00476109810615e-17	1.60632547128616	up	[K]	Transcription	--	K07735|1.4e-84|gra:105798148|K07735 putative transcriptional regulator | (RefSeq) hypothetical protein	--	--	Uncharacterized ACR, COG1678	--	uncharacterized protein LOC103707398 isoform X2 OS=Phoenix dactylifera OX=42345 GN=LOC103707398 PE=4 SV=1	S	Function unknown	uncharacterized protein LOC109822830 [Asparagus officinalis]
c53642.graph_c0	47	91	314	348	5.58	6.64	35.65	36.77	2.46128849430543e-20	2.68802329259848	up	--	--	--	--	--	--	--	--	Uncharacterized protein OS=Asparagus officinalis OX=4686 GN=A4U43_C09F2030 PE=4 SV=1	--	--	uncharacterized protein A4U43_C09F2030 [Asparagus officinalis]
c103160.graph_c0	24	47	141	116	1.35	3.67	9.88	8.68	2.94157351006048e-07	2.20068625654947	up	--	--	Biological Process: response to reactive oxygen species (GO:0000302);; Biological Process: response to acid chemical (GO:0001101);; Biological Process: immune system process (GO:0002376);; Molecular Function: molecular_function (GO:0003674);; Molecular Function: nucleic acid binding (GO:0003676);; Molecular Function: DNA binding (GO:0003677);; Molecular Function: DNA-binding transcription factor …	K16225|5.5e-17|csat:104760397|K16225 probable WRKY transcription factor 52 | (RefSeq) disease resistance protein RRS1-like	--	--	WRKY DNA -binding domain	Probable WRKY transcription factor 41 OS=Arabidopsis thaliana OX=3702 GN=WRKY41 PE=1 SV=2	WRKY transcription factor IlWRKY1 OS=Iris lactea OX=198816 PE=2 SV=1	K	Transcription	WRKY transcription factor IlWRKY1 [Iris lactea]
c106059.graph_c0	312	456	12	21	9.98	10.76	0.4	0.63	7.29229013555715e-25	-3.75641623430342	down	[N]	Cell motility	Cellular Component: plasma membrane (GO:0005886);; Cellular Component: integral component of membrane (GO:0016021);; Molecular Function: cellulose synthase (UDP-forming) activity (GO:0016760);; Biological Process: cellulose biosynthetic process (GO:0030244);; Molecular Function: metal ion binding (GO:0046872);; Biological Process: cell wall organization (GO:0071555);;	K10999|0.0e+00|aof:109836391|K10999 cellulose synthase A [EC:2.4.1.12] | (RefSeq) cellulose synthase A catalytic subunit 7 [UDP-forming]	--	--	Cellulose synthase;; Glycosyl transferase family group 2	Cellulose synthase A catalytic subunit 7 [UDP-forming] OS=Oryza sativa subsp. japonica OX=39947 GN=CESA7 PE=2 SV=1	Cellulose synthase OS=Agave tequilana OX=386106 GN=CesA4 PE=2 SV=1	O	Posttranslational modification, protein turnover, chaperones	cellulose synthase A catalytic subunit 7 [UDP-forming] [Asparagus officinalis]
c104103.graph_c0	230	287	1035	1101	9.92	9.12	46.85	44.38	1.29632717591095e-54	2.52656778396465	up	--	--	Molecular Function: methyltransferase activity (GO:0008168);; Biological Process: methylation (GO:0032259);;	--	--	--	Methyltransferase domain;; Methyltransferase domain;; Putative S-adenosyl-L-methionine-dependent methyltransferase	--	Putative methyltransferase PMT21 OS=Dendrobium catenatum OX=906689 GN=ERD3 PE=4 SV=1	S	Function unknown	uncharacterized protein LOC110097843 [Dendrobium catenatum]
c102569.graph_c1	196	204	306	349	7.64	5.88	12.55	12.74	4.7731371933928e-06	1.17392640550709	up	[PR]	--	Molecular Function: chlorophyllide a oxygenase [overall] activity (GO:0010277);; Cellular Component: integral component of membrane (GO:0016021);; Molecular Function: 2 iron, 2 sulfur cluster binding (GO:0051537);;	K13071|1.8e-75|han:110890956|K13071 pheophorbide a oxygenase [EC:1.14.15.17] | (RefSeq) pheophorbide a oxygenase, chloroplastic	--	--	Pheophorbide a oxygenase;; Rieske [2Fe-2S] domain;; Vanillate O-demethylase oxygenase C-terminal domain	Protochlorophyllide-dependent translocon component 52, chloroplastic OS=Arabidopsis thaliana OX=3702 GN=PTC52 PE=2 SV=1	protochlorophyllide-dependent translocon component 52, chloroplastic-like isoform X2 OS=Phoenix dactylifera OX=42345 GN=LOC103723821 PE=4 SV=1	P	Inorganic ion transport and metabolism	LOW QUALITY PROTEIN: protochlorophyllide-dependent translocon component 52, chloroplastic [Asparagus officinalis]
c104571.graph_c0	39	23	64	85	1.85	0.97	3.19	3.78	0.00618743066481638	1.49990807393408	up	[T]	Signal transduction mechanisms	Molecular Function: voltage-gated chloride channel activity (GO:0005247);; Cellular Component: integral component of membrane (GO:0016021);;	K05016|6.0e-189|aof:109823966|K05016 chloride channel 7 | (RefSeq) chloride channel protein CLC-a-like isoform X1	[P]	Inorganic ion transport and metabolism	Voltage gated chloride channel	Chloride channel protein CLC-b OS=Arabidopsis thaliana OX=3702 GN=CLC-B PE=1 SV=1	Uncharacterized protein OS=Asparagus officinalis OX=4686 GN=A4U43_C09F10630 PE=3 SV=1	P	Inorganic ion transport and metabolism	chloride channel protein CLC-a-like isoform X1 [Asparagus officinalis]
c105707.graph_c0	35	47	446	521	2.46	2.43	32.67	34.33	5.09501604276601e-50	3.93403332977322	up	--	--	Biological Process: regulation of gene expression (GO:0010468);;	--	--	--	Lateral organ boundaries (LOB) domain	LOB domain-containing protein 41 OS=Arabidopsis thaliana OX=3702 GN=LBD41 PE=2 SV=1	LOB domain-containing protein 41 OS=Phoenix dactylifera OX=42345 GN=LOC103713957 PE=3 SV=1	S	Function unknown	LOB domain-containing protein 41 [Phoenix dactylifera]
c96672.graph_c0	694	997	163	111	94.54	98.94	22.63	14.07	1.64590012623023e-17	-2.03739091528541	down	--	--	Cellular Component: nucleosome (GO:0000786);; Molecular Function: DNA binding (GO:0003677);; Cellular Component: nucleus (GO:0005634);; Molecular Function: protein heterodimerization activity (GO:0046982);;	K11251|3.4e-62|pda:103696590|K11251 histone H2A | (RefSeq) histone H2A	[B]	Chromatin structure and dynamics	C-terminus of histone H2A;; Core histone H2A/H2B/H3/H4	Probable histone H2A.5 OS=Oryza sativa subsp. indica OX=39946 GN=OsI_002060 PE=3 SV=1	Histone H2A OS=Hyacinthus orientalis OX=82025 PE=2 SV=1	B	Chromatin structure and dynamics	histone H2A [Hyacinthus orientalis]
c112730.graph_c0	1018	1178	1990	2157	28.07	23.53	62.94	60.49	3.16375897915058e-31	1.41236841430357	up	[G]	Carbohydrate transport and metabolism	Molecular Function: alpha,alpha-trehalase activity (GO:0004555);; Molecular Function: ATP binding (GO:0005524);; Biological Process: trehalose metabolic process (GO:0005991);;	K01194|5.0e-189|aof:109824953|K01194 alpha,alpha-trehalase [EC:3.2.1.28] | (RefSeq) probable trehalase	[G]	Carbohydrate transport and metabolism	Trehalase	Probable trehalase OS=Oryza sativa subsp. japonica OX=39947 GN=Os10g0521000 PE=2 SV=1	uncharacterized protein LOC104589402 OS=Nelumbo nucifera OX=4432 GN=LOC104589402 PE=4 SV=1	A	RNA processing and modification	uncharacterized protein LOC109838179 [Asparagus officinalis]
c103419.graph_c0	6	5	230	217	0.57	0.99	24.09	22.45	7.31442044806721e-31	5.17991106219803	up	--	--	--	--	--	--	--	--	uncharacterized protein LOC103696122 OS=Phoenix dactylifera OX=42345 GN=LOC103696122 PE=4 SV=1	--	--	uncharacterized protein LOC105060558 [Elaeis guineensis]
c100305.graph_c0	10668	16275	1897	1902	970.62	1094.77	173.67	156.93	1.01520581320607e-104	-2.28410521118555	down	--	--	Molecular Function: protein kinase activity (GO:0004672);; Molecular Function: ATP binding (GO:0005524);; Cellular Component: integral component of membrane (GO:0016021);;	K13415|2.6e-25|lsv:111882481|K13415 protein brassinosteroid insensitive 1 [EC:2.7.10.1 2.7.11.1] | (RefSeq) systemin receptor SR160-like	--	--	Leucine rich repeat;; Protein tyrosine and serine/threonine kinase;; Protein kinase domain;; Leucine Rich repeats (2 copies);; Leucine Rich Repeat;; Leucine rich repeat N-terminal domain;; Leucine Rich repeat	Probable LRR receptor-like serine/threonine-protein kinase At2g16250 OS=Arabidopsis thaliana OX=3702 GN=At2g16250 PE=1 SV=1	Protein kinase domain-containing protein OS=Asparagus officinalis OX=4686 GN=A4U43_C03F7080 PE=4 SV=1	T	Signal transduction mechanisms	probable LRR receptor-like serine/threonine-protein kinase At2g16250 [Asparagus officinalis]
c107780.graph_c0	293	396	485	542	9.03	9.03	15.77	15.66	9.49388403805024e-08	1.07285251192488	up	[E]	Amino acid transport and metabolism	Cellular Component: integral component of membrane (GO:0016021);; Molecular Function: transmembrane transporter activity (GO:0022857);;	K14638|1.9e-111|cmo:103484420|K14638 solute carrier family 15 (peptide/histidine transporter), member 3/4 | (RefSeq) protein NRT1/ PTR FAMILY 4.6-like	[E]	Amino acid transport and metabolism	POT family	Protein NRT1/ PTR FAMILY 4.4 OS=Arabidopsis thaliana OX=3702 GN=NPF4.4 PE=2 SV=1	Uncharacterized protein OS=Asparagus officinalis OX=4686 GN=A4U43_C10F16520 PE=3 SV=1	E	Amino acid transport and metabolism	protein NRT1/ PTR FAMILY 4.4-like [Asparagus officinalis]
c117018.graph_c0	171	297	56	30	13.39	19.27	6.19	4.75	2.50336689490139e-05	-1.74772210517825	down	--	--	Molecular Function: enzyme inhibitor activity (GO:0004857);; Biological Process: negative regulation of catalytic activity (GO:0043086);;	K01051|5.0e-09|cqi:110708709|K01051 pectinesterase [EC:3.1.1.11] | (RefSeq) probable pectinesterase/pectinesterase inhibitor 21	--	--	Plant invertase/pectin methylesterase inhibitor	Pectinesterase inhibitor 10 OS=Arabidopsis thaliana OX=3702 GN=PMEI10 PE=2 SV=1	PMEI domain-containing protein OS=Musa acuminata subsp. malaccensis OX=214687 PE=4 SV=1	S	Function unknown	PREDICTED: 21 kDa protein-like [Musa acuminata subsp. malaccensis]
c102754.graph_c0	1599	2184	2618	2844	96.76	97.2	168.12	163.24	5.67744362040308e-22	1.0421220433428	up	--	--	Molecular Function: metal ion binding (GO:0046872);;	K10666|1.7e-46|aof:109819918|K10666 E3 ubiquitin-protein ligase RNF5 [EC:2.3.2.27] | (RefSeq) E3 ubiquitin-protein ligase RMA3-like	[O]	Posttranslational modification, protein turnover, chaperones	Zinc finger, C3HC4 type (RING finger);; RING-type zinc-finger;; Zinc finger, C3HC4 type (RING finger);; Ring finger domain;; Zinc finger, C3HC4 type (RING finger);; zinc finger of C3HC4-type, RING	E3 ubiquitin-protein ligase RMA3 OS=Arabidopsis thaliana OX=3702 GN=RMA3 PE=1 SV=1	RING-type domain-containing protein OS=Asparagus officinalis OX=4686 GN=A4U43_C01F9140 PE=4 SV=1	O	Posttranslational modification, protein turnover, chaperones	E3 ubiquitin-protein ligase RMA3-like [Asparagus officinalis]
c54978.graph_c0	0	0	43	20	0	0	15.86	7.11	1.15236386030958e-06	3.66530092427753	up	--	--	Molecular Function: transferase activity (GO:0016740);;	K01188|4.5e-06|sita:101778196|K01188 beta-glucosidase [EC:3.2.1.21] | (RefSeq) beta-glucosidase 12	--	--	--	Polygalacturonase inhibitor 2 OS=Arabidopsis thaliana OX=3702 GN=PGIP2 PE=2 SV=2	Polygalacturonase inhibitor OS=Apostasia shenzhenica OX=1088818 GN=pgip PE=4 SV=1	S	Function unknown	Polygalacturonase inhibitor [Apostasia shenzhenica]
c94398.graph_c0	13	43	105	131	0.54	1.32	4.58	5.09	7.55653864564817e-07	2.35928716265202	up	--	--	Molecular Function: hydrolase activity, hydrolyzing O-glycosyl compounds (GO:0004553);; Biological Process: carbohydrate metabolic process (GO:0005975);;	K19891|8.6e-67|smo:SELMODRAFT_443280|K19891 glucan endo-1,3-beta-glucosidase 1/2/3 [EC:3.2.1.39] | (RefSeq) hypothetical protein	--	--	Glycosyl hydrolases family 17	Glucan endo-1,3-beta-glucosidase 11 OS=Arabidopsis thaliana OX=3702 GN=At1g32860 PE=2 SV=1	Uncharacterized protein OS=Asparagus officinalis OX=4686 GN=A4U43_C01F24890 PE=3 SV=1	G	Carbohydrate transport and metabolism	glucan endo-1,3-beta-glucosidase 14-like [Asparagus officinalis]
c91658.graph_c0	46	39	1	1	5.56	3.68	0.13	0.12	0.000112741996656949	-2.90456587116959	down	[G]	Carbohydrate transport and metabolism	Molecular Function: channel activity (GO:0015267);; Cellular Component: integral component of membrane (GO:0016021);;	K09873|1.0e-75|aof:109839953|K09873 aquaporin TIP | (RefSeq) probable aquaporin TIP4-3	[G]	Carbohydrate transport and metabolism	Major intrinsic protein	Probable aquaporin TIP4-3 OS=Oryza sativa subsp. japonica OX=39947 GN=TIP4-3 PE=2 SV=1	Uncharacterized protein OS=Asparagus officinalis OX=4686 GN=A4U43_C05F19380 PE=3 SV=1	G	Carbohydrate transport and metabolism	probable aquaporin TIP4-3 [Asparagus officinalis]
c101429.graph_c0	175	257	398	311	15.17	16.36	35.75	25.19	5.1310985704769e-06	1.21027011711606	up	--	--	--	--	--	--	--	Uncharacterized protein At4g14100 OS=Arabidopsis thaliana OX=3702 GN=At4g14100 PE=2 SV=1	uncharacterized protein At4g14100-like OS=Phoenix dactylifera OX=42345 GN=LOC103712387 PE=4 SV=1	--	--	uncharacterized protein At4g14100 [Elaeis guineensis]
c117131.graph_c0	337	424	61	71	6.67	5.72	2.42	1.57	3.5911709589859e-11	-1.93966168016874	down	[V]	Defense mechanisms	Molecular Function: ATP binding (GO:0005524);; Cellular Component: integral component of membrane (GO:0016021);; Molecular Function: ATPase activity (GO:0016887);; Molecular Function: ATPase-coupled transmembrane transporter activity (GO:0042626);;	K05658|0.0e+00|spen:107011115|K05658 ATP-binding cassette, subfamily B (MDR/TAP), member 1 [EC:7.6.2.2] | (RefSeq) ABC transporter B family member 19	[Q]	Secondary metabolites biosynthesis, transport and catabolism	ABC transporter transmembrane region;; ABC transporter;; RecF/RecN/SMC N terminal domain;; AAA ATPase domain;; P-loop containing region of AAA domain;; Zeta toxin;; Predicted ATPase of the ABC class	ABC transporter B family member 19 OS=Arabidopsis thaliana OX=3702 GN=ABCB19 PE=1 SV=1	Putative ABC transporter B family member 19-like (Fragment) OS=Solanum chacoense OX=4108 PE=4 SV=1	Q	Secondary metabolites biosynthesis, transport and catabolism	ABC transporter B family member 19 [Solanum pennellii]
c84778.graph_c0	96	120	156	160	6.4	5.95	10.68	9.87	0.00418200367493193	1.00988619444804	up	--	--	Molecular Function: ubiquitin-protein transferase activity (GO:0004842);;	--	--	--	--	U-box domain-containing protein 27 OS=Arabidopsis thaliana OX=3702 GN=PUB27 PE=2 SV=1	RING-type E3 ubiquitin transferase OS=Dendrobium catenatum OX=906689 GN=PUB27 PE=4 SV=1	G	Carbohydrate transport and metabolism	LOW QUALITY PROTEIN: U-box domain-containing protein 27-like [Asparagus officinalis]
c101968.graph_c0	1673	2232	308	310	80.36	79.07	15.8	14.66	8.77811592731482e-47	-2.12010084575424	down	[S]	Function unknown	Molecular Function: hydrolase activity, acting on ester bonds (GO:0016788);;	K00679|1.8e-52|cic:CICLE_v10027727mg|K00679 phospholipid:diacylglycerol acyltransferase [EC:2.3.1.158] | (RefSeq) hypothetical protein	--	--	GDSL-like Lipase/Acylhydrolase	GDSL esterase/lipase At5g33370 OS=Arabidopsis thaliana OX=3702 GN=At5g33370 PE=2 SV=1	Lipase_GDSL domain-containing protein OS=Asparagus officinalis OX=4686 GN=A4U43_C04F2510 PE=3 SV=1	I	Lipid transport and metabolism	GDSL esterase/lipase At5g33370-like [Asparagus officinalis]
c96237.graph_c0	17	42	339	314	1.79	4.37	39.73	32.48	1.48178643636307e-30	3.80029099806247	up	--	--	--	--	--	--	--	--	Uncharacterized protein OS=Asparagus officinalis OX=4686 GN=A4U43_C05F2730 PE=4 SV=1	--	--	uncharacterized protein LOC109843815 [Asparagus officinalis]
c111312.graph_c0	417	140	0	0	20.07	4.97	0	0	6.7255448309445e-06	-3.50046319179558	down	--	--	Molecular Function: cysteine-type endopeptidase activity (GO:0004197);; Biological Process: proteolysis (GO:0006508);;	--	--	--	Potyvirus P1 protease;; Helper component proteinase	--	--	--	--	--
c109240.graph_c0	148	184	307	381	4.06	3.74	8.92	9.78	1.52167965765375e-09	1.5149289462857	up	[G]	Carbohydrate transport and metabolism	Molecular Function: hydrolase activity, hydrolyzing O-glycosyl compounds (GO:0004553);; Biological Process: carbohydrate metabolic process (GO:0005975);;	K05350|4.3e-152|aof:109836242|K05350 beta-glucosidase [EC:3.2.1.21] | (RefSeq) beta-glucosidase 18-like	[G]	Carbohydrate transport and metabolism	Glycosyl hydrolase family 1;; Glycosyl hydrolase family 1	Beta-glucosidase 16 OS=Oryza sativa subsp. japonica OX=39947 GN=BGLU16 PE=3 SV=2	Putative inactive beta-glucosidase 14 OS=Ananas comosus OX=4615 GN=ACMD2_15511 PE=3 SV=1	G	Carbohydrate transport and metabolism	beta-glucosidase 18-like [Asparagus officinalis]
c103058.graph_c0	178	216	251	337	17.2	5.53	8.12	11.11	0.000104087490707201	1.04804236839029	up	--	--	Molecular Function: molecular_function (GO:0003674);; Molecular Function: nucleic acid binding (GO:0003676);; Molecular Function: RNA binding (GO:0003723);; Molecular Function: catalytic activity (GO:0003824);; Molecular Function: nuclease activity (GO:0004518);; Molecular Function: endonuclease activity (GO:0004519);; Molecular Function: binding (GO:0005488);; Cellular Component: cellular_compon…	--	[R]	General function prediction only	PPR repeat family;; PPR repeat;; PPR repeat;; Pentatricopeptide repeat domain;; Pentacotripeptide-repeat region of PRORP	Pentatricopeptide repeat-containing protein At1g80880, mitochondrial OS=Arabidopsis thaliana OX=3702 GN=At1g80880 PE=2 SV=1	Uncharacterized protein OS=Asparagus officinalis OX=4686 GN=A4U43_C05F34060 PE=4 SV=1	S	Function unknown	pentatricopeptide repeat-containing protein At1g80880, mitochondrial [Asparagus officinalis]
c101726.graph_c0	8	6	41	60	0.28	0.15	1.5	1.94	3.21321099506934e-05	2.62749520280953	up	--	--	--	K03029|1.5e-22|lang:109332961|K03029 26S proteasome regulatory subunit N10 | (RefSeq) 26S proteasome non-ATPase regulatory subunit 4 homolog	--	--	Protein of unknown function (DUF632);; Protein of unknown function (DUF632)	Protein ALTERED PHOSPHATE STARVATION RESPONSE 1 OS=Arabidopsis thaliana OX=3702 GN=APSR1 PE=2 SV=1	DUF632 domain-containing protein OS=Asparagus officinalis OX=4686 GN=A4U43_C09F2460 PE=4 SV=1	S	Function unknown	uncharacterized protein A4U43_C09F2460 [Asparagus officinalis]
c104665.graph_c0	729	929	70	89	28.71	27	2.9	3.27	1.35221013078962e-35	-2.80453190310953	down	[G]	Carbohydrate transport and metabolism	Molecular Function: hydrolase activity, hydrolyzing O-glycosyl compounds (GO:0004553);; Biological Process: carbohydrate metabolic process (GO:0005975);;	K01181|4.4e-77|nta:107811288|K01181 endo-1,4-beta-xylanase [EC:3.2.1.8] | (RefSeq) probable endo-1,4-beta-xylanase C	--	--	Glycosyl hydrolase family 10	Endo-1,4-beta-xylanase 5-like OS=Arabidopsis thaliana OX=3702 GN=At4g33820 PE=2 SV=1	GH10 domain-containing protein OS=Asparagus officinalis OX=4686 GN=A4U43_C10F16500 PE=3 SV=1	G	Carbohydrate transport and metabolism	uncharacterized protein LOC109825783 [Asparagus officinalis]
c104865.graph_c0	6344	8683	12256	12722	359.37	368.69	844.73	782.88	2.24690293469062e-49	1.24865882448119	up	[O]	Posttranslational modification, protein turnover, chaperones	Cellular Component: cellular_component (GO:0005575);; Cellular Component: intracellular (GO:0005622);; Cellular Component: obsolete cell (GO:0005623);; Cellular Component: cytoplasm (GO:0005737);; Cellular Component: vacuole (GO:0005773);; Cellular Component: vacuolar membrane (GO:0005774);; Cellular Component: Golgi apparatus (GO:0005794);; Cellular Component: plasma membrane (GO:0005886);; Cell…	--	[C]	Energy production and conversion	SPFH domain / Band 7 family	Hypersensitive-induced response protein 4 OS=Arabidopsis thaliana OX=3702 GN=HIR4 PE=1 SV=1	Band 7 protein OS=Macleaya cordata OX=56857 GN=BVC80_1827g27 PE=4 SV=1	C	Energy production and conversion	hypersensitive-induced response protein 4 [Asparagus officinalis]
c111904.graph_c0	54	66	7	11	3.7	3.44	0.47	0.73	0.00702137693095811	-1.78027250548949	down	--	--	Molecular Function: peptidase activity (GO:0008233);;	--	--	--	Retrotransposon gag protein	--	Gag protease polyprotein (Fragment) OS=Aloe vera OX=34199 PE=4 SV=1	L	Replication, recombination and repair	uncharacterized protein LOC109846096 [Asparagus officinalis]
c93582.graph_c0	108	92	7	30	9.6	6	0.64	2.49	0.00592887465524596	-1.66366386009573	down	--	--	Cellular Component: integral component of membrane (GO:0016021);;	--	--	--	Protein of unknown function (DUF1218)	--	Uncharacterized protein OS=Asparagus officinalis OX=4686 GN=A4U43_C06F2390 PE=4 SV=1	S	Function unknown	uncharacterized protein LOC109845213 [Asparagus officinalis]
c107941.graph_c1	313	429	1156	1289	12.16	12.32	47.26	46.93	1.29540119188103e-48	2.21296725962323	up	[IQ]	--	Molecular Function: 4-coumarate-CoA ligase activity (GO:0016207);;	K01904|1.9e-202|egu:105053813|K01904 4-coumarate--CoA ligase [EC:6.2.1.12] | (RefSeq) probable 4-coumarate--CoA ligase 2	[I]	Lipid transport and metabolism	AMP-binding enzyme;; AMP-binding enzyme C-terminal domain	4-coumarate-CoA ligase 2 OS=Narcissus pseudonarcissus OX=39639 GN=4CL2 PE=2 SV=1	4-coumarate-CoA ligase 1 OS=Narcissus papyraceus OX=54854 GN=4CL1 PE=2 SV=1	I	Lipid transport and metabolism	4-coumarate-CoA ligase 1 [Narcissus papyraceus]
c98080.graph_c0	155	182	7	8	16.09	13.84	0.75	0.78	1.80381290465162e-12	-3.47558653157848	down	--	--	Biological Process: lipid transport (GO:0006869);; Molecular Function: lipid binding (GO:0008289);; Cellular Component: integral component of membrane (GO:0016021);;	--	--	--	Probable lipid transfer;; Protease inhibitor/seed storage/LTP family	Protein YLS3 OS=Arabidopsis thaliana OX=3702 GN=YLS3 PE=2 SV=1	AAI domain-containing protein OS=Asparagus officinalis OX=4686 GN=A4U43_C07F38550 PE=3 SV=1	S	Function unknown	protein YLS3-like [Asparagus officinalis]
c117917.graph_c0	305	395	625	682	10.59	10.14	22.86	22.19	2.65761311379067e-14	1.3930283343305	up	[S]	Function unknown	--	--	[O]	Posttranslational modification, protein turnover, chaperones	ATP-dependent protease La (LON) substrate-binding domain;; Zinc finger, C3HC4 type (RING finger);; Tetratricopeptide repeat;; Ring finger domain;; zinc finger of C3HC4-type, RING;; Zinc finger, C3HC4 type (RING finger);; Zinc finger, C3HC4 type (RING finger)	--	Peroxisome biogenesis factor 10 OS=Apostasia shenzhenica OX=1088818 GN=PEX10 PE=4 SV=1	O	Posttranslational modification, protein turnover, chaperones	LON peptidase N-terminal domain and RING finger protein 1 isoform X1 [Asparagus officinalis]
c114954.graph_c1	155	212	598	699	5.67	5.68	22.99	23.92	6.68339198222774e-31	2.2933604325148	up	[G]	Carbohydrate transport and metabolism	Molecular Function: trehalose-phosphatase activity (GO:0004805);; Biological Process: trehalose biosynthetic process (GO:0005992);;	K01087|7.4e-192|aof:109839657|K01087 trehalose 6-phosphate phosphatase [EC:3.1.3.12] | (RefSeq) probable trehalose-phosphate phosphatase F isoform X1	[G]	Carbohydrate transport and metabolism	Trehalose-phosphatase	Probable trehalose-phosphate phosphatase G OS=Arabidopsis thaliana OX=3702 GN=TPPG PE=2 SV=1	Trehalose 6-phosphate phosphatase OS=Asparagus officinalis OX=4686 GN=A4U43_C04F35590 PE=3 SV=1	G	Carbohydrate transport and metabolism	probable trehalose-phosphate phosphatase F isoform X1 [Asparagus officinalis]
c105328.graph_c1	211	310	577	565	14.44	15.71	36.85	31.04	1.67055896961127e-15	1.62655137319379	up	--	--	Biological Process: reproduction (GO:0000003);; Biological Process: negative regulation of transcription by RNA polymerase II (GO:0000122);; Cellular Component: ubiquitin ligase complex (GO:0000151);; Biological Process: protein polyubiquitination (GO:0000209);; Biological Process: non-recombinational repair (GO:0000726);; Cellular Component: chromosome, telomeric region (GO:0000781);; Biological…	--	[O]	Posttranslational modification, protein turnover, chaperones	Zinc finger, C3HC4 type (RING finger);; Ring finger domain;; Zinc finger, C3HC4 type (RING finger)	E3 ubiquitin-protein ligase AIRP2 OS=Arabidopsis thaliana OX=3702 GN=AIRP2 PE=1 SV=1	RING-type domain-containing protein OS=Asparagus officinalis OX=4686 GN=A4U43_C04F5860 PE=4 SV=1	O	Posttranslational modification, protein turnover, chaperones	uncharacterized protein LOC109836700 [Asparagus officinalis]
c93484.graph_c0	127	191	23	36	17.53	18.58	2.99	4.63	9.66456079707192e-05	-1.74522741262301	down	--	--	--	--	--	--	--	--	uncharacterized protein LOC103696095 OS=Phoenix dactylifera OX=42345 GN=LOC103696095 PE=4 SV=1	--	--	uncharacterized protein LOC105060875 [Elaeis guineensis]
c105604.graph_c0	91	83	1039	944	6.34	4.27	75.78	61.75	2.22844692958852e-78	3.92644114914375	up	--	--	Cellular Component: integral component of membrane (GO:0016021);;	--	--	--	--	--	Uncharacterized protein OS=Asparagus officinalis OX=4686 GN=A4U43_C05F8310 PE=4 SV=1	--	--	uncharacterized protein A4U43_C05F8310 [Asparagus officinalis]
c114731.graph_c0	1591	1975	433	546	68.81	61.33	19.06	21.87	7.99538926119065e-20	-1.3454596386917	down	[P]	Inorganic ion transport and metabolism	Molecular Function: N,N-dimethylaniline monooxygenase activity (GO:0004499);; Molecular Function: flavin adenine dinucleotide binding (GO:0050660);; Molecular Function: NADP binding (GO:0050661);;	K11816|4.7e-18|aof:109836470|K11816 indole-3-pyruvate monooxygenase [EC:1.14.13.168] | (RefSeq) probable indole-3-pyruvate monooxygenase YUCCA9	[Q]	Secondary metabolites biosynthesis, transport and catabolism	Flavin-binding monooxygenase-like;; Pyridine nucleotide-disulphide oxidoreductase;; NAD(P)-binding Rossmann-like domain;; L-lysine 6-monooxygenase (NADPH-requiring);; FAD binding domain;; Flavin-binding monooxygenase-like	Probable flavin-containing monooxygenase 1 OS=Arabidopsis thaliana OX=3702 GN=FMO1 PE=2 SV=1	Flavin-containing monooxygenase OS=Solanum tuberosum OX=4113 GN=102605500 PE=3 SV=1	Q	Secondary metabolites biosynthesis, transport and catabolism	PREDICTED: probable flavin-containing monooxygenase 1 isoform X1 [Solanum tuberosum]
c115198.graph_c1	5662	7517	27632	28404	413.57	403.81	2099.83	1939.33	4.14570584826341e-237	2.59779980871997	up	[G]	Carbohydrate transport and metabolism	Molecular Function: chitinase activity (GO:0004568);; Biological Process: carbohydrate metabolic process (GO:0005975);; Biological Process: chitin catabolic process (GO:0006032);; Molecular Function: chitin binding (GO:0008061);; Biological Process: cell wall macromolecule catabolic process (GO:0016998);;	K01183|2.7e-111|egr:104456220|K01183 chitinase [EC:3.2.1.14] | (RefSeq) endochitinase EP3	[R]	General function prediction only	Chitinase class I;; Chitin recognition protein	Chitinase 5 OS=Oryza sativa subsp. japonica OX=39947 GN=Cht5 PE=2 SV=1	Chitin-binding type-1 domain-containing protein OS=Eucalyptus grandis OX=71139 GN=EUGRSUZ_H00326 PE=3 SV=1	L	Replication, recombination and repair	PREDICTED: endochitinase EP3 [Eucalyptus grandis]
c108708.graph_c0	196	250	10	12	6.73	6.35	0.36	0.39	2.40525639544621e-15	-3.45948941865876	down	--	--	Cellular Component: integral component of membrane (GO:0016021);;	K23877|1.2e-40|soe:110782899|K23877 xyloglucan O-acetyltransferase | (RefSeq) protein ALTERED XYLOGLUCAN 4 isoform X1	--	--	GDSL/SGNH-like Acyl-Esterase family found in Pmr5 and Cas1p;; PMR5 N terminal Domain	Protein ESKIMO 1 OS=Arabidopsis thaliana OX=3702 GN=ESK1 PE=1 SV=1	protein ESKIMO 1-like isoform X1 OS=Juglans regia OX=51240 GN=LOC109007155 PE=3 SV=1	S	Function unknown	protein ESKIMO 1 [Asparagus officinalis]
c105111.graph_c0	1360	1989	2528	2621	60.1	64.49	116.7	107.53	3.79967010773056e-22	1.13804951166057	up	[G]	Carbohydrate transport and metabolism	Biological Process: biosynthetic process (GO:0009058);; Molecular Function: strictosidine synthase activity (GO:0016844);;	K01757|4.8e-46|csat:104751270|K01757 strictosidine synthase [EC:4.3.3.2] | (RefSeq) protein STRICTOSIDINE SYNTHASE-LIKE 11-like	[R]	General function prediction only	Strictosidine synthase;; SMP-30/Gluconolactonase/LRE-like region;; NHL repeat	Protein STRICTOSIDINE SYNTHASE-LIKE 3 OS=Arabidopsis thaliana OX=3702 GN=SSL3 PE=2 SV=1	Str_synth domain-containing protein OS=Asparagus officinalis OX=4686 GN=A4U43_C05F16570 PE=3 SV=1	J	Translation, ribosomal structure and biogenesis	protein STRICTOSIDINE SYNTHASE-LIKE 3-like [Asparagus officinalis]
c117081.graph_c0	594	925	5461	5860	20.02	18.26	101.92	99.9	6.91910812668222e-205	3.40423376292088	up	[T]	Signal transduction mechanisms	Molecular Function: protein kinase activity (GO:0004672);; Molecular Function: ATP binding (GO:0005524);; Cellular Component: integral component of membrane (GO:0016021);;	K00924|2.1e-166|pda:103710231|K00924 kinase [EC:2.7.1.-] | (RefSeq) receptor-like protein kinase 5	--	--	Protein tyrosine and serine/threonine kinase;; Protein kinase domain;; Leucine rich repeat;; Leucine Rich repeats (2 copies);; Leucine rich repeat N-terminal domain;; Leucine Rich Repeat	Receptor-like protein kinase 5 OS=Arabidopsis thaliana OX=3702 GN=RLK5 PE=1 SV=1	Protein kinase domain-containing protein OS=Asparagus officinalis OX=4686 GN=A4U43_C05F26820 PE=4 SV=1	T	Signal transduction mechanisms	LOW QUALITY PROTEIN: receptor-like protein kinase 5 [Asparagus officinalis]
c92911.graph_c0	732	1215	2847	2937	80.39	97.66	321.56	301.04	4.68879517829733e-55	2.08748602300781	up	--	--	Biological Process: reproduction (GO:0000003);; Biological Process: protein polyubiquitination (GO:0000209);; Biological Process: cell morphogenesis (GO:0000902);; Biological Process: cell morphogenesis involved in differentiation (GO:0000904);; Biological Process: developmental process involved in reproduction (GO:0003006);; Molecular Function: molecular_function (GO:0003674);; Molecular Functio…	K11982|1.5e-29|nta:107767786|K11982 E3 ubiquitin-protein ligase RNF115/126 [EC:2.3.2.27] | (RefSeq) E3 ubiquitin-protein ligase RNF181-like	[O]	Posttranslational modification, protein turnover, chaperones	Ring finger domain;; Zinc finger, C3HC4 type (RING finger);; RING-like zinc finger;; RING-H2 zinc finger domain;; Zinc finger, C3HC4 type (RING finger)	E3 ubiquitin-protein ligase MPSR1 OS=Arabidopsis thaliana OX=3702 GN=MPSR1 PE=1 SV=1	RING-type domain-containing protein OS=Ensete ventricosum OX=4639 GN=B296_00038493 PE=4 SV=1	O	Posttranslational modification, protein turnover, chaperones	E3 ubiquitin-protein ligase MPSR1 [Elaeis guineensis]
c111168.graph_c0	433	498	124	163	28.13	23.37	8.14	9.58	6.79398777747982e-06	-1.1650437714371	down	[Q]	Secondary metabolites biosynthesis, transport and catabolism	Molecular Function: oxidoreductase activity (GO:0016491);;	--	--	--	Taurine catabolism dioxygenase TauD, TfdA family	Clavaminate synthase-like protein At3g21360 OS=Arabidopsis thaliana OX=3702 GN=At3g21360 PE=1 SV=1	TauD domain-containing protein OS=Asparagus officinalis OX=4686 GN=A4U43_C07F25510 PE=4 SV=1	S	Function unknown	clavaminate synthase-like protein At3g21360 [Asparagus officinalis]
c99589.graph_c0	95	148	17	11	4.48	5.92	0.92	0.53	1.64067239276342e-05	-2.24722775335505	down	[H]	Coenzyme transport and metabolism	Cellular Component: integral component of membrane (GO:0016021);; Molecular Function: transferase activity, transferring alkyl or aryl (other than methyl) groups (GO:0016765);;	K09833|2.1e-128|egu:105052944|K09833 homogentisate phytyltransferase / homogentisate geranylgeranyltransferase [EC:2.5.1.115 2.5.1.116] | (RefSeq) homogentisate geranylgeranyltransferase, chloroplastic-like	--	--	UbiA prenyltransferase family	Homogentisate geranylgeranyltransferase, chloroplastic OS=Oryza sativa subsp. japonica OX=39947 GN=HGGT PE=2 SV=2	Homogentisate geranylgeranyltransferase OS=Elaeis guineensis var. tenera OX=51953 PE=2 SV=1	H	Coenzyme transport and metabolism	homogentisate geranylgeranyltransferase [Elaeis guineensis]
c115616.graph_c0	387	648	158	174	10.94	13.81	4.82	4.88	2.71137755255955e-05	-1.07635449098641	down	[V]	Defense mechanisms	Molecular Function: ATP binding (GO:0005524);; Cellular Component: integral component of membrane (GO:0016021);; Molecular Function: ATPase activity (GO:0016887);;	K05681|1.1e-190|nau:109228191|K05681 ATP-binding cassette, subfamily G (WHITE), member 2 | (RefSeq) ABC transporter G family member 9-like	[Q]	Secondary metabolites biosynthesis, transport and catabolism	ABC-2 type transporter;; ABC transporter;; ABC-2 type transporter;; AAA domain, putative AbiEii toxin, Type IV TA system	ABC transporter G family member 14 OS=Arabidopsis thaliana OX=3702 GN=ABCG14 PE=1 SV=1	ABC transporter G family member 14-like isoform X2 OS=Phoenix dactylifera OX=42345 GN=LOC103696134 PE=4 SV=1	Q	Secondary metabolites biosynthesis, transport and catabolism	LOW QUALITY PROTEIN: ABC transporter G family member 14-like [Asparagus officinalis]
c93039.graph_c0	39	93	307	282	2.99	5.24	24.51	20.19	1.96813669096512e-15	2.58050920283227	up	--	--	Biological Process: immune system process (GO:0002376);; Biological Process: regulation of immune system process (GO:0002682);; Biological Process: negative regulation of immune system process (GO:0002683);; Biological Process: positive regulation of immune system process (GO:0002684);; Molecular Function: molecular_function (GO:0003674);; Molecular Function: nucleic acid binding (GO:0003676);; M…	K12191|6.9e-11|cmax:111497397|K12191 charged multivesicular body protein 2A | (RefSeq) vacuolar protein sorting-associated protein 2 homolog 2-like	--	--	LSD1 zinc finger	Protein LSD1 OS=Oryza sativa subsp. japonica OX=39947 GN=LSD1 PE=2 SV=1	Uncharacterized protein OS=Amborella trichopoda OX=13333 GN=AMTR_s00149p00075900 PE=4 SV=1	S	Function unknown	PREDICTED: uncharacterized protein LOC105765014 isoform X2 [Gossypium raimondii]
c113667.graph_c0	231	360	569	534	8.71	10.16	22.43	18.85	3.18691687879591e-11	1.40332733027697	up	--	--	Biological Process: positive regulation of growth (GO:0045927);;	K18081|4.8e-47|bna:111208244|K18081 myotubularin-related protein 1/2 [EC:3.1.3.64 3.1.3.95] | (RefSeq) phosphatidylinositol-3-phosphatase myotubularin-2-like	--	--	Protein of unknown function (DUF668);; Domain of unknown function (DUF3475)	--	uncharacterized protein LOC103715458 OS=Phoenix dactylifera OX=42345 GN=LOC103715458 PE=4 SV=1	S	Function unknown	LOW QUALITY PROTEIN: uncharacterized protein LOC109837527 [Asparagus officinalis]
c85883.graph_c0	326	489	28	42	28.17	31.03	2.51	3.39	4.12615719919485e-19	-2.87338446129976	down	--	--	Molecular Function: electron transfer activity (GO:0009055);; Cellular Component: integral component of membrane (GO:0016021);;	--	--	--	Plastocyanin-like domain	Early nodulin-like protein 2 OS=Arabidopsis thaliana OX=3702 GN=At4g27520 PE=1 SV=1	Putative cold-regulated protein OS=Allium sativum OX=4682 PE=2 SV=1	S	Function unknown	putative cold-regulated protein [Allium sativum]
c98927.graph_c0	379	521	746	747	42.64	42.88	86.36	78.51	1.7044223799385e-12	1.23361164292184	up	[O]	Posttranslational modification, protein turnover, chaperones	Biological Process: protein catabolic process (GO:0030163);;	K06891|2.7e-76|aof:109850112|K06891 ATP-dependent Clp protease adaptor protein ClpS | (RefSeq) ATP-dependent Clp protease adapter protein CLPS1, chloroplastic	--	--	ATP-dependent Clp protease adaptor protein ClpS	ATP-dependent Clp protease adapter protein CLPS1, chloroplastic OS=Arabidopsis thaliana OX=3702 GN=CPLS1 PE=1 SV=1	ClpS domain-containing protein OS=Asparagus officinalis OX=4686 GN=A4U43_C07F36860 PE=3 SV=1	S	Function unknown	ATP-dependent Clp protease adapter protein CLPS1, chloroplastic [Asparagus officinalis]
c104853.graph_c0	379	819	107	139	19.93	31.72	5.88	6.83	6.76365741900019e-09	-1.6700551568013	down	--	--	--	--	--	--	Protein of unknown function (DUF1005)	--	Uncharacterized protein OS=Morus notabilis OX=981085 GN=L484_025508 PE=4 SV=1	S	Function unknown	LOW QUALITY PROTEIN: uncharacterized protein LOC109833168 [Asparagus officinalis]
c95167.graph_c0	10	14	101	63	0.83	0.86	8.67	4.9	1.60706628188791e-07	2.82444303610469	up	--	--	Molecular Function: RNA polymerase II transcription regulatory region sequence-specific DNA binding (GO:0000977);; Molecular Function: DNA-binding transcription factor activity (GO:0003700);; Cellular Component: nucleus (GO:0005634);; Biological Process: positive regulation of transcription by RNA polymerase II (GO:0045944);; Molecular Function: protein dimerization activity (GO:0046983);;	K09264|4.7e-73|aof:109851573|K09264 MADS-box transcription factor, plant | (RefSeq) truncated transcription factor CAULIFLOWER A-like	[K]	Transcription	SRF-type transcription factor (DNA-binding and dimerisation domain);; K-box region	Agamous-like MADS-box protein MADS3 OS=Vitis vinifera OX=29760 GN=MADS3 PE=2 SV=1	AGL6-like protein 2 OS=Iris fulva OX=92176 PE=2 SV=1	K	Transcription	truncated transcription factor CAULIFLOWER A-like [Asparagus officinalis]
c104792.graph_c0	45	78	9	10	1.33	1.7	0.28	0.28	0.00893168611747152	-1.72484621298779	down	--	--	Molecular Function: microtubule motor activity (GO:0003777);; Molecular Function: ATP binding (GO:0005524);; Biological Process: microtubule-based movement (GO:0007018);; Molecular Function: microtubule binding (GO:0008017);;	K10398|3.0e-232|aof:109827103|K10398 kinesin family member 11 | (RefSeq) kinesin-like protein KIN-10A	[Z]	Cytoskeleton	Kinesin motor domain	Kinesin-like protein KIN-10A OS=Oryza sativa subsp. japonica OX=39947 GN=KIN10A PE=2 SV=1	Kinesin motor domain-containing protein OS=Asparagus officinalis OX=4686 GN=A4U43_UnF820 PE=3 SV=1	Z	Cytoskeleton	uncharacterized protein A4U43_UnF820 [Asparagus officinalis]
c110361.graph_c0	54	121	4	1	2.55	4.25	0.2	0.04	3.30959799475924e-07	-3.34395154121585	down	[R]	General function prediction only	Molecular Function: protein serine/threonine kinase activity (GO:0004674);; Molecular Function: ATP binding (GO:0005524);;	K01534|4.3e-102|var:108330779|K01534 Zn2+/Cd2+-exporting ATPase [EC:7.2.2.12 7.2.2.21] | (RefSeq) cadmium/zinc-transporting ATPase HMA3-like	[T]	Signal transduction mechanisms	Protein tyrosine and serine/threonine kinase;; Protein kinase domain	Probable receptor-like serine/threonine-protein kinase At5g57670 OS=Arabidopsis thaliana OX=3702 GN=At5g57670 PE=2 SV=1	Protein kinase domain-containing protein OS=Asparagus officinalis OX=4686 GN=A4U43_C05F24590 PE=3 SV=1	T	Signal transduction mechanisms	probable receptor-like serine/threonine-protein kinase At5g57670 [Asparagus officinalis]
c107850.graph_c0	622	741	23	34	23.68	21.27	0.95	1.2	3.00597978586144e-43	-3.91634944163482	down	--	--	Molecular Function: monooxygenase activity (GO:0004497);; Molecular Function: iron ion binding (GO:0005506);; Molecular Function: oxidoreductase activity, acting on paired donors, with incorporation or reduction of molecular oxygen (GO:0016705);; Molecular Function: heme binding (GO:0020037);;	K01723|3.2e-177|mus:103993834|K01723 hydroperoxide dehydratase [EC:4.2.1.92] | (RefSeq) allene oxide synthase 2-like	--	--	Cytochrome P450	Allene oxide synthase 2 OS=Oryza sativa subsp. japonica OX=39947 GN=CYP74A2 PE=2 SV=2	Uncharacterized protein OS=Ensete ventricosum OX=4639 GN=GW17_00018249 PE=4 SV=1	C	Energy production and conversion	PREDICTED: allene oxide synthase 2-like [Musa acuminata subsp. malaccensis]
c101224.graph_c0	24	32	149	142	1.98	1.94	12.76	10.96	3.05758352498698e-11	2.67413732181125	up	--	--	Cellular Component: integral component of membrane (GO:0016021);;	--	--	--	--	--	Uncharacterized protein OS=Asparagus officinalis OX=4686 GN=A4U43_C06F9920 PE=4 SV=1	--	--	uncharacterized protein LOC109828539 [Asparagus officinalis]
c79358.graph_c0	243	346	107	81	88.23	89.1	37.2	27.05	0.00137223881050295	-1.06767431164761	down	--	--	Biological Process: lipid transport (GO:0006869);; Molecular Function: lipid binding (GO:0008289);; Cellular Component: membrane (GO:0016020);;	--	--	--	--	Non-specific lipid-transfer protein OS=Spinacia oleracea OX=3562 PE=1 SV=2	Non-specific lipid-transfer protein OS=Phoenix dactylifera OX=42345 GN=LOC103713415 PE=3 SV=1	G	Carbohydrate transport and metabolism	non-specific lipid-transfer protein 1-like [Phoenix dactylifera]
c100541.graph_c0	1	5	28	33	0.23	0.82	6.31	6.95	0.000425811603433897	2.60752703765815	up	--	--	Molecular Function: nucleic acid binding (GO:0003676);; Molecular Function: 3'-5' exonuclease activity (GO:0008408);;	K22807|2.3e-07|cqi:110714916|K22807 werner syndrome-like exonuclease [EC:3.1.11.-] | (RefSeq) Werner Syndrome-like exonuclease isoform X1	--	--	--	--	Werner Syndrome-like exonuclease OS=Apostasia shenzhenica OX=1088818 GN=WEX PE=4 SV=1	S	Function unknown	Werner Syndrome-like exonuclease [Apostasia shenzhenica]
c112192.graph_c0	236	250	54	82	9.26	7.23	2.22	3	0.000423886758716454	-1.27596452599017	down	[G]	Carbohydrate transport and metabolism	Molecular Function: hydrolase activity, hydrolyzing O-glycosyl compounds (GO:0004553);; Biological Process: carbohydrate metabolic process (GO:0005975);; Cellular Component: integral component of membrane (GO:0016021);;	K19355|1.7e-219|aof:109840903|K19355 mannan endo-1,4-beta-mannosidase [EC:3.2.1.78] | (RefSeq) mannan endo-1,4-beta-mannosidase 2-like	--	--	Cellulase (glycosyl hydrolase family 5)	Mannan endo-1,4-beta-mannosidase 2 OS=Oryza sativa subsp. japonica OX=39947 GN=MAN2 PE=2 SV=2	Mannan endo-1,4-beta-mannosidase OS=Asparagus officinalis OX=4686 GN=A4U43_C05F30140 PE=3 SV=1	G	Carbohydrate transport and metabolism	mannan endo-1,4-beta-mannosidase 2-like [Asparagus officinalis]
c87282.graph_c2	1398	2279	109	115	70.27	84.57	5.74	5.42	2.89598154449098e-75	-3.44480092212413	down	[G]	Carbohydrate transport and metabolism	Molecular Function: hydrolase activity, hydrolyzing O-glycosyl compounds (GO:0004553);; Biological Process: carbohydrate metabolic process (GO:0005975);;	K05349|4.4e-213|aof:109843897|K05349 beta-glucosidase [EC:3.2.1.21] | (RefSeq) uncharacterized protein LOC109843897	--	--	Glycosyl hydrolase family 3 N terminal domain	Beta-xylosidase/alpha-L-arabinofuranosidase 2 OS=Medicago sativa subsp. varia OX=36902 GN=Xyl2 PE=2 SV=1	Uncharacterized protein OS=Asparagus officinalis OX=4686 GN=A4U43_C05F16790 PE=3 SV=1	G	Carbohydrate transport and metabolism	uncharacterized protein LOC109843897 [Asparagus officinalis]
c83826.graph_c0	156	305	333	338	19.63	28.03	42.89	39.65	0.00015225670148421	1.05356257992625	up	--	--	Molecular Function: calcium ion binding (GO:0005509);;	K13448|5.2e-45|dct:110102189|K13448 calcium-binding protein CML | (RefSeq) calcium-binding protein CML42-like	[T]	Signal transduction mechanisms	EF hand;; EF-hand domain pair;; EF-hand domain;; EF hand;; EF-hand domain pair;; Cytoskeletal-regulatory complex EF hand	Calcium-binding protein CML42 OS=Arabidopsis thaliana OX=3702 GN=CML42 PE=1 SV=1	Calcium-binding protein CML42 OS=Dendrobium catenatum OX=906689 GN=CML42 PE=4 SV=1	T	Signal transduction mechanisms	calcium-binding protein CML42-like [Dendrobium catenatum]
c87020.graph_c0	142	102	0	2	46.32	23.75	0	0.7	2.0483894775844e-12	-4.48011548858078	down	--	--	--	--	--	--	--	--	Uncharacterized protein OS=Asparagus officinalis OX=4686 GN=A4U43_C07F11060 PE=4 SV=1	--	--	uncharacterized protein A4U43_C07F11060 [Asparagus officinalis]
c84559.graph_c0	225	237	57	93	8.48	6.73	2.26	3.26	0.00418241464840521	-1.07376150810335	down	--	--	Cellular Component: integral component of membrane (GO:0016021);;	--	--	--	Protein of unknown function (DUF1191)	--	Uncharacterized protein OS=Asparagus officinalis OX=4686 GN=A4U43_C02F18010 PE=4 SV=1	S	Function unknown	uncharacterized protein LOC109831589 [Asparagus officinalis]
c113798.graph_c0	119	262	708	835	5.18	10.44	32.66	35.04	1.50986430046728e-27	2.50189634608405	up	--	--	Molecular Function: NAD+ ADP-ribosyltransferase activity (GO:0003950);;	--	--	--	RCD1-SRO-TAF4 (RST) plant domain	Probable inactive poly [ADP-ribose] polymerase SRO2 OS=Arabidopsis thaliana OX=3702 GN=SRO2 PE=1 SV=1	PARP catalytic domain-containing protein OS=Asparagus officinalis OX=4686 GN=A4U43_C04F10320 PE=4 SV=1	S	Function unknown	probable inactive poly [ADP-ribose] polymerase SRO3 [Asparagus officinalis]
c111608.graph_c0	1708	2130	463	466	47.31	42.93	13.72	12.11	6.13710044352079e-27	-1.52026448875741	down	[M]	Cell wall/membrane/envelope biogenesis	Molecular Function: protein kinase activity (GO:0004672);; Molecular Function: ATP binding (GO:0005524);; Cellular Component: integral component of membrane (GO:0016021);;	K13416|8.6e-47|pavi:110767062|K13416 brassinosteroid insensitive 1-associated receptor kinase 1 [EC:2.7.10.1 2.7.11.1] | (RefSeq) BRASSINOSTEROID INSENSITIVE 1-associated receptor kinase 1-like	--	--	Protein tyrosine and serine/threonine kinase;; Protein kinase domain;; Leucine rich repeat;; Leucine Rich repeats (2 copies);; Leucine rich repeat N-terminal domain	Protein NSP-INTERACTING KINASE 2 OS=Arabidopsis thaliana OX=3702 GN=NIK2 PE=1 SV=1	LRR receptor kinase SERK2 OS=Phoenix dactylifera OX=42345 GN=LOC103717399 PE=4 SV=1	T	Signal transduction mechanisms	LRR receptor-like serine/threonine-protein kinase GSO2 [Asparagus officinalis]
c111157.graph_c0	153	153	34	30	5.16	3.46	0.78	1.05	0.000309653478146435	-1.60996136485215	down	--	--	Biological Process: mitotic chromosome condensation (GO:0007076);; Cellular Component: integral component of membrane (GO:0016021);;	K11491|0.0e+00|aof:109831824|K11491 condensin-2 complex subunit D3 | (RefSeq) condensin-2 complex subunit D3	[S]	Function unknown	non-SMC mitotic condensation complex subunit 1;; HEAT repeat	--	Cnd1 domain-containing protein OS=Asparagus officinalis OX=4686 GN=A4U43_C02F21280 PE=4 SV=1	C	Energy production and conversion	condensin-2 complex subunit D3 [Asparagus officinalis]
c116289.graph_c0	1425	1863	2201	2432	66.27	64.02	107.34	105.86	2.16680624597819e-19	1.00286077947744	up	--	--	Molecular Function: RNA binding (GO:0003723);; Cellular Component: nucleus (GO:0005634);; Biological Process: RNA processing (GO:0006396);; Cellular Component: ribonucleoprotein complex (GO:1990904);;	K15191|8.0e-112|aof:109830061|K15191 La-related protein 7 | (RefSeq) la-related protein 6A	[R]	General function prediction only	La domain;; RNA recognition motif. (a.k.a. RRM, RBD, or RNP domain)	La-related protein 6A OS=Arabidopsis thaliana OX=3702 GN=LARP6A PE=2 SV=1	la-related protein 6A OS=Phoenix dactylifera OX=42345 GN=LOC103707370 PE=4 SV=1	A	RNA processing and modification	la-related protein 6A [Asparagus officinalis]
c117265.graph_c2	2085	3332	3839	4322	124.95	152.25	247.98	247.79	6.25177729166955e-21	1.11397219546906	up	--	--	Molecular Function: transcription coregulator activity (GO:0003712);; Biological Process: regulation of transcription by RNA polymerase II (GO:0006357);; Cellular Component: mediator complex (GO:0016592);;	K15164|0.0e+00|aof:109833757|K15164 mediator of RNA polymerase II transcription subunit 13 | (RefSeq) mediator of RNA polymerase II transcription subunit 13	[I]	Lipid transport and metabolism	MID domain of medPIWI;; Mediator complex subunit 13 C-terminal domain	Mediator of RNA polymerase II transcription subunit 13 OS=Arabidopsis thaliana OX=3702 GN=MED13 PE=1 SV=1	Mediator of RNA polymerase II transcription subunit 13 OS=Asparagus officinalis OX=4686 GN=A4U43_C03F15350 PE=3 SV=1	K	Transcription	mediator of RNA polymerase II transcription subunit 13 [Asparagus officinalis]
c86786.graph_c0	251	258	382	478	50.8	37.74	77.29	89.8	1.73117661076752e-07	1.21961348142154	up	--	--	--	--	--	--	PLATZ transcription factor	--	Uncharacterized protein OS=Glycine soja OX=3848 GN=D0Y65_021798 PE=4 SV=1	S	Function unknown	uncharacterized protein LOC114423003 [Glycine soja]
c100923.graph_c0	32	39	190	185	2.33	2.09	14.4	12.6	3.16738832270285e-14	2.73538123613562	up	[O]	Posttranslational modification, protein turnover, chaperones	Molecular Function: metalloendopeptidase activity (GO:0004222);; Molecular Function: zinc ion binding (GO:0008270);; Cellular Component: integral component of membrane (GO:0016021);; Biological Process: extracellular matrix organization (GO:0030198);; Biological Process: collagen catabolic process (GO:0030574);; Cellular Component: extracellular matrix (GO:0031012);;	K07761|2.3e-81|han:110896101|K07761 metalloendoproteinase 5-MMP [EC:3.4.24.-] | (RefSeq) metalloendoproteinase 5-MMP-like	[OW]	--	Matrixin;; Putative peptidoglycan binding domain	Metalloendoproteinase 2-MMP OS=Arabidopsis thaliana OX=3702 GN=2MMP PE=1 SV=1	metalloendoproteinase 5-MMP-like OS=Phoenix dactylifera OX=42345 GN=LOC103713084 PE=3 SV=2	O	Posttranslational modification, protein turnover, chaperones	LOW QUALITY PROTEIN: metalloendoproteinase 3-MMP-like [Asparagus officinalis]
c96637.graph_c0	17	27	44	66	1.1	1.24	3.05	4.07	0.00811011599163905	1.56361743845689	up	[G]	Carbohydrate transport and metabolism	Molecular Function: water channel activity (GO:0015250);; Cellular Component: integral component of membrane (GO:0016021);;	K09873|4.8e-120|pda:103714795|K09873 aquaporin TIP | (RefSeq) aquaporin TIP3-1-like	[G]	Carbohydrate transport and metabolism	Major intrinsic protein	Probable aquaporin TIP3-1 OS=Oryza sativa subsp. japonica OX=39947 GN=TIP3-1 PE=2 SV=1	aquaporin TIP3-1-like OS=Phoenix dactylifera OX=42345 GN=LOC103714795 PE=3 SV=1	G	Carbohydrate transport and metabolism	aquaporin TIP3-1-like [Phoenix dactylifera]
c92074.graph_c0	39	71	104	132	2.74	3.67	7.6	8.66	0.000393104394268034	1.50900107098143	up	--	--	Cellular Component: integral component of membrane (GO:0016021);;	--	[R]	General function prediction only	Cholesterol-capturing domain	--	Uncharacterized protein OS=Asparagus officinalis OX=4686 GN=A4U43_C04F24290 PE=4 SV=1	S	Function unknown	uncharacterized protein LOC109837836 [Asparagus officinalis]
c64051.graph_c0	17	9	42	53	1.37	0.53	3.5	3.98	0.00371374349027019	1.86985688499421	up	--	--	--	--	--	--	Domain of unknown function (DUF4228)	--	Uncharacterized protein OS=Musa acuminata subsp. malaccensis OX=214687 PE=4 SV=1	S	Function unknown	PREDICTED: uncharacterized protein LOC103987965 [Musa acuminata subsp. malaccensis]
c91763.graph_c0	3978	6011	466	483	612.41	673.18	72.87	69.32	1.58652024870447e-115	-2.84691152735651	down	--	--	Cellular Component: cellular_component (GO:0005575);; Cellular Component: cell wall (GO:0005618);; Cellular Component: obsolete cell (GO:0005623);; Biological Process: biological_process (GO:0008150);; Biological Process: plant-type cell wall organization (GO:0009664);; Biological Process: cellular process (GO:0009987);; Biological Process: cellular component organization (GO:0016043);; Cellular …	--	--	--	Pollen protein Ole e 1 like	--	Uncharacterized protein OS=Asparagus officinalis OX=4686 GN=A4U43_C04F8300 PE=4 SV=1	S	Function unknown	proline-rich protein 4-like [Asparagus officinalis]
c104257.graph_c0	4	9	279	285	0.41	1.13	36.86	33.66	1.07949711812488e-37	5.37842379521036	up	--	--	--	--	--	--	GRAM domain	GEM-like protein 6 OS=Arabidopsis thaliana OX=3702 GN=At5g23350 PE=2 SV=2	GRAM domain-containing protein OS=Asparagus officinalis OX=4686 GN=A4U43_C01F9640 PE=3 SV=1	S	Function unknown	putative GEM-like protein 8 [Asparagus officinalis]
c92270.graph_c0	55	67	134	190	3.09	2.7	7.82	9.96	1.12870573705707e-06	1.79620320468771	up	[E]	Amino acid transport and metabolism	Molecular Function: 4-hydroxy-tetrahydrodipicolinate reductase (GO:0008839);; Biological Process: lysine biosynthetic process via diaminopimelate (GO:0009089);;	K16908|1.8e-139|aof:109826326|K16908 chloroplast NAD(P)H dehydrogenase [EC:1.6.99.-] | (RefSeq) dihydrodipicolinate reductase-like protein CRR1, chloroplastic isoform X1	--	--	Dihydrodipicolinate reductase, N-terminus;; Dihydrodipicolinate reductase, C-terminus	Dihydrodipicolinate reductase-like protein CRR1, chloroplastic OS=Arabidopsis thaliana OX=3702 GN=DAPB3 PE=2 SV=1	Uncharacterized protein OS=Asparagus officinalis OX=4686 GN=A4U43_C10F9660 PE=3 SV=1	E	Amino acid transport and metabolism	dihydrodipicolinate reductase-like protein CRR1, chloroplastic isoform X1 [Asparagus officinalis]
c111322.graph_c1	105	118	201	210	5.1	4.45	10.58	10.06	2.43715833374639e-05	1.32865771427316	up	--	--	Molecular Function: ATP binding (GO:0005524);; Molecular Function: phosphatidylinositol phosphate kinase activity (GO:0016307);;	K00921|3.6e-94|aof:109845130|K00921 1-phosphatidylinositol-3-phosphate 5-kinase [EC:2.7.1.150] | (RefSeq) putative 1-phosphatidylinositol-3-phosphate 5-kinase FAB1C isoform X1	[T]	Signal transduction mechanisms	--	Putative 1-phosphatidylinositol-3-phosphate 5-kinase FAB1C OS=Arabidopsis thaliana OX=3702 GN=FAB1C PE=2 SV=1	1-phosphatidylinositol-3-phosphate 5-kinase OS=Asparagus officinalis OX=4686 GN=A4U43_C06F5090 PE=4 SV=1	T	Signal transduction mechanisms	putative 1-phosphatidylinositol-3-phosphate 5-kinase FAB1C isoform X2 [Asparagus officinalis]
c113472.graph_c1	961	1326	1541	1758	31.68	31.19	47.91	50.65	3.87908577415578e-16	1.03799208578928	up	--	--	Biological Process: metal ion transport (GO:0030001);; Molecular Function: metal ion binding (GO:0046872);;	K07936|9.6e-09|zma:103637360|K07936 GTP-binding nuclear protein Ran | (RefSeq) GTP-binding nuclear protein Ran1B	[L]	Replication, recombination and repair	DDE superfamily endonuclease;; Heavy-metal-associated domain	Heavy metal-associated isoprenylated plant protein 9 OS=Arabidopsis thaliana OX=3702 GN=HIPP09 PE=2 SV=1	protein ALP1-like OS=Phoenix dactylifera OX=42345 GN=LOC103721044 PE=3 SV=1	L	Replication, recombination and repair	protein ALP1-like [Elaeis guineensis]
c109540.graph_c2	397	691	149	172	11.06	14.27	4.38	4.49	3.82261458656665e-06	-1.19087809874405	down	[M]	Cell wall/membrane/envelope biogenesis	Molecular Function: protein kinase activity (GO:0004672);; Molecular Function: ATP binding (GO:0005524);; Cellular Component: integral component of membrane (GO:0016021);;	K20359|1.3e-44|eus:EUTSA_v10006389mg|K20359 PRA1 family protein 1 | (RefSeq) hypothetical protein	--	--	Protein kinase domain;; Protein tyrosine and serine/threonine kinase;; Leucine rich repeat;; Leucine Rich repeats (2 copies);; Leucine rich repeat N-terminal domain;; Leucine Rich Repeat	Probable inactive receptor kinase At5g58300 OS=Arabidopsis thaliana OX=3702 GN=At5g58300 PE=1 SV=1	probable inactive receptor kinase At5g58300 isoform X1 OS=Phoenix dactylifera OX=42345 GN=LOC103722177 PE=4 SV=1	T	Signal transduction mechanisms	probable inactive receptor kinase At5g58300 [Asparagus officinalis]
c107965.graph_c1	222	260	616	750	11.49	9.66	33.07	35.84	1.02718937818129e-24	1.97191855906095	up	--	--	Cellular Component: Golgi membrane (GO:0000139);; Molecular Function: transferase activity, transferring glycosyl groups (GO:0016757);; Biological Process: cell wall organization (GO:0071555);;	K20892|1.8e-07|gsl:Gasu_07340|K20892 beta-arabinofuranosyltransferase [EC:2.4.2.-] | (RefSeq) hypothetical protein	--	--	Nucleotide-diphospho-sugar transferase	Uncharacterized protein At4g15970 OS=Arabidopsis thaliana OX=3702 GN=At4g15970 PE=2 SV=1	Glycosyltransferase OS=Asparagus officinalis OX=4686 GN=A4U43_C04F4310 PE=3 SV=1	G	Carbohydrate transport and metabolism	uncharacterized protein At4g15970-like isoform X1 [Asparagus officinalis]
c110295.graph_c0	1989	2833	643	574	112.92	117.78	37.24	30.32	1.6666237534095e-23	-1.44553424288975	down	[HC]	--	Molecular Function: FAD binding (GO:0071949);;	K09838|9.8e-16|fve:101306850|K09838 zeaxanthin epoxidase [EC:1.14.15.21] | (RefSeq) zeaxanthin epoxidase, chloroplastic-like	[CR]	--	FAD binding domain;; Lycopene cyclase protein;; FAD dependent oxidoreductase;; FAD binding domain;; NAD(P)-binding Rossmann-like domain	Monooxygenase 2 OS=Arabidopsis thaliana OX=3702 GN=MO2 PE=2 SV=1	FAD_binding_3 domain-containing protein OS=Asparagus officinalis OX=4686 GN=A4U43_C04F33590 PE=4 SV=1	C	Energy production and conversion	uncharacterized protein LOC109839532 [Asparagus officinalis]
c95297.graph_c0	980	731	2097	2083	63.72	34.81	147.67	129.69	2.88626908623636e-05	1.64070581505036	up	--	--	--	--	[R]	General function prediction only	NFACT protein RNA binding domain	--	NFACT-R_1 domain-containing protein OS=Amborella trichopoda OX=13333 GN=AMTR_s00109p00055760 PE=3 SV=1	S	Function unknown	coiled-coil domain-containing protein 25 [Amborella trichopoda]
c91701.graph_c0	570	885	1203	1265	79.14	89.57	170.31	163.61	5.2479993177249e-17	1.27723463990174	up	--	--	Molecular Function: DNA binding (GO:0003677);;	K03627|1.7e-53|peq:110026020|K03627 putative transcription factor | (RefSeq) multiprotein-bridging factor 1c	[K]	Transcription	Multiprotein bridging factor 1;; Helix-turn-helix	Multiprotein-bridging factor 1c OS=Arabidopsis thaliana OX=3702 GN=MBF1C PE=1 SV=1	Transcription regulator, DNA-binding OS=Parasponia andersonii OX=3476 GN=PanWU01x14_058220 PE=4 SV=1	K	Transcription	multiprotein-bridging factor 1c [Phalaenopsis equestris]
c117453.graph_c1	3062	4295	7876	7496	240.33	255.61	686.62	583.89	2.98830959471239e-55	1.57995833781595	up	[H]	Coenzyme transport and metabolism	Cellular Component: cellular_component (GO:0005575);; Cellular Component: intracellular (GO:0005622);; Cellular Component: obsolete cell (GO:0005623);; Cellular Component: cytoplasm (GO:0005737);; Cellular Component: cytosol (GO:0005829);; Cellular Component: obsolete intracellular part (GO:0044424);; Cellular Component: obsolete cytoplasmic part (GO:0044444);; Cellular Component: obsolete cell p…	K20896|1.5e-87|pda:103724035|K20896 formylaminopyrimidine deformylase / aminopyrimidine aminohydrolase [EC:3.5.1.- 3.5.99.-] | (RefSeq) bifunctional TENA2 protein	--	--	TENA/THI-4/PQQC family;; CP12 domain	Bifunctional TENA2 protein OS=Zea mays OX=4577 GN=TENA2 PE=1 SV=1	Bifunctional TENA2 protein OS=Ananas comosus OX=4615 GN=ACMD2_11030 PE=4 SV=1	K	Transcription	Bifunctional TENA2 protein [Ananas comosus]
c114568.graph_c0	135	199	31	49	3.57	4.24	0.9	1.52	0.000968631648154477	-1.42623268754539	down	[M]	Cell wall/membrane/envelope biogenesis	Molecular Function: protein kinase activity (GO:0004672);; Molecular Function: ATP binding (GO:0005524);;	K20606|4.8e-285|aof:109835784|K20606 mitogen-activated protein kinase kinase kinase ANP1 [EC:2.7.11.25] | (RefSeq) mitogen-activated protein kinase kinase kinase NPK1-like isoform X1	[T]	Signal transduction mechanisms	Protein kinase domain;; Protein tyrosine and serine/threonine kinase;; Fungal protein kinase;; Kinase-like	Mitogen-activated protein kinase kinase kinase NPK1 OS=Nicotiana tabacum OX=4097 GN=NPK1 PE=1 SV=1	Protein kinase domain-containing protein OS=Asparagus officinalis OX=4686 GN=A4U43_C03F32050 PE=4 SV=1	T	Signal transduction mechanisms	mitogen-activated protein kinase kinase kinase NPK1-like isoform X2 [Asparagus officinalis]
c101922.graph_c0	118	165	194	282	10.44	10.72	17.78	23.31	7.57385322028723e-05	1.21203000262542	up	--	--	Biological Process: endomembrane system organization (GO:0010256);; Cellular Component: integral component of membrane (GO:0016021);;	--	--	--	Protein of unknown function (DUF679)	Protein DMP3 OS=Arabidopsis thaliana OX=3702 GN=DMP3 PE=2 SV=1	protein DMP3-like OS=Phoenix dactylifera OX=42345 GN=LOC103722217 PE=3 SV=1	S	Function unknown	protein DMP3-like [Phoenix dactylifera]
c99125.graph_c1	170	300	303	390	13.31	17.32	24.79	28.59	6.89307592669331e-05	1.06015664560284	up	[Q]	Secondary metabolites biosynthesis, transport and catabolism	Cellular Component: peroxisome (GO:0005777);; Molecular Function: CoA hydrolase activity (GO:0016289);; Biological Process: phylloquinone biosynthetic process (GO:0042372);; Molecular Function: 1,4-dihydroxy-2-naphthoyl-CoA thioesterase activity (GO:0061522);;	K19222|2.4e-67|aof:109841253|K19222 1,4-dihydroxy-2-naphthoyl-CoA hydrolase [EC:3.1.2.28] | (RefSeq) 1,4-dihydroxy-2-naphthoyl-CoA thioesterase 1	[R]	General function prediction only	Thioesterase superfamily	1,4-dihydroxy-2-naphthoyl-CoA thioesterase 1 OS=Arabidopsis thaliana OX=3702 GN=DHNAT1 PE=1 SV=1	1,4-dihydroxy-2-naphthoyl-CoA thioesterase 1 isoform X1 OS=Phoenix dactylifera OX=42345 GN=LOC103714726 PE=4 SV=1	Q	Secondary metabolites biosynthesis, transport and catabolism	1,4-dihydroxy-2-naphthoyl-CoA thioesterase 1 [Asparagus officinalis]
c100754.graph_c0	8167	11875	3379	3426	367.98	395.05	159.84	144.52	4.50791528344605e-25	-1.02806838428337	down	--	--	--	--	--	--	Pollen protein Ole e 1 like	Pollen-specific protein-like At4g18596 OS=Arabidopsis thaliana OX=3702 GN=At4g18596 PE=2 SV=1	LOW QUALITY PROTEIN: leucine-rich repeat extensin-like protein 3 OS=Phoenix dactylifera OX=42345 GN=LOC103708107 PE=4 SV=2	S	Function unknown	RNA-binding protein 12-like [Asparagus officinalis]
c103733.graph_c0	32	115	196	269	4.73	7.8	13.21	16.6	2.17425428044946e-07	2.0738452895373	up	[G]	Carbohydrate transport and metabolism	Molecular Function: RNA binding (GO:0003723);;	K00847|5.2e-40|cpep:111778187|K00847 fructokinase [EC:2.7.1.4] | (RefSeq) probable fructokinase-4	[R]	General function prediction only	RNA recognition motif. (a.k.a. RRM, RBD, or RNP domain);; pfkB family carbohydrate kinase	Polyadenylate-binding protein-interacting protein 11 OS=Arabidopsis thaliana OX=3702 GN=CID11 PE=2 SV=1	Uncharacterized protein OS=Asparagus officinalis OX=4686 GN=A4U43_C01F13710 PE=4 SV=1	A	RNA processing and modification	polyadenylate-binding protein-interacting protein 9-like [Asparagus officinalis]
c113591.graph_c0	2038	2224	3756	4013	109.88	88.12	211.45	202.57	8.04513293728762e-35	1.35855996412228	up	[H]	Coenzyme transport and metabolism	Molecular Function: hydrolase activity (GO:0016787);;	--	[R]	General function prediction only	haloacid dehalogenase-like hydrolase;; Haloacid dehalogenase-like hydrolase;; HAD-hyrolase-like	--	haloacid dehalogenase-like hydrolase domain-containing protein 3 isoform X1 OS=Phoenix dactylifera OX=42345 GN=LOC103721445 PE=4 SV=1	S	Function unknown	haloacid dehalogenase-like hydrolase domain-containing protein 3 isoform X1 [Phoenix dactylifera]
c115477.graph_c0	1750	2600	627	763	75.63	82.99	28.47	30.88	5.93127135245294e-15	-1.11387723789741	down	--	--	--	--	--	--	zinc-finger of the FCS-type, C2-C2	FCS-Like Zinc finger 10 OS=Arabidopsis thaliana OX=3702 GN=FLZ10 PE=1 SV=1	FLZ-type domain-containing protein OS=Asparagus officinalis OX=4686 GN=A4U43_C01F20310 PE=3 SV=1	S	Function unknown	uncharacterized protein LOC109826385 [Asparagus officinalis]
c107890.graph_c0	159	189	14	27	9.69	11.19	0.96	1.77	1.8217119087951e-07	-2.34558244606242	down	--	--	Cellular Component: host cell nucleus (GO:0042025);;	K14505|3.8e-111|aof:109845903|K14505 cyclin D3, plant | (RefSeq) cyclin-D3-3-like	[D]	Cell cycle control, cell division, chromosome partitioning	Cyclin, N-terminal domain;; Cyclin, C-terminal domain	Cyclin-D3-3 OS=Arabidopsis thaliana OX=3702 GN=CYCD3-3 PE=2 SV=1	CYCLIN domain-containing protein OS=Asparagus officinalis OX=4686 GN=A4U43_C01F1400 PE=3 SV=1	D	Cell cycle control, cell division, chromosome partitioning	cyclin-D3-3-like [Asparagus officinalis]
c111150.graph_c0	2051	2777	764	875	95.5	96.28	36.41	38.37	2.91946736812781e-16	-1.03537332443995	down	[G]	Carbohydrate transport and metabolism	Molecular Function: pectate lyase activity (GO:0030570);; Biological Process: pectin catabolic process (GO:0045490);; Molecular Function: metal ion binding (GO:0046872);;	K01728|1.8e-204|aof:109843275|K01728 pectate lyase [EC:4.2.2.2] | (RefSeq) probable pectate lyase 5	--	--	Pectate lyase;; Right handed beta helix region	Probable pectate lyase 22 OS=Arabidopsis thaliana OX=3702 GN=At5g63180 PE=2 SV=1	Pectate lyase OS=Asparagus officinalis OX=4686 GN=A4U43_C05F2190 PE=3 SV=1	G	Carbohydrate transport and metabolism	probable pectate lyase 5 [Asparagus officinalis]
c113925.graph_c0	373	539	655	684	23.09	20.96	35.96	38.5	5.96363535068305e-09	1.06145425058927	up	[U]	Intracellular trafficking, secretion, and vesicular transport	Molecular Function: protein kinase activity (GO:0004672);; Molecular Function: ATP binding (GO:0005524);; Cellular Component: integral component of membrane (GO:0016021);;	K13415|1.1e-48|cqi:110733407|K13415 protein brassinosteroid insensitive 1 [EC:2.7.10.1 2.7.11.1] | (RefSeq) systemin receptor SR160-like	--	--	Protein tyrosine and serine/threonine kinase;; Protein kinase domain;; Leucine rich repeat;; Leucine rich repeat N-terminal domain;; Leucine Rich repeats (2 copies);; Leucine Rich repeat;; Leucine Rich Repeat	Probable inactive receptor kinase At1g27190 OS=Arabidopsis thaliana OX=3702 GN=At1g27190 PE=1 SV=1	inactive LRR receptor-like serine/threonine-protein kinase BIR2 OS=Phoenix dactylifera OX=42345 GN=LOC103714760 PE=4 SV=1	T	Signal transduction mechanisms	LOW QUALITY PROTEIN: inactive LRR receptor-like serine/threonine-protein kinase BIR2 [Elaeis guineensis]
c89834.graph_c0	100	86	320	294	6.21	3.93	20.75	17.08	5.89817690393798e-13	2.12545532309021	up	[J]	Translation, ribosomal structure and biogenesis	Molecular Function: N-acetyltransferase activity (GO:0008080);;	--	--	--	Acetyltransferase (GNAT) family;; FR47-like protein;; Acetyltransferase (GNAT) domain	--	N-acetyltransferase domain-containing protein OS=Asparagus officinalis OX=4686 GN=A4U43_C07F36410 PE=4 SV=1	S	Function unknown	uncharacterized protein LOC109850328 isoform X1 [Asparagus officinalis]
c103438.graph_c0	500	825	97	128	54.19	65.34	11.13	13.05	1.47551566399574e-15	-1.97275426834831	down	--	--	--	--	--	--	--	--	Uncharacterized protein OS=Musa acuminata subsp. malaccensis OX=214687 PE=4 SV=1	--	--	uncharacterized protein LOC109843877 [Asparagus officinalis]
c93965.graph_c0	14	2	39	43	1.9	0.23	6.01	5.47	0.00553878945393947	2.00974914569129	up	--	--	--	--	--	--	Protein of unknown function (DUF740)	--	Uncharacterized protein OS=Asparagus officinalis OX=4686 GN=A4U43_C03F18620 PE=4 SV=1	S	Function unknown	uncharacterized protein LOC109832253 [Asparagus officinalis]
c97105.graph_c0	348	501	551	677	16.85	17.93	28.02	30.7	7.69463966002119e-08	1.03381872545041	up	--	--	Cellular Component: integral component of membrane (GO:0016021);; Biological Process: oxidation-reduction process (GO:0055114);;	--	[T]	Signal transduction mechanisms	Eukaryotic cytochrome b561	Cytochrome b561 domain-containing protein At4g18260 OS=Arabidopsis thaliana OX=3702 GN=At4g18260 PE=2 SV=1	Cytochrome b561 domain-containing protein OS=Asparagus officinalis OX=4686 GN=A4U43_C05F28850 PE=4 SV=1	T	Signal transduction mechanisms	cytochrome b561 domain-containing protein At4g18260-like [Asparagus officinalis]
c100966.graph_c0	2171	3088	389	376	162.15	165.34	29.62	25.07	1.20000900066323e-57	-2.23636856908571	down	--	--	Cellular Component: extracellular region (GO:0005576);; Cellular Component: cell wall (GO:0005618);; Biological Process: plant-type cell wall organization (GO:0009664);; Cellular Component: membrane (GO:0016020);;	K20628|7.0e-105|sind:105166984|K20628 expansin | (RefSeq) expansin-A2	--	--	Expansin C-terminal domain;; Lytic transglycolase	Expansin-A4 OS=Arabidopsis thaliana OX=3702 GN=EXPA4 PE=1 SV=1	Expansin OS=Phoenix dactylifera OX=42345 GN=LOC103697017 PE=3 SV=1	S	Function unknown	LOW QUALITY PROTEIN: expansin-A7 [Elaeis guineensis]
c105251.graph_c1	896	1256	314	349	48.64	50.04	17.79	17.72	2.77453163458108e-11	-1.16343344140211	down	--	--	Cellular Component: nucleus (GO:0005634);;	K22377|4.8e-10|smo:SELMODRAFT_437336|K22377 E3 ubiquitin-protein ligase listerin [EC:2.3.2.27] | (RefSeq) hypothetical protein	--	--	CCT motif	Zinc finger protein CONSTANS-LIKE 12 OS=Arabidopsis thaliana OX=3702 GN=COL12 PE=1 SV=2	CCT domain-containing protein OS=Asparagus officinalis OX=4686 GN=A4U43_C05F19780 PE=4 SV=1	K	Transcription	uncharacterized protein LOC109839993 [Asparagus officinalis]
c104024.graph_c0	320	389	101	125	7.99	7.17	2.66	2.92	0.000126030967034655	-1.10543207567577	down	--	--	Molecular Function: calcium activated cation channel activity (GO:0005227);; Cellular Component: plasma membrane (GO:0005886);; Cellular Component: integral component of membrane (GO:0016021);;	K21989|0.0e+00|egu:105043980|K21989 calcium permeable stress-gated cation channel | (RefSeq) LOW QUALITY PROTEIN: CSC1-like protein At1g32090	[R]	General function prediction only	Calcium-dependent channel, 7TM region, putative phosphate;; Cytosolic domain of 10TM putative phosphate transporter;; Late exocytosis, associated with Golgi transport	CSC1-like protein At1g32090 OS=Arabidopsis thaliana OX=3702 GN=At1g32090 PE=1 SV=1	CSC1-like protein At1g32090 OS=Phoenix dactylifera OX=42345 GN=LOC103706332 PE=3 SV=1	S	Function unknown	LOW QUALITY PROTEIN: CSC1-like protein At1g32090 [Elaeis guineensis]
c113858.graph_c2	276	224	65	58	13.87	7.75	3.44	2.74	0.00010524924244139	-1.45212051317882	down	--	--	Molecular Function: protein kinase activity (GO:0004672);; Molecular Function: ATP binding (GO:0005524);; Cellular Component: integral component of membrane (GO:0016021);;	K20359|3.3e-10|eus:EUTSA_v10006389mg|K20359 PRA1 family protein 1 | (RefSeq) hypothetical protein	--	--	Leucine rich repeat;; Leucine Rich repeats (2 copies);; Leucine rich repeat N-terminal domain;; Leucine Rich Repeat	Receptor protein kinase-like protein ZAR1 OS=Arabidopsis thaliana OX=3702 GN=ZAR1 PE=1 SV=1	Protein kinase domain-containing protein OS=Asparagus officinalis OX=4686 GN=A4U43_C05F8460 PE=3 SV=1	T	Signal transduction mechanisms	receptor protein kinase-like protein ZAR1 [Asparagus officinalis]
c102848.graph_c1	139	199	17	22	9.52	9.65	1.3	1.32	1.27047007391157e-07	-2.35567790316033	down	--	--	--	--	--	--	--	--	Uncharacterized protein OS=Apostasia shenzhenica OX=1088818 GN=AXF42_Ash005431 PE=4 SV=1	--	--	hypothetical protein AXF42_Ash005431 [Apostasia shenzhenica]
c76945.graph_c0	0	1	33	34	0	0.15	6.7	6.41	1.14799673172857e-06	3.58141933133816	up	--	--	--	--	--	--	--	--	uncharacterized protein LOC103701496 OS=Phoenix dactylifera OX=42345 GN=LOC103701496 PE=4 SV=1	--	--	uncharacterized protein LOC109505440 [Elaeis guineensis]
c116558.graph_c0	19300	29731	4055	4061	562.77	641.45	123.75	110.65	1.1126250531982e-91	-2.05367608805761	down	--	--	--	--	--	--	BURP domain	BURP domain-containing protein 12 OS=Oryza sativa subsp. japonica OX=39947 GN=BURP12 PE=2 SV=1	BURP domain-containing protein 12-like OS=Phoenix dactylifera OX=42345 GN=LOC103696795 PE=4 SV=1	S	Function unknown	BURP domain-containing protein 12-like [Phoenix dactylifera]
c98675.graph_c0	4758	7404	11737	11902	641.16	727.47	1749.21	1680	1.23229232132452e-46	1.48279292793471	up	--	--	Molecular Function: cysteine-type endopeptidase inhibitor activity (GO:0004869);;	K13899|7.7e-24|pxb:103943585|K13899 cystatin-C | (RefSeq) cysteine proteinase inhibitor 1-like	--	--	Aspartic acid proteinase inhibitor;; Cystatin domain	Cysteine proteinase inhibitor 5 OS=Arabidopsis thaliana OX=3702 GN=CYS5 PE=2 SV=2	Cystatin domain-containing protein OS=Asparagus officinalis OX=4686 GN=A4U43_C03F26020 PE=3 SV=1	G	Carbohydrate transport and metabolism	cysteine proteinase inhibitor 1-like [Asparagus officinalis]
c101444.graph_c2	64	67	2	5	4.81	3.69	0.16	0.35	3.26127433764146e-05	-2.78147817090038	down	--	--	Molecular Function: inorganic anion exchanger activity (GO:0005452);; Cellular Component: integral component of membrane (GO:0016021);;	K24194|1.2e-135|mus:103984369|K24194 boron transporter | (RefSeq) boron transporter 4-like	[P]	Inorganic ion transport and metabolism	HCO3- transporter family	Boron transporter 4 OS=Arabidopsis thaliana OX=3702 GN=BOR4 PE=2 SV=1	Uncharacterized protein OS=Asparagus officinalis OX=4686 GN=A4U43_C05F29680 PE=3 SV=1	P	Inorganic ion transport and metabolism	uncharacterized protein A4U43_C08F6910 [Asparagus officinalis]
c113030.graph_c0	644	540	112	181	15.4	10.53	2.68	4.11	1.23206757345065e-07	-1.49458276334875	down	--	--	--	--	--	--	double strand RNA binding domain from DEAD END PROTEIN 1	--	Uncharacterized protein OS=Asparagus officinalis OX=4686 GN=A4U43_C04F19780 PE=4 SV=1	S	Function unknown	uncharacterized protein LOC109837607 isoform X1 [Asparagus officinalis]
c89591.graph_c0	81	59	12	13	5.12	2.75	0.89	0.87	0.00826481798440822	-1.66102994158308	down	--	--	Molecular Function: DNA binding (GO:0003677);; Cellular Component: nucleus (GO:0005634);;	K09422|4.4e-94|aof:109836895|K09422 transcription factor MYB, plant | (RefSeq) myb-related protein Hv1-like	[K]	Transcription	Myb-like DNA-binding domain;; Myb-like DNA-binding domain	Transcription factor MYB17 OS=Arabidopsis thaliana OX=3702 GN=MYB17 PE=1 SV=1	Uncharacterized protein OS=Asparagus officinalis OX=4686 GN=A4U43_C04F8550 PE=4 SV=1	--	--	myb-related protein Hv1-like [Asparagus officinalis]
c92312.graph_c0	8	11	35	43	1.04	1.05	4.66	5.22	0.0028415109607522	1.99563745969507	up	--	--	--	K00326|1.3e-13|ccav:112516820|K00326 cytochrome-b5 reductase [EC:1.6.2.2] | (RefSeq) NADH-cytochrome b5 reductase-like protein	--	--	Domain of unknown function (DUF4666)	--	Uncharacterized protein OS=Apostasia shenzhenica OX=1088818 GN=AXF42_Ash007437 PE=4 SV=1	S	Function unknown	MAPK kinase substrate protein At1g80180 [Elaeis guineensis]
c96963.graph_c0	336	545	106	80	33.32	39.61	10.85	7.41	2.88243062989677e-08	-1.63787011875344	down	--	--	--	--	--	--	Protein of unknown function, DUF538	--	Uncharacterized protein OS=Dendrobium catenatum OX=906689 GN=MA16_Dca020324 PE=4 SV=1	S	Function unknown	uncharacterized protein LOC110104510 [Dendrobium catenatum]
c92529.graph_c0	109	122	18	3	10.43	8.56	1.78	0.27	4.53104392410515e-05	-2.41584110481452	down	--	--	Cellular Component: integral component of membrane (GO:0016021);;	--	--	--	Nodulin-like	Protein NUCLEAR FUSION DEFECTIVE 4 OS=Arabidopsis thaliana OX=3702 GN=NFD4 PE=3 SV=1	protein NUCLEAR FUSION DEFECTIVE 4-like isoform X2 OS=Phoenix dactylifera OX=42345 GN=LOC103714400 PE=4 SV=1	S	Function unknown	protein NUCLEAR FUSION DEFECTIVE 4 [Elaeis guineensis]
c117962.graph_c0	39	40	130	193	3.67	2.76	12.64	16.96	1.55212819446856e-09	2.34555407727397	up	--	--	Molecular Function: carbohydrate binding (GO:0030246);;	--	--	--	Jacalin-like lectin domain	Protein GOS9 OS=Oryza sativa subsp. indica OX=39946 GN=GOS9 PE=2 SV=1	Uncharacterized protein OS=Panicum miliaceum OX=4540 GN=C2845_PM02G23900 PE=4 SV=1	S	Function unknown	salt stress-induced protein-like isoform X3 [Ananas comosus]
c113472.graph_c0	76	85	355	346	15.16	12.26	70.85	64.08	3.08640426089553e-21	2.54136300252501	up	--	--	Biological Process: metal ion transport (GO:0030001);; Molecular Function: metal ion binding (GO:0046872);;	--	--	--	--	--	heavy metal-associated isoprenylated plant protein 9-like isoform X2 OS=Phoenix dactylifera OX=42345 GN=LOC103720386 PE=4 SV=1	P	Inorganic ion transport and metabolism	heavy metal-associated isoprenylated plant protein 9-like [Elaeis guineensis]
c112184.graph_c0	1905	2897	3452	3733	100.55	110.05	171.95	164.53	2.05250592826697e-22	1.10175944050983	up	[J]	Translation, ribosomal structure and biogenesis	Molecular Function: translation elongation factor activity (GO:0003746);; Molecular Function: GTPase activity (GO:0003924);; Molecular Function: GTP binding (GO:0005525);; Biological Process: translational elongation (GO:0006414);;	K02358|3.0e-225|vvi:100245586|K02358 elongation factor Tu | (RefSeq) elongation factor Tu, chloroplastic-like	[J]	Translation, ribosomal structure and biogenesis	Elongation factor Tu GTP binding domain;; Elongation factor Tu C-terminal domain;; Elongation factor Tu domain 2;; 50S ribosome-binding GTPase	Elongation factor Tu, chloroplastic OS=Glycine max OX=3847 GN=TUFA PE=3 SV=1	Elongation factor Tu OS=Vitis vinifera OX=29760 GN=VIT_14s0066g00220 PE=3 SV=1	J	Translation, ribosomal structure and biogenesis	elongation factor Tu, chloroplastic-like [Vitis riparia]
c107832.graph_c0	423	584	786	773	13.35	13.64	26.15	22.85	4.06066052186334e-11	1.13678474476503	up	[F]	Nucleotide transport and metabolism	Molecular Function: amidophosphoribosyltransferase activity (GO:0004044);; Biological Process: 'de novo' IMP biosynthetic process (GO:0006189);; Biological Process: purine nucleobase biosynthetic process (GO:0009113);; Biological Process: nucleoside metabolic process (GO:0009116);; Molecular Function: metal ion binding (GO:0046872);; Molecular Function: iron-sulfur cluster binding (GO:0051536);;	K00764|1.2e-227|aof:109839090|K00764 amidophosphoribosyltransferase [EC:2.4.2.14] | (RefSeq) LOW QUALITY PROTEIN: amidophosphoribosyltransferase, chloroplastic-like	[F]	Nucleotide transport and metabolism	Glutamine amidotransferase domain;; Glutamine amidotransferase domain;; Phosphoribosyl transferase domain;; Glutamine amidotransferases class-II	Amidophosphoribosyltransferase 1, chloroplastic OS=Arabidopsis thaliana OX=3702 GN=ASE1 PE=2 SV=1	Amidophosphoribosyltransferase OS=Phoenix dactylifera OX=42345 GN=LOC103711295 PE=3 SV=1	F	Nucleotide transport and metabolism	LOW QUALITY PROTEIN: amidophosphoribosyltransferase, chloroplastic-like [Asparagus officinalis]
c92124.graph_c0	43	57	8	3	6.77	7.89	1.53	0.53	0.00668806315391477	-1.94947002211726	down	--	--	Molecular Function: transferase activity, transferring glycosyl groups (GO:0016757);;	K23869|4.2e-51|aof:109840998|K23869 galactan beta-1,4-galactosyltransferase [EC:2.4.1.-] | (RefSeq) LOW QUALITY PROTEIN: galactan beta-1,4-galactosyltransferase GALS1-like	[S]	Function unknown	--	Galactan beta-1,4-galactosyltransferase GALS1 OS=Arabidopsis thaliana OX=3702 GN=GALS1 PE=2 SV=2	Glycosyltransferase family 92 protein OS=Apostasia shenzhenica OX=1088818 GN=AXF42_Ash001280 PE=3 SV=1	S	Function unknown	hypothetical protein AXF42_Ash001280 [Apostasia shenzhenica]
c102175.graph_c0	131	142	20	17	4.26	3.39	0.71	0.54	9.76327302307735e-06	-2.12606006530163	down	[V]	Defense mechanisms	Molecular Function: antiporter activity (GO:0015297);; Cellular Component: integral component of membrane (GO:0016021);; Molecular Function: xenobiotic transmembrane transporter activity (GO:0042910);;	K20456|3.1e-90|smo:SELMODRAFT_417928|K20456 oxysterol-binding protein 1 | (RefSeq) hypothetical protein	[R]	General function prediction only	MatE;; Polysaccharide biosynthesis C-terminal domain	Protein DETOXIFICATION 42 OS=Arabidopsis thaliana OX=3702 GN=DTX42 PE=2 SV=2	Protein DETOXIFICATION OS=Phoenix dactylifera OX=42345 GN=LOC103715928 PE=3 SV=1	V	Defense mechanisms	protein DETOXIFICATION 42 [Elaeis guineensis]
c114563.graph_c0	653	981	1057	1319	14.09	15.88	24.2	25.77	1.40741899954673e-11	1.04990168750354	up	[T]	Signal transduction mechanisms	Molecular Function: solute:proton antiporter activity (GO:0015299);; Cellular Component: integral component of membrane (GO:0016021);;	--	[P]	Inorganic ion transport and metabolism	Sodium/hydrogen exchanger family	Cation/H(+) antiporter 18 OS=Arabidopsis thaliana OX=3702 GN=CHX18 PE=2 SV=1	cation/H(+) antiporter 18-like OS=Juglans regia OX=51240 GN=LOC109005590 PE=4 SV=1	P	Inorganic ion transport and metabolism	cation/H(+) antiporter 18 [Elaeis guineensis]
c91439.graph_c0	4	13	31	38	0.3	0.72	2.49	2.69	0.00675531620031417	1.93019543231578	up	[IR]	--	Molecular Function: hydrolase activity, acting on ester bonds (GO:0016788);;	K16280|4.4e-29|csat:104750588|K16280 E3 ubiquitin-protein ligase RGLG [EC:2.3.2.27] | (RefSeq) E3 ubiquitin-protein ligase RGLG2-like isoform X1	--	--	GDSL-like Lipase/Acylhydrolase	GDSL esterase/lipase At5g03610 OS=Arabidopsis thaliana OX=3702 GN=At5g03610 PE=2 SV=1	GDSL esterase/lipase At5g03610-like OS=Phoenix dactylifera OX=42345 GN=LOC103696250 PE=3 SV=1	S	Function unknown	GDSL esterase/lipase At5g03610-like [Asparagus officinalis]
c100162.graph_c0	48	87	1	0	1.9	2.81	0.05	0	1.22176969869315e-07	-3.75833738386791	down	[QV]	--	Molecular Function: monooxygenase activity (GO:0004497);; Molecular Function: iron ion binding (GO:0005506);; Molecular Function: oxidoreductase activity, acting on paired donors, with incorporation or reduction of molecular oxygen (GO:0016705);; Molecular Function: heme binding (GO:0020037);;	K20667|2.2e-100|cpap:110811366|K20667 beta-amyrin 28-monooxygenase [EC:1.14.14.126] | (RefSeq) beta-amyrin 28-oxidase-like	[QI]	--	Cytochrome P450	Cytochrome P450 716A1 OS=Arabidopsis thaliana OX=3702 GN=CYP716A1 PE=3 SV=1	Uncharacterized protein OS=Musa balbisiana OX=52838 GN=C4D60_Mb07t11570 PE=3 SV=1	Q	Secondary metabolites biosynthesis, transport and catabolism	cytochrome P450 716B1-like [Asparagus officinalis]
[truncated: 1,726 more rows]
