# Supplementary material for: NtMYB12 requires for competition between flavonol and (pro)anthocyanin biosynthesis in Narcissus tazetta tepals
Source: Mol Hortic. 2023 Feb 8;3:2. doi: 10.1186/s43897-023-00050-7 (PMC10515073; doi:10.1186/s43897-023-00050-7)
Supplement: Supplementary file 3 — Additional file 3: Dataset S2. The differentially expression genes of Ntmyb12 relative to WT (FC >2, P value <0.01). [file 43897_2023_50_MOESM3_ESM.xls]

#ID	A-1_Count	A-2_Count	C-1_Count	A-1_FPKM	A-2_FPKM	C-1_FPKM	FDR	log2FC	regulated	COG_class	COG_class_annotation	GO_annotation	KEGG_annotation	KOG_class	KOG_class_annotation	Pfam_annotation	Swissprot_annotation	TrEMBL_annotation	eggNOG_class	eggNOG_class_annotation	nr_annotation
c105633.graph_c0	982	1223	2090	41.8	38.5	86.33	1.03304451302164e-08	1.19510416877695	up	--	--	Molecular Function: protein binding (GO:0005515);;	K19720|7.4e-55|mng:MNEG_1488|K19720 collagen type III alpha | (RefSeq) SNF1-related protein kinase regulatory subunit beta-2	[G]	Carbohydrate transport and metabolism	Glycogen recognition site of AMP-activated protein kinase;; 5'-AMP-activated protein kinase beta subunit, interaction domain	SNF1-related protein kinase regulatory subunit beta-1 OS=Arabidopsis thaliana OX=3702 GN=KINB1 PE=1 SV=1	AMPKBI domain-containing protein OS=Asparagus officinalis OX=4686 GN=A4U43_C07F17050 PE=3 SV=1	G	Carbohydrate transport and metabolism	SNF1-related protein kinase regulatory subunit beta-1 [Asparagus officinalis]
c103702.graph_c0	804	852	1490	32.36	25.32	58.1	1.4833324198536e-05	1.09800844851042	up	[R]	General function prediction only	Molecular Function: oxidoreductase activity (GO:0016491);;	K14521|5.2e-59|vcn:VOLCADRAFT_98273|K14521 N-acetyltransferase 10 [EC:2.3.1.-] | (RefSeq) hypothetical protein	[C]	Energy production and conversion	Aldo/keto reductase family	Probable aldo-keto reductase 1 OS=Glycine max OX=3847 GN=AKR1 PE=2 SV=1	Aldo_ket_red domain-containing protein OS=Asparagus officinalis OX=4686 GN=A4U43_C01F8170 PE=4 SV=1	C	Energy production and conversion	uncharacterized protein LOC109851521 [Asparagus officinalis]
c116985.graph_c0	1932	2094	3465	82.43	63.29	141.55	3.35979460868956e-08	1.05149813706504	up	--	--	Molecular Function: RNA binding (GO:0003723);;	K13100|2.2e-281|aof:109827195|K13100 pre-mRNA-splicing factor CWC22 | (RefSeq) pre-mRNA-splicing factor CWC22 homolog	[R]	General function prediction only	MA3 domain	--	MI domain-containing protein OS=Asparagus officinalis OX=4686 GN=A4U43_UnF1770 PE=4 SV=1	S	Function unknown	pre-mRNA-splicing factor CWC22 homolog [Asparagus officinalis]
c89580.graph_c0	118	147	532	9.65	8.61	41.89	8.53513195639891e-08	2.11028171067757	up	[R]	General function prediction only	--	K09775|5.6e-24|cre:CHLREDRAFT_205936|K09775 uncharacterized protein | (RefSeq) CGL83; predicted protein	--	--	Divergent PAP2 family;; Divergent PAP2 family	--	Uncharacterized protein OS=Asparagus officinalis OX=4686 GN=A4U43_C05F19890 PE=4 SV=1	S	Function unknown	uncharacterized protein LOC109840007 [Asparagus officinalis]
c115615.graph_c0	3276	4802	6796	113.95	130.86	219.56	1.76520050534167e-11	1.05128617596048	up	--	--	Molecular Function: mRNA binding (GO:0003729);; Cellular Component: cytosol (GO:0005829);; Cellular Component: ribonucleoprotein complex (GO:1990904);;	K14050|1.4e-14|aly:9318693|K14050 geranylgeranyl transferase type-2 subunit alpha [EC:2.5.1.60] | (RefSeq) geranylgeranyl transferase type-2 subunit alpha 2	[T]	Signal transduction mechanisms	Nuclear transport factor 2 (NTF2) domain;; RNA recognition motif. (a.k.a. RRM, RBD, or RNP domain)	Nuclear transport factor 2 OS=Arabidopsis thaliana OX=3702 GN=NTF2 PE=1 SV=1	ras GTPase-activating protein-binding protein 1-like isoform X1 OS=Phoenix dactylifera OX=42345 GN=LOC103707105 PE=4 SV=1	A	RNA processing and modification	ras GTPase-activating protein-binding protein 1-like isoform X1 [Phoenix dactylifera]
c115718.graph_c1	320	431	644	12.13	13.65	23.71	0.00338205515534517	1.02568576916425	up	[T]	Signal transduction mechanisms	Biological Process: mitotic cell cycle (GO:0000278);; Biological Process: mitotic cytokinesis (GO:0000281);; Biological Process: cell morphogenesis (GO:0000902);; Biological Process: cell morphogenesis involved in differentiation (GO:0000904);; Biological Process: cytokinesis (GO:0000910);; Biological Process: action potential (GO:0001508);; Biological Process: regulation of sodium ion transport …	K15502|4.0e-06|mis:MICPUN_60802|K15502 serine/threonine-protein phosphatase 6 regulatory ankyrin repeat subunit A | (RefSeq) ankyrin repeat protein	[R]	General function prediction only	Ankyrin repeats (3 copies);; Ankyrin repeat;; Ankyrin repeat;; Ankyrin repeats (many copies);; Ankyrin repeats (many copies)	--	ankyrin-3-like OS=Phoenix dactylifera OX=42345 GN=LOC103708536 PE=4 SV=1	S	Function unknown	ankyrin-3-like [Phoenix dactylifera]
c111369.graph_c0	4711	7049	10686	120.52	129.88	254.05	4.11521324124737e-15	1.1641066128994	up	--	--	Cellular Component: protein phosphatase type 2A complex (GO:0000159);; Biological Process: signal transduction (GO:0007165);; Molecular Function: protein phosphatase regulator activity (GO:0019888);;	K11584|1.8e-250|aof:109836687|K11584 serine/threonine-protein phosphatase 2A regulatory subunit B' | (RefSeq) serine/threonine protein phosphatase 2A 57 kDa regulatory subunit B' theta isoform-like	[T]	Signal transduction mechanisms	Protein phosphatase 2A regulatory B subunit (B56 family)	Serine/threonine protein phosphatase 2A 59 kDa regulatory subunit B' gamma isoform OS=Arabidopsis thaliana OX=3702 GN=B'GAMMA PE=1 SV=2	Serine/threonine protein phosphatase 2A regulatory subunit OS=Asparagus officinalis OX=4686 GN=A4U43_C04F5740 PE=3 SV=1	T	Signal transduction mechanisms	serine/threonine protein phosphatase 2A 57 kDa regulatory subunit B' theta isoform-like [Asparagus officinalis]
c115631.graph_c0	48	57	246	1.17	1.01	5.52	0.000130818028401859	2.10736936966308	up	[M]	Cell wall/membrane/envelope biogenesis	Molecular Function: protein serine/threonine kinase activity (GO:0004674);; Molecular Function: ATP binding (GO:0005524);; Cellular Component: integral component of membrane (GO:0016021);; Biological Process: recognition of pollen (GO:0048544);;	K13420|3.7e-65|mesc:110601988|K13420 LRR receptor-like serine/threonine-protein kinase FLS2 [EC:2.7.11.1] | (RefSeq) LRR receptor-like serine/threonine-protein kinase FLS2	--	--	Protein kinase domain;; Protein tyrosine and serine/threonine kinase;; D-mannose binding lectin;; S-locus glycoprotein domain;; Protein-kinase domain of FAM69	Putative receptor protein kinase ZmPK1 OS=Zea mays OX=4577 GN=PK1 PE=2 SV=2	Receptor-like serine/threonine-protein kinase OS=Phoenix dactylifera OX=42345 GN=LOC103696647 PE=3 SV=1	T	Signal transduction mechanisms	putative receptor protein kinase ZmPK1 isoform X3 [Asparagus officinalis]
c94863.graph_c2	1431	1999	158	152.9	152.82	15.49	8.00033699991972e-36	-3.01994256358401	down	--	--	Molecular Function: electron transfer activity (GO:0009055);; Cellular Component: integral component of membrane (GO:0016021);;	--	--	--	Plastocyanin-like domain	Uclacyanin 1 OS=Arabidopsis thaliana OX=3702 GN=UCC1 PE=1 SV=1	Blue copper protein OS=Apostasia shenzhenica OX=1088818 GN=AXF42_Ash015086 PE=4 SV=1	S	Function unknown	basic blue protein-like [Asparagus officinalis]
c108585.graph_c1	103	105	443	7.22	5.41	30	1.04028594275942e-06	2.12944753486573	up	[P]	Inorganic ion transport and metabolism	Molecular Function: catalase activity (GO:0004096);; Cellular Component: peroxisome (GO:0005777);; Cellular Component: plasma membrane (GO:0005886);; Biological Process: circadian rhythm (GO:0007623);; Biological Process: response to water deprivation (GO:0009414);; Biological Process: response to light stimulus (GO:0009416);; Biological Process: response to bacterium (GO:0009617);; Biological Pr…	K03781|1.3e-193|egu:105042655|K03781 catalase [EC:1.11.1.6] | (RefSeq) catalase isozyme 1	[P]	Inorganic ion transport and metabolism	Catalase	Catalase isozyme 1 OS=Gossypium hirsutum OX=3635 GN=CAT1 PE=2 SV=2	Catalase OS=Ananas comosus OX=4615 GN=ACMD2_10434 PE=3 SV=1	P	Inorganic ion transport and metabolism	catalase-1 [Ananas comosus]
c112399.graph_c0	353	435	927	19.53	17.98	49.31	8.06769254985388e-07	1.46395406658616	up	--	--	Molecular Function: double-stranded DNA binding (GO:0003690);; Biological Process: regulation of transcription, DNA-templated (GO:0006355);; Cellular Component: chloroplast (GO:0009507);; Biological Process: chloroplast organization (GO:0009658);; Biological Process: developmental process (GO:0032502);;	K15032|1.1e-44|mus:103973773|K15032 mTERF domain-containing protein, mitochondrial | (RefSeq) transcription termination factor MTERF6, chloroplastic/mitochondrial	[KR]	--	mTERF	Transcription termination factor MTERF6, chloroplastic/mitochondrial OS=Arabidopsis thaliana OX=3702 GN=MTERF6 PE=2 SV=1	Uncharacterized protein OS=Musa acuminata subsp. malaccensis OX=214687 GN=103973773 PE=3 SV=1	K	Transcription	PREDICTED: transcription termination factor MTERF6, chloroplastic/mitochondrial [Musa acuminata subsp. malaccensis]
c106920.graph_c0	6152	9119	2141	439.21	475.98	148.8	2.44384531870801e-22	-1.49825921317896	down	[O]	Posttranslational modification, protein turnover, chaperones	Molecular Function: transferase activity (GO:0016740);;	K00799|1.3e-110|aof:109844905|K00799 glutathione S-transferase [EC:2.5.1.18] | (RefSeq) probable glutathione S-transferase parA	[O]	Posttranslational modification, protein turnover, chaperones	Glutathione S-transferase, N-terminal domain;; Glutathione S-transferase, N-terminal domain;; Glutathione S-transferase, C-terminal domain;; Glutathione S-transferase, C-terminal domain;; Glutathione S-transferase, N-terminal domain;; Glutathione S-transferase, C-terminal domain	Probable glutathione S-transferase parA OS=Nicotiana tabacum OX=4097 GN=PARA PE=2 SV=1	Glutathione S-transferase OS=Dracaena cambodiana OX=580341 GN=GSTU5 PE=2 SV=1	O	Posttranslational modification, protein turnover, chaperones	glutathione S-transferase [Dracaena cambodiana]
c113877.graph_c1	310	536	109	11.32	14.83	3.37	0.000737146970084152	-1.47194360155851	down	--	--	--	--	--	--	Domain of unknown function (DUF4378);; DUF761-associated sequence motif	--	Uncharacterized protein OS=Asparagus officinalis OX=4686 GN=A4U43_C01F32240 PE=4 SV=1	S	Function unknown	uncharacterized protein LOC109828522 [Asparagus officinalis]
c107746.graph_c0	1572	2423	774	62.8	72.07	28.95	8.41539187480477e-06	-1.02130538109229	down	--	--	Cellular Component: SAGA complex (GO:0000124);; Cellular Component: transcription factor TFIID complex (GO:0005669);; Biological Process: DNA-templated transcription, initiation (GO:0006352);; Cellular Component: SLIK (SAGA-like) complex (GO:0046695);; Molecular Function: protein heterodimerization activity (GO:0046982);;	K03126|3.0e-136|aof:109842725|K03126 transcription initiation factor TFIID subunit 12 | (RefSeq) transcription initiation factor TFIID subunit 12b	[K]	Transcription	Transcription initiation factor TFIID subunit A	Transcription initiation factor TFIID subunit 12b OS=Arabidopsis thaliana OX=3702 GN=TAF12B PE=1 SV=1	TFIID_20kDa domain-containing protein OS=Asparagus officinalis OX=4686 GN=A4U43_C05F2920 PE=3 SV=1	K	Transcription	uncharacterized protein A4U43_C05F2920 [Asparagus officinalis]
c113633.graph_c1	816	1004	160	23.01	20.95	4.38	1.16416374353813e-12	-2.09875310064676	down	--	--	Molecular Function: GTPase activity (GO:0003924);; Molecular Function: GTP binding (GO:0005525);;	K17065|4.1e-99|gsl:Gasu_23230|K17065 dynamin 1-like protein [EC:3.6.5.5] | (RefSeq) dynamin GTPase	[UR]	--	Dynamin central region;; Dynamin family;; Dynamin GTPase effector domain;; 50S ribosome-binding GTPase	Dynamin-related protein 1C OS=Arabidopsis thaliana OX=3702 GN=DRP1C PE=1 SV=2	Dynamin-related protein 1C OS=Ananas comosus OX=4615 GN=ACMD2_12376 PE=3 SV=1	U	Intracellular trafficking, secretion, and vesicular transport	dynamin-related protein 1C [Asparagus officinalis]
c111494.graph_c0	999	1002	1965	22.16	16.48	42.47	3.45865127962016e-07	1.21853823394939	up	--	--	Molecular Function: DNA binding (GO:0003677);; Cellular Component: nucleus (GO:0005634);; Biological Process: regulation of transcription, DNA-templated (GO:0006355);; Biological Process: auxin-activated signaling pathway (GO:0009734);;	K14486|3.1e-229|aof:109840094|K14486 auxin response factor | (RefSeq) auxin response factor 9-like isoform X1	--	--	Auxin response factor;; B3 DNA binding domain;; AUX/IAA family	Auxin response factor 9 OS=Arabidopsis thaliana OX=3702 GN=ARF9 PE=1 SV=1	PB1 domain-containing protein OS=Asparagus officinalis OX=4686 GN=A4U43_C05F20820 PE=3 SV=1	K	Transcription	auxin response factor 9-like isoform X1 [Asparagus officinalis]
c106984.graph_c0	494	629	1756	15.52	14.58	53.14	3.87284091908199e-16	1.88870094982452	up	--	--	Molecular Function: molecular_function (GO:0003674);; Molecular Function: nucleic acid binding (GO:0003676);; Molecular Function: RNA binding (GO:0003723);; Molecular Function: catalytic activity (GO:0003824);; Molecular Function: nuclease activity (GO:0004518);; Molecular Function: endonuclease activity (GO:0004519);; Molecular Function: binding (GO:0005488);; Cellular Component: cellular_compon…	--	[R]	General function prediction only	PPR repeat family;; Pentatricopeptide repeat domain;; PPR repeat;; PPR repeat;; Pentacotripeptide-repeat region of PRORP;; Tetratricopeptide repeat;; Tetratricopeptide repeat	Pentatricopeptide repeat-containing protein At3g59040 OS=Arabidopsis thaliana OX=3702 GN=At3g59040 PE=2 SV=2	Tetratricopeptide repeat-like superfamily protein (Fragment) OS=Asparagus officinalis OX=4686 PE=2 SV=1	J	Translation, ribosomal structure and biogenesis	tetratricopeptide repeat-like superfamily protein, partial [Asparagus officinalis]
c115156.graph_c0	2934	4095	1050	131.2	130.49	45.3	2.09362819128793e-15	-1.40763422078314	down	[MDT]	--	Molecular Function: ATP binding (GO:0005524);;	K08900|3.1e-150|egu:105050828|K08900 mitochondrial chaperone BCS1 | (RefSeq) AAA-ATPase At3g50940-like	[O]	Posttranslational modification, protein turnover, chaperones	Domain associated at C-terminal with AAA;; ATPase family associated with various cellular activities (AAA);; Holliday junction DNA helicase RuvB P-loop domain	AAA-ATPase At3g50940 OS=Arabidopsis thaliana OX=3702 GN=At3g50940 PE=2 SV=1	Adenosinetriphosphatase OS=Phoenix dactylifera OX=42345 GN=LOC103714084 PE=3 SV=1	O	Posttranslational modification, protein turnover, chaperones	AAA-ATPase At3g50940-like [Phoenix dactylifera]
c112319.graph_c0	238	302	731	9.9	7.99	20.53	8.48659779698372e-07	1.6381323851966	up	[R]	General function prediction only	Molecular Function: hydrolase activity (GO:0016787);;	K20884|8.0e-17|obr:102717488|K20884 riboflavin kinase / FMN hydrolase [EC:2.7.1.26 3.1.3.102] | (RefSeq) bifunctional riboflavin kinase/FMN phosphatase-like	[O]	Posttranslational modification, protein turnover, chaperones	NHL repeat;; Haloacid dehalogenase-like hydrolase;; haloacid dehalogenase-like hydrolase;; Thioredoxin-like;; Redoxin;; HAD-hyrolase-like;; SMP-30/Gluconolactonase/LRE-like region;; AhpC/TSA family;; Arylesterase;; Thioredoxin	Protein SUPPRESSOR OF QUENCHING 1, chloroplastic OS=Arabidopsis thaliana OX=3702 GN=SOQ1 PE=1 SV=1	Thioredoxin domain-containing protein OS=Asparagus officinalis OX=4686 GN=A4U43_C05F1580 PE=4 SV=1	O	Posttranslational modification, protein turnover, chaperones	uncharacterized protein A4U43_C05F1580 [Asparagus officinalis]
c93224.graph_c0	188	199	8	20.81	14.4	0.36	3.3486067063784e-08	-3.19283157274625	down	[T]	Signal transduction mechanisms	Molecular Function: protein serine/threonine kinase activity (GO:0004674);; Molecular Function: ATP binding (GO:0005524);; Biological Process: signal transduction (GO:0007165);;	K07198|3.9e-135|aof:109823901|K07198 5'-AMP-activated protein kinase, catalytic alpha subunit [EC:2.7.11.11] | (RefSeq) CBL-interacting protein kinase 5-like	[T]	Signal transduction mechanisms	Protein kinase domain;; Protein tyrosine and serine/threonine kinase;; NAF domain;; Kinase-like	CBL-interacting protein kinase 23 OS=Oryza sativa subsp. japonica OX=39947 GN=CIPK23 PE=2 SV=1	Non-specific serine/threonine protein kinase OS=Albuca bracteata OX=82047 GN=CIPK-4 PE=2 SV=1	T	Signal transduction mechanisms	CBL-interacting protein kinase 23-like protein [Albuca bracteata]
c86986.graph_c0	121	189	424	7.67	8.74	26.03	0.000226579143031897	1.60285863018821	up	--	--	Molecular Function: DNA binding (GO:0003677);; Molecular Function: catalytic activity (GO:0003824);;	K09422|2.7e-91|aof:109829150|K09422 transcription factor MYB, plant | (RefSeq) LOW QUALITY PROTEIN: transcription factor MYB62-like	[K]	Transcription	Myb-like DNA-binding domain;; Myb-like DNA-binding domain	Transcription factor MYB62 OS=Arabidopsis thaliana OX=3702 GN=MYB62 PE=2 SV=1	Myb transcription factor 1 OS=Narcissus tazetta subsp. chinensis OX=391288 GN=MYB1 PE=2 SV=1	--	--	myb transcription factor 1 [Narcissus tazetta subsp. chinensis]
c111436.graph_c0	3468	4634	1426	102.2	101.24	40.71	1.7089511025821e-12	-1.18155265142308	down	[E]	Amino acid transport and metabolism	Molecular Function: peptide:proton symporter activity (GO:0015333);; Cellular Component: integral component of membrane (GO:0016021);; Molecular Function: oligopeptide transmembrane transporter activity (GO:0035673);; Molecular Function: peptide transmembrane transporter activity (GO:1904680);;	K14638|2.4e-274|aof:109827822|K14638 solute carrier family 15 (peptide/histidine transporter), member 3/4 | (RefSeq) protein NRT1/ PTR FAMILY 8.1-like	[E]	Amino acid transport and metabolism	POT family;; Major Facilitator Superfamily	Protein NRT1/ PTR FAMILY 8.1 OS=Arabidopsis thaliana OX=3702 GN=NPF8.1 PE=1 SV=1	protein NRT1/ PTR FAMILY 8.1 OS=Phoenix dactylifera OX=42345 GN=LOC103704060 PE=3 SV=1	E	Amino acid transport and metabolism	protein NRT1/ PTR FAMILY 8.1-like [Asparagus officinalis]
c112907.graph_c0	4631	6165	806	668.31	649.22	108.73	1.71504798894122e-52	-2.40169095892812	down	[H]	Coenzyme transport and metabolism	Molecular Function: methyltransferase activity (GO:0008168);; Cellular Component: integral component of membrane (GO:0016021);; Biological Process: methylation (GO:0032259);;	K12502|4.1e-95|pper:18790101|K12502 MPBQ/MSBQ methyltransferase [EC:2.1.1.295] | (RefSeq) 2-methyl-6-phytyl-1,4-hydroquinone methyltransferase, chloroplastic	[H]	Coenzyme transport and metabolism	Methyltransferase domain;; Methyltransferase domain;; ubiE/COQ5 methyltransferase family;; Methyltransferase domain;; Methyltransferase domain;; Methyltransferase domain;; Ribosomal RNA adenine dimethylase	2-methyl-6-phytyl-1,4-hydroquinone methyltransferase, chloroplastic OS=Arabidopsis thaliana OX=3702 GN=VTE3 PE=1 SV=1	SAM_MPBQ_MSBQ_MT domain-containing protein OS=Prunus persica OX=3760 GN=PRUPE_1G023700 PE=3 SV=1	H	Coenzyme transport and metabolism	2-methyl-6-phytyl-1,4-hydroquinone methyltransferase, chloroplastic-like [Prunus dulcis]
c95379.graph_c0	54	142	6	3.44	6.5	0.32	0.00283060900266538	-2.16838609363428	down	[H]	Coenzyme transport and metabolism	Molecular Function: O-methyltransferase activity (GO:0008171);; Biological Process: methylation (GO:0032259);; Molecular Function: protein dimerization activity (GO:0046983);;	K16040|2.6e-79|cit:102619265|K16040 trans-resveratrol di-O-methyltransferase [EC:2.1.1.240] | (RefSeq) probable O-methyltransferase 3	[R]	General function prediction only	O-methyltransferase domain;; Dimerisation domain	Probable O-methyltransferase 3 OS=Humulus lupulus OX=3486 GN=OMT3 PE=2 SV=1	Uncharacterized protein OS=Asparagus officinalis OX=4686 GN=A4U43_C09F10310 PE=3 SV=1	S	Function unknown	trans-resveratrol di-O-methyltransferase-like [Asparagus officinalis]
c108966.graph_c0	580	924	154	29.58	34.77	7.6	2.60893161388394e-08	-1.84644312226949	down	--	--	Molecular Function: transcription regulatory region sequence-specific DNA binding (GO:0000976);; Molecular Function: RNA polymerase II transcription regulatory region sequence-specific DNA binding (GO:0000977);; Molecular Function: DNA-binding transcription factor activity, RNA polymerase II-specific (GO:0000981);; Molecular Function: RNA polymerase II transcription regulatory region sequence-spe…	K09184|7.3e-27|dcr:108219662|K09184 GATA-binding protein, other eukaryote | (RefSeq) GATA transcription factor 11-like	[K]	Transcription	GATA zinc finger	GATA transcription factor 8 OS=Arabidopsis thaliana OX=3702 GN=GATA8 PE=1 SV=1	GATA-type domain-containing protein (Fragment) OS=Ensete ventricosum OX=4639 GN=B296_00035430 PE=4 SV=1	K	Transcription	GATA transcription factor 4-like [Phalaenopsis equestris]
c102765.graph_c0	485	602	1303	13.13	12.03	34.21	3.99060497138962e-09	1.50700260602915	up	--	--	--	--	--	--	--	Protein KAKU4 OS=Arabidopsis thaliana OX=3702 GN=KAKU4 PE=1 SV=1	Uncharacterized protein OS=Asparagus officinalis OX=4686 GN=A4U43_C05F24510 PE=4 SV=1	--	--	protein KAKU4 isoform X3 [Asparagus officinalis]
c86594.graph_c0	609	865	1519	80.7	83.62	193.37	5.07878058839122e-08	1.3135757253628	up	--	--	--	--	--	--	--	--	Uncharacterized protein OS=Asparagus officinalis OX=4686 GN=A4U43_UnF1620 PE=4 SV=1	--	--	transcriptional-regulating factor 1-like [Asparagus officinalis]
c107443.graph_c0	21870	29180	7355	925.11	916.88	310.3	7.84181754346005e-35	-1.47636224740024	down	--	--	Cellular Component: extracellular region (GO:0005576);; Cellular Component: cell wall (GO:0005618);; Molecular Function: hydrolase activity (GO:0016787);; Biological Process: cell wall organization (GO:0071555);;	K01280|4.7e-151|spen:107013676|K01280 tripeptidyl-peptidase II [EC:3.4.14.10] | (RefSeq) tripeptidyl-peptidase 2-like isoform X1	[M]	Cell wall/membrane/envelope biogenesis	Pectinacetylesterase	Pectin acetylesterase 9 OS=Arabidopsis thaliana OX=3702 GN=PAE9 PE=2 SV=1	Pectin acetylesterase OS=Asparagus officinalis OX=4686 GN=A4U43_C04F12270 PE=3 SV=1	M	Cell wall/membrane/envelope biogenesis	pectin acetylesterase 9 isoform X2 [Asparagus officinalis]
c116803.graph_c0	1601	2126	3210	53.34	47.36	98.3	2.09469655877713e-09	1.0719967492942	up	--	--	Biological Process: RNA processing (GO:0006396);;	K12869|2.6e-247|tcc:18606656|K12869 crooked neck | (RefSeq) crooked neck-like protein 1	[D]	Cell cycle control, cell division, chromosome partitioning	HAT (Half-A-TPR) repeat;; Tetratricopeptide repeat;; Suppressor of forked protein (Suf);; Tetratricopeptide repeat;; Tetratricopeptide repeat;; Tetratricopeptide repeat	--	Crooked neck-like protein 1 OS=Ananas comosus OX=4615 GN=ACMD2_04836 PE=4 SV=1	D	Cell cycle control, cell division, chromosome partitioning	crooked neck-like protein 1 [Ananas comosus]
c111705.graph_c0	27583	42221	11247	1038.21	1174.13	409.59	2.93158138240791e-21	-1.30099053211759	down	--	--	Molecular Function: GTPase activity (GO:0003924);; Molecular Function: structural constituent of cytoskeleton (GO:0005200);; Molecular Function: GTP binding (GO:0005525);; Cellular Component: cytoplasm (GO:0005737);; Cellular Component: microtubule (GO:0005874);; Biological Process: microtubule-based process (GO:0007017);;	K07374|1.1e-259|lsv:111892983|K07374 tubulin alpha | (RefSeq) tubulin alpha chain isoform X1	[Z]	Cytoskeleton	Tubulin/FtsZ family, GTPase domain;; Tubulin C-terminal domain	Tubulin alpha chain OS=Prunus dulcis OX=3755 GN=TUBA PE=2 SV=1	Tubulin alpha chain OS=Lactuca sativa OX=4236 GN=LSAT_9X113301 PE=3 SV=1	Z	Cytoskeleton	tubulin alpha chain isoform X1 [Lactuca sativa]
c78399.graph_c1	3	0	53	1.6	0	26.33	0.00776734864842599	2.0391955961521	up	--	--	Cellular Component: photosystem II (GO:0009523);; Biological Process: photosynthesis (GO:0015979);; Cellular Component: integral component of membrane (GO:0016021);;	K22048|7.8e-10|csv:101209209|K22048 mechanosensitive ion channel protein 4/5/6/7/8/9/10 | (RefSeq) mechanosensitive ion channel protein 10	--	--	--	--	Membrane family protein OS=Populus alba OX=43335 GN=D5086_0000118440 PE=4 SV=1	S	Function unknown	uncharacterized protein LOC111467755 [Cucurbita maxima]
c104549.graph_c0	55	108	287	4.97	7.16	25.02	0.000591475521392216	1.83470839109586	up	--	--	Cellular Component: integral component of membrane (GO:0016021);;	--	--	--	--	--	uncharacterized protein LOC103701491 isoform X2 OS=Phoenix dactylifera OX=42345 GN=LOC103701491 PE=4 SV=1	--	--	uncharacterized protein LOC103701491 isoform X1 [Phoenix dactylifera]
c98425.graph_c0	2858	4210	475	155.28	168.11	24.98	2.80840780781006e-41	-2.52653843761721	down	--	--	Molecular Function: peroxidase activity (GO:0004601);; Cellular Component: extracellular region (GO:0005576);; Biological Process: response to oxidative stress (GO:0006979);; Molecular Function: heme binding (GO:0020037);; Biological Process: hydrogen peroxide catabolic process (GO:0042744);; Molecular Function: metal ion binding (GO:0046872);;	K00430|4.1e-136|pda:103705795|K00430 peroxidase [EC:1.11.1.7] | (RefSeq) peroxidase 15	--	--	Peroxidase	Peroxidase 53 OS=Arabidopsis thaliana OX=3702 GN=PER53 PE=1 SV=1	Peroxidase OS=Ananas comosus OX=4615 GN=ACMD2_15813 PE=3 SV=1	Q	Secondary metabolites biosynthesis, transport and catabolism	peroxidase A2-like [Ananas comosus]
c94456.graph_c0	324	406	1090	15.12	13.98	49.27	1.5929042956891e-10	1.79833253711146	up	[T]	Signal transduction mechanisms	Molecular Function: protein serine/threonine phosphatase activity (GO:0004722);; Molecular Function: magnesium-dependent protein serine/threonine phosphatase activity (GO:0004724);; Molecular Function: metal ion binding (GO:0046872);;	K14803|9.5e-174|aof:109836600|K14803 protein phosphatase PTC2/3 [EC:3.1.3.16] | (RefSeq) probable protein phosphatase 2C 47	[T]	Signal transduction mechanisms	Protein phosphatase 2C	Probable protein phosphatase 2C 27 OS=Arabidopsis thaliana OX=3702 GN=PP2C27 PE=2 SV=1	Protein-serine/threonine phosphatase OS=Phoenix dactylifera OX=42345 GN=LOC103704926 PE=3 SV=1	T	Signal transduction mechanisms	probable protein phosphatase 2C 47 [Asparagus officinalis]
c104036.graph_c3	452	505	164	39.68	33.81	18.77	0.00408218062818472	-1.15947625521629	down	[T]	Signal transduction mechanisms	Molecular Function: protein serine/threonine kinase activity (GO:0004674);; Molecular Function: ATP binding (GO:0005524);;	K13430|8.3e-152|aof:109824289|K13430 serine/threonine-protein kinase PBS1 [EC:2.7.11.1] | (RefSeq) serine/threonine-protein kinase PBS1-like isoform X1	[T]	Signal transduction mechanisms	Protein kinase domain;; Protein tyrosine and serine/threonine kinase	Serine/threonine-protein kinase PBS1 OS=Arabidopsis thaliana OX=3702 GN=PBS1 PE=1 SV=1	Protein kinase domain-containing protein OS=Asparagus officinalis OX=4686 GN=A4U43_C09F14420 PE=3 SV=1	T	Signal transduction mechanisms	serine/threonine-protein kinase PBS1-like isoform X1 [Asparagus officinalis]
c116390.graph_c1	2916	4088	6774	38.27	41.44	82.14	1.24179521867803e-16	1.24664112769174	up	--	--	Biological Process: tRNA processing (GO:0008033);; Molecular Function: methyltransferase activity (GO:0008168);;	K03255|0.0e+00|aof:109851539|K03255 protein TIF31 | (RefSeq) LOW QUALITY PROTEIN: protein TSS-like	[R]	General function prediction only	Tetratricopeptide repeat;; Translation initiation factor eIF3 subunit 135;; Tetratricopeptide repeat;; Tetratricopeptide repeat;; Ataxin-2 C-terminal region;; Methyltransferase TRM13	Protein TSS OS=Arabidopsis thaliana OX=3702 GN=TSS PE=1 SV=1	LOW QUALITY PROTEIN: protein TSS OS=Phoenix dactylifera OX=42345 GN=LOC103715898 PE=4 SV=1	S	Function unknown	LOW QUALITY PROTEIN: protein TSS-like [Asparagus officinalis]
c89227.graph_c0	68	94	225	22.43	22.29	69.98	0.00841682416366279	1.50597870499206	up	--	--	Molecular Function: RNA binding (GO:0003723);;	K21444|1.3e-11|pda:103704613|K21444 poly(rC)-binding protein 3/4 | (RefSeq) RNA-binding KH domain-containing protein PEPPER-like	--	--	--	--	RNA-binding KH domain-containing protein OS=Actinidia chinensis var. chinensis OX=1590841 GN=CEY00_Acc22927 PE=4 SV=1	A	RNA processing and modification	hypothetical protein HYC85_003761 [Camellia sinensis]
c98095.graph_c0	2241	3323	5794	269.2	291.66	669.11	1.1277450219275e-16	1.35360618300909	up	--	--	--	--	--	--	zinc-finger of the FCS-type, C2-C2	FCS-Like Zinc finger 1 OS=Arabidopsis thaliana OX=3702 GN=FLZ1 PE=1 SV=1	FLZ-type domain-containing protein OS=Asparagus officinalis OX=4686 GN=A4U43_C04F12840 PE=3 SV=1	S	Function unknown	uncharacterized protein A4U43_C04F12840 [Asparagus officinalis]
c111183.graph_c0	1695	2433	5006	62.99	66.84	180.42	2.8724487263441e-21	1.56620955696761	up	[O]	Posttranslational modification, protein turnover, chaperones	Molecular Function: ATP binding (GO:0005524);; Biological Process: protein folding (GO:0006457);; Biological Process: response to heat (GO:0009408);; Molecular Function: heat shock protein binding (GO:0031072);; Molecular Function: metal ion binding (GO:0046872);; Molecular Function: unfolded protein binding (GO:0051082);;	K03686|5.5e-200|aof:109829015|K03686 molecular chaperone DnaJ | (RefSeq) chaperone protein dnaJ A6, chloroplastic-like isoform X1	[O]	Posttranslational modification, protein turnover, chaperones	DnaJ C terminal domain;; DnaJ domain;; DnaJ central domain	Chaperone protein dnaJ A7A, chloroplastic OS=Oryza sativa subsp. japonica OX=39947 GN=DJA7A PE=1 SV=1	Uncharacterized protein OS=Asparagus officinalis OX=4686 GN=A4U43_C01F28090 PE=3 SV=1	O	Posttranslational modification, protein turnover, chaperones	chaperone protein dnaJ A6, chloroplastic-like isoform X1 [Asparagus officinalis]
c87472.graph_c0	3449	2100	8	415.22	184.76	0.93	2.498336960562e-10	-4.08658156863125	down	--	--	Molecular Function: RNA binding (GO:0003723);; Biological Process: RNA processing (GO:0006396);; Molecular Function: mRNA methyltransferase activity (GO:0008174);; Biological Process: mRNA methylation (GO:0080009);;	--	--	--	Viral methyltransferase	--	--	--	--	--
c109893.graph_c0	1054	1294	2262	39.37	34.74	80.5	2.12813367510253e-09	1.21803415143554	up	--	--	Molecular Function: nucleic acid binding (GO:0003676);; Molecular Function: zinc ion binding (GO:0008270);;	--	[O]	Posttranslational modification, protein turnover, chaperones	Zinc knuckle;; Zinc knuckle;; Zinc knuckle;; Zinc knuckle	--	LOW QUALITY PROTEIN: zinc finger CCHC domain-containing protein 7-like OS=Phoenix dactylifera OX=42345 GN=LOC103707257 PE=4 SV=1	O	Posttranslational modification, protein turnover, chaperones	protein AIR1 [Asparagus officinalis]
c104879.graph_c1	1401	1692	569	140.7	124.51	55.05	2.49554301365643e-06	-1.11234201434978	down	[C]	Energy production and conversion	Molecular Function: glutathione-disulfide reductase activity (GO:0004362);; Biological Process: glutathione metabolic process (GO:0006749);; Biological Process: cell redox homeostasis (GO:0045454);; Molecular Function: flavin adenine dinucleotide binding (GO:0050660);; Molecular Function: NADP binding (GO:0050661);;	K00383|6.1e-106|aof:109848531|K00383 glutathione reductase (NADPH) [EC:1.8.1.7] | (RefSeq) glutathione reductase, cytosolic-like	[Q]	Secondary metabolites biosynthesis, transport and catabolism	Pyridine nucleotide-disulphide oxidoreductase	Glutathione reductase, cytosolic OS=Pisum sativum OX=3888 PE=2 SV=1	Glutathione reductase OS=Asparagus officinalis OX=4686 GN=A4U43_C07F19720 PE=3 SV=1	Q	Secondary metabolites biosynthesis, transport and catabolism	glutathione reductase, cytosolic-like [Asparagus officinalis]
c117482.graph_c1	313	313	1360	21.4	15.33	80.04	3.40182647850735e-16	2.29475660568063	up	[QV]	--	Molecular Function: monooxygenase activity (GO:0004497);; Molecular Function: iron ion binding (GO:0005506);; Molecular Function: oxidoreductase activity, acting on paired donors, with incorporation or reduction of molecular oxygen (GO:0016705);; Molecular Function: heme binding (GO:0020037);;	K20617|1.5e-170|aof:109829254|K20617 cytochrome P450 family 71 subfamily A | (RefSeq) cytochrome P450 71A1-like	[Q]	Secondary metabolites biosynthesis, transport and catabolism	Cytochrome P450	Cytochrome P450 71A1 OS=Persea americana OX=3435 GN=CYP71A1 PE=1 SV=2	Uncharacterized protein OS=Asparagus officinalis OX=4686 GN=A4U43_C06F10640 PE=3 SV=1	Q	Secondary metabolites biosynthesis, transport and catabolism	cytochrome P450 71A1-like [Asparagus officinalis]
c81511.graph_c0	85	74	252	11.21	7.12	32.01	0.0035366463818762	1.63558119166783	up	--	--	--	--	--	--	Domain of unknown function (DUF3511)	--	Uncharacterized protein OS=Sorghum bicolor OX=4558 GN=SORBI_3001G398700 PE=4 SV=1	S	Function unknown	hypothetical protein SORBI_3001G398700 [Sorghum bicolor]
c103174.graph_c0	10	26	148	0.74	1.45	9.94	0.000338366668640365	2.42403675667093	up	--	--	Molecular Function: N-acetyltransferase activity (GO:0008080);;	--	--	--	Acetyltransferase (GNAT) family;; Acetyltransferase (GNAT) domain;; Acetyltransferase (GNAT) domain;; FR47-like protein	--	N-acetyltransferase domain-containing protein OS=Asparagus officinalis OX=4686 GN=A4U43_C07F6510 PE=4 SV=1	S	Function unknown	uncharacterized protein LOC109848375 [Asparagus officinalis]
c96394.graph_c0	1450	1935	3069	181.44	173.6	366.76	3.23687984630914e-10	1.14433386740959	up	[O]	Posttranslational modification, protein turnover, chaperones	Cellular Component: cellular_component (GO:0005575);; Cellular Component: intracellular (GO:0005622);; Cellular Component: obsolete cell (GO:0005623);; Cellular Component: nucleus (GO:0005634);; Cellular Component: cytoplasm (GO:0005737);; Cellular Component: chloroplast (GO:0009507);; Cellular Component: plastid (GO:0009536);; Cellular Component: organelle (GO:0043226);; Cellular Component: memb…	K03686|2.7e-10|nta:107797147|K03686 molecular chaperone DnaJ | (RefSeq) chaperone protein dnaJ A6, chloroplastic-like	[O]	Posttranslational modification, protein turnover, chaperones	DnaJ domain	Chaperone protein dnaJ 11, chloroplastic OS=Arabidopsis thaliana OX=3702 GN=ATJ11 PE=1 SV=2	chaperone protein dnaJ 11, chloroplastic OS=Phoenix dactylifera OX=42345 GN=LOC103706147 PE=4 SV=1	O	Posttranslational modification, protein turnover, chaperones	uncharacterized protein A4U43_C08F4490 [Asparagus officinalis]
c96013.graph_c0	186	228	2000	20.31	18.22	210.26	2.05349196223737e-45	3.44650740299462	up	--	--	Cellular Component: photosystem I (GO:0009522);; Biological Process: photosynthesis (GO:0015979);;	K02701|7.6e-66|aof:109830285|K02701 photosystem I subunit PsaN | (RefSeq) photosystem I reaction center subunit N, chloroplastic	--	--	Photosystem I reaction centre subunit N (PSAN or PSI-N)	Photosystem I reaction center subunit N, chloroplastic OS=Arabidopsis thaliana OX=3702 GN=PSAN PE=1 SV=2	Photosystem I reaction center subunit N OS=Musa AAB Group OX=485264 PE=2 SV=1	S	Function unknown	photosystem I reaction center subunit N, chloroplastic [Asparagus officinalis]
c98151.graph_c0	238	368	623	11.46	13.08	29.06	0.000454195748584468	1.27241955168851	up	--	--	--	--	--	--	--	--	Uncharacterized protein OS=Asparagus officinalis OX=4686 GN=A4U43_C10F9580 PE=4 SV=1	--	--	uncharacterized protein LOC109825817 isoform X1 [Asparagus officinalis]
c100855.graph_c0	1033	1518	396	45.9	49.84	17.05	3.59097595460365e-07	-1.32415492781922	down	--	--	Molecular Function: transferase activity, transferring acyl groups other than amino-acyl groups (GO:0016747);;	K13065|8.3e-189|egu:105060154|K13065 shikimate O-hydroxycinnamoyltransferase [EC:2.3.1.133] | (RefSeq) hydroxycinnamoyltransferase 1	--	--	Transferase family	Hydroxycinnamoyltransferase OS=Narcissus pseudonarcissus OX=39639 GN=HCT PE=2 SV=1	Hydroxycinnamoyltransferase 1 OS=Narcissus papyraceus OX=54854 GN=HCT1 PE=2 SV=1	S	Function unknown	hydroxycinnamoyltransferase 1 [Narcissus papyraceus]
c102271.graph_c1	488	596	5680	29.83	26.84	335.89	3.03006477725671e-100	3.62474507239469	up	--	--	Cellular Component: chloroplast thylakoid membrane (GO:0009535);;	K03542|5.2e-122|egu:105037935|K03542 photosystem II 22kDa protein | (RefSeq) photosystem II 22 kDa protein, chloroplastic	--	--	Chlorophyll A-B binding protein	Photosystem II 22 kDa protein, chloroplastic OS=Spinacia oleracea OX=3562 GN=PSBS PE=1 SV=1	photosystem II 22 kDa protein, chloroplastic OS=Phoenix dactylifera OX=42345 GN=LOC103702676 PE=4 SV=1	S	Function unknown	photosystem II 22 kDa protein, chloroplastic [Elaeis guineensis]
c93265.graph_c0	21	9	162	3.42	1.07	25.28	0.000133611310819179	2.58053291128975	up	--	--	Biological Process: positive regulation of stomatal complex development (GO:2000123);;	--	--	--	Stomagen	EPIDERMAL PATTERNING FACTOR-like protein 9 OS=Arabidopsis thaliana OX=3702 GN=EPFL9 PE=1 SV=1	EPIDERMAL PATTERNING FACTOR-like protein 9 isoform X1 OS=Cinnamomum micranthum f. kanehirae OX=337451 GN=CKAN_01611500 PE=4 SV=1	S	Function unknown	EPIDERMAL PATTERNING FACTOR-like protein 9 [Asparagus officinalis]
c106329.graph_c0	87	139	12	7.67	9	1.02	0.00362187737288543	-2.00475807738005	down	[R]	General function prediction only	--	--	--	--	--	Pathogen-related protein OS=Hordeum vulgare OX=4513 PE=2 SV=2	Pathogen-related protein isoform X2 OS=Cinnamomum micranthum f. kanehirae OX=337451 GN=CKAN_02569800 PE=4 SV=1	S	Function unknown	pathogen-related protein isoform X2 [Cinnamomum micranthum f. kanehirae]
c112321.graph_c2	2091	2828	766	38.35	37.81	14.5	7.8337623433825e-12	-1.34640469930821	down	[N]	Cell motility	Cellular Component: Golgi apparatus (GO:0005794);; Cellular Component: integral component of membrane (GO:0016021);; Molecular Function: transferase activity, transferring glycosyl groups (GO:0016757);;	K20887|3.0e-274|vvi:100244115|K20887 xyloglucan glycosyltransferase 4 [EC:2.4.1.-] | (RefSeq) xyloglucan glycosyltransferase 4	--	--	Glycosyl transferase family group 2;; Glycosyltransferase like family 2;; Glycosyl transferase family 2;; Glycosyl transferase family 21	Probable xyloglucan glycosyltransferase 5 OS=Arabidopsis thaliana OX=3702 GN=CSLC5 PE=1 SV=1	probable xyloglucan glycosyltransferase 5 OS=Phoenix dactylifera OX=42345 GN=LOC103707115 PE=4 SV=1	M	Cell wall/membrane/envelope biogenesis	LOW QUALITY PROTEIN: probable xyloglucan glycosyltransferase 5 [Asparagus officinalis]
c104793.graph_c1	908	1286	1831	67.62	57.52	147.75	4.24010021249034e-06	1.0242567510494	up	[G]	Carbohydrate transport and metabolism	Molecular Function: cellulase activity (GO:0008810);; Biological Process: cellulose catabolic process (GO:0030245);;	K01179|2.1e-235|pda:103704338|K01179 endoglucanase [EC:3.2.1.4] | (RefSeq) endoglucanase 23-like	--	--	Glycosyl hydrolase family 9	Endoglucanase 23 OS=Oryza sativa subsp. japonica OX=39947 GN=GLU12 PE=2 SV=1	Endoglucanase OS=Phoenix dactylifera OX=42345 GN=LOC103704338 PE=3 SV=1	G	Carbohydrate transport and metabolism	endoglucanase 23-like [Phoenix dactylifera]
c92135.graph_c0	316	344	580	33.1	26.32	58.3	0.0060143524749843	1.03396721372168	up	[P]	Inorganic ion transport and metabolism	Molecular Function: gamma-glutamylcyclotransferase activity (GO:0003839);; Cellular Component: cytoplasm (GO:0005737);; Biological Process: glutathione catabolic process (GO:0006751);;	K22596|7.6e-85|aof:109848877|K22596 gamma-glutamylcyclotransferase, plant [EC:4.3.2.9] | (RefSeq) gamma-glutamylcyclotransferase 2-3	[P]	Inorganic ion transport and metabolism	ChaC-like protein	Gamma-glutamylcyclotransferase 2-3 OS=Arabidopsis thaliana OX=3702 GN=GGCT2;3 PE=1 SV=1	Gamma-glutamylcyclotransferase OS=Prunus persica OX=3760 GN=PRUPE_1G500300 PE=3 SV=1	P	Inorganic ion transport and metabolism	gamma-glutamylcyclotransferase 2-3 [Asparagus officinalis]
c105964.graph_c0	124	163	507	5.33	5.17	21.1	1.11687325631507e-06	1.944357656706	up	--	--	Cellular Component: integral component of membrane (GO:0016021);;	--	--	--	Rhodanese-like domain	Calcium sensing receptor, chloroplastic OS=Arabidopsis thaliana OX=3702 GN=CAS PE=1 SV=1	Rhodanese domain-containing protein OS=Asparagus officinalis OX=4686 GN=A4U43_C01F5960 PE=4 SV=1	S	Function unknown	calcium sensing receptor, chloroplastic [Asparagus officinalis]
c76249.graph_c0	63	71	205	4.95	4.1	15.55	0.00800374079183575	1.57823261398502	up	--	--	Cellular Component: membrane (GO:0016020);; Cellular Component: integral component of membrane (GO:0016021);;	--	--	--	Protein of unknown function (DUF4079)	--	uncharacterized protein LOC103697213 OS=Phoenix dactylifera OX=42345 GN=LOC103697213 PE=4 SV=1	S	Function unknown	uncharacterized protein LOC103697213 [Phoenix dactylifera]
c115294.graph_c1	207	238	437	6.15	5.24	12.98	0.00597636986324735	1.16561043266851	up	--	--	Molecular Function: DNA binding (GO:0003677);; Molecular Function: DNA-binding transcription factor activity (GO:0003700);; Cellular Component: nucleus (GO:0005634);;	K09286|2.3e-132|sot:102602854|K09286 EREBP-like factor | (RefSeq) DREB3, DREB4; ethylene-responsive transcription factor RAP2-4-like	--	--	AP2 domain	Ethylene-responsive transcription factor RAP2-4 OS=Arabidopsis thaliana OX=3702 GN=RAP2-4 PE=1 SV=1	Dehydration-responsive element binding protein 3 OS=Solanum tuberosum OX=4113 GN=102602854 PE=4 SV=1	K	Transcription	PREDICTED: ethylene-responsive transcription factor RAP2-4-like [Solanum tuberosum]
c109768.graph_c1	257	431	55	28.39	34.84	5.85	1.16900225527562e-05	-2.03435812733064	down	--	--	Molecular Function: UDP-glycosyltransferase activity (GO:0008194);;	K23154|1.9e-53|egu:105060740|K23154 2-hydroxyflavanone C-glucosyltransferase [EC:2.4.1.360] | (RefSeq) UDP-glucose:2-hydroxyflavanone C-glucosyltransferase-like	--	--	--	UDP-glucose:2-hydroxyflavanone C-glucosyltransferase OS=Oryza sativa subsp. japonica OX=39947 GN=CGT PE=3 SV=1	Glycosyltransferase OS=Oryza punctata OX=4537 PE=3 SV=1	--	--	UDP-glucose:2-hydroxyflavanone C-glucosyltransferase-like [Elaeis guineensis]
c112814.graph_c1	861	1143	1860	52.82	54.83	109.01	8.27038293138315e-08	1.16865499648657	up	--	--	Biological Process: mitotic sister chromatid cohesion (GO:0007064);;	K11267|2.7e-16|dct:110106306|K11267 sister chromatid cohesion protein PDS5 | (RefSeq) sister chromatid cohesion protein PDS5 homolog A	[D]	Cell cycle control, cell division, chromosome partitioning	--	Histone-lysine N-methyltransferase ATX2 OS=Arabidopsis thaliana OX=3702 GN=ATX2 PE=1 SV=1	Uncharacterized protein OS=Zea mays OX=4577 GN=103646255 PE=4 SV=1	D	Cell cycle control, cell division, chromosome partitioning	claspin [Asparagus officinalis]
c102952.graph_c0	138	183	581	8.9	9.82	31.68	1.14686065955213e-07	1.99565258384742	up	[R]	General function prediction only	Molecular Function: oxidoreductase activity (GO:0016491);;	--	[GQ]	--	Oxidoreductase family, NAD-binding Rossmann fold;; Oxidoreductase family, C-terminal alpha/beta domain	--	Oxidoreductase OS=Solanum tuberosum OX=4113 GN=102589144 PE=4 SV=1	--	--	PREDICTED: inositol 2-dehydrogenase/D-chiro-inositol 3-dehydrogenase [Solanum tuberosum]
c117842.graph_c0	2705	3690	1044	52.58	58.9	17.41	1.31291971191622e-12	-1.28321270134318	down	[NW]	--	--	K17592|0.0e+00|sita:101760663|K17592 sacsin | (RefSeq) uncharacterized protein LOC101760663	--	--	--	Protein NO VEIN OS=Arabidopsis thaliana OX=3702 GN=NOV PE=1 SV=1	Uncharacterized protein OS=Asparagus officinalis OX=4686 GN=A4U43_C09F14380 PE=4 SV=1	--	--	uncharacterized protein LOC109823790 [Asparagus officinalis]
c93228.graph_c0	100	125	10	4.92	4.17	0.49	0.00134861154361796	-2.1732853427452	down	--	--	Molecular Function: protein dimerization activity (GO:0046983);;	K13422|8.4e-14|gab:108477252|K13422 transcription factor MYC2 | (RefSeq) transcription factor MYC2-like	--	--	Helix-loop-helix DNA-binding domain	Transcription factor EAT1 OS=Oryza sativa subsp. japonica OX=39947 GN=EAT1 PE=1 SV=2	BHLH domain-containing protein OS=Asparagus officinalis OX=4686 GN=A4U43_C04F9280 PE=3 SV=1	K	Transcription	transcription factor EAT1-like isoform X1 [Asparagus officinalis]
c108468.graph_c1	113	289	702	8.59	16.27	48.01	3.43654063682612e-06	1.95653858102179	up	--	--	Molecular Function: DNA binding (GO:0003677);; Molecular Function: DNA-binding transcription factor activity (GO:0003700);; Cellular Component: nucleus (GO:0005634);;	--	--	--	AP2 domain	Ethylene-responsive transcription factor-like protein At4g13040 OS=Arabidopsis thaliana OX=3702 GN=At4g13040 PE=2 SV=2	AP2/ERF domain-containing protein OS=Asparagus officinalis OX=4686 GN=A4U43_C09F11640 PE=4 SV=1	K	Transcription	ethylene-responsive transcription factor-like protein At4g13040 isoform X1 [Asparagus officinalis]
c113922.graph_c0	680	907	278	23.01	20.91	8.6	0.00026809917096194	-1.14873515762097	down	[G]	Carbohydrate transport and metabolism	Molecular Function: polygalacturonase activity (GO:0004650);; Cellular Component: extracellular region (GO:0005576);; Biological Process: carbohydrate metabolic process (GO:0005975);; Biological Process: cell wall organization (GO:0071555);;	K01184|2.2e-26|ath:AT2G41850|K01184 polygalacturonase [EC:3.2.1.15] | (RefSeq) PGAZAT; polygalacturonase ADPG2-like protein	--	--	Glycosyl hydrolases family 28;; Right handed beta helix region	Probable polygalacturonase OS=Vitis vinifera OX=29760 GN=GSVIVT00026920001 PE=1 SV=1	Uncharacterized protein OS=Asparagus officinalis OX=4686 GN=A4U43_C02F21570 PE=3 SV=1	G	Carbohydrate transport and metabolism	probable polygalacturonase [Asparagus officinalis]
c96588.graph_c0	38	28	186	2.67	1.45	12.64	0.000723736260037676	2.13528970305083	up	[C]	Energy production and conversion	Molecular Function: ATP binding (GO:0005524);; Molecular Function: kinase activity (GO:0016301);;	K03686|2.9e-07|ats:109775519|K03686 molecular chaperone DnaJ | (RefSeq) uncharacterized protein LOC109775519	[O]	Posttranslational modification, protein turnover, chaperones	DnaJ domain;; 4Fe-4S single cluster domain of Ferredoxin I;; 4Fe-4S single cluster domain	Chaperone protein dnaJ C76, chloroplastic OS=Arabidopsis thaliana OX=3702 GN=DJC76 PE=2 SV=1	Uncharacterized protein OS=Asparagus officinalis OX=4686 GN=A4U43_C01F27310 PE=3 SV=1	O	Posttranslational modification, protein turnover, chaperones	uncharacterized J domain-containing protein C3E7.11c-like isoform X1 [Asparagus officinalis]
c109885.graph_c0	1901	2740	4670	125.05	129.41	291.22	8.44307934414297e-15	1.30151631756897	up	--	--	Cellular Component: integral component of membrane (GO:0016021);;	--	--	--	--	Protein ORANGE, chloroplastic OS=Arabidopsis thaliana OX=3702 GN=OR PE=1 SV=1	Uncharacterized protein OS=Asparagus officinalis OX=4686 GN=A4U43_C09F810 PE=4 SV=1	S	Function unknown	protein ORANGE, chloroplastic-like isoform X1 [Asparagus officinalis]
c103721.graph_c0	673	960	1823	50.81	53.9	134.89	2.47483283464723e-10	1.43019454224317	up	[J]	Translation, ribosomal structure and biogenesis	Molecular Function: structural constituent of ribosome (GO:0003735);; Cellular Component: ribosome (GO:0005840);; Biological Process: translation (GO:0006412);;	K02935|4.0e-47|nnu:104587230|K02935 large subunit ribosomal protein L7/L12 | (RefSeq) 50S ribosomal protein L12, chloroplastic-like	[J]	Translation, ribosomal structure and biogenesis	Ribosomal protein L7/L12 C-terminal domain;; Ribosomal protein L7/L12 dimerisation domain	50S ribosomal protein L12, chloroplastic OS=Nicotiana sylvestris OX=4096 PE=2 SV=1	Uncharacterized protein OS=Ensete ventricosum OX=4639 GN=B296_00011070 PE=3 SV=1	J	Translation, ribosomal structure and biogenesis	hypothetical protein B296_00011070 [Ensete ventricosum]
c97977.graph_c0	397	549	124	18.43	18.81	5.58	0.000157519960917987	-1.49265034647249	down	--	--	Molecular Function: peroxidase activity (GO:0004601);; Cellular Component: extracellular region (GO:0005576);; Biological Process: response to oxidative stress (GO:0006979);; Molecular Function: heme binding (GO:0020037);; Biological Process: hydrogen peroxide catabolic process (GO:0042744);; Molecular Function: metal ion binding (GO:0046872);;	K00430|2.0e-139|aof:109821069|K00430 peroxidase [EC:1.11.1.7] | (RefSeq) peroxidase 50-like	--	--	Peroxidase	Peroxidase 50 OS=Arabidopsis thaliana OX=3702 GN=PER50 PE=1 SV=1	Peroxidase OS=Cinnamomum micranthum f. kanehirae OX=337451 GN=CKAN_00650400 PE=3 SV=1	Q	Secondary metabolites biosynthesis, transport and catabolism	peroxidase 51-like protein [Cinnamomum micranthum f. kanehirae]
c114551.graph_c0	768	961	1520	18.96	13.75	28.74	4.4141841257798e-06	1.083720111673	up	--	--	--	--	--	--	Plant protein of unknown function (DUF863)	--	uncharacterized protein LOC103707454 OS=Phoenix dactylifera OX=42345 GN=LOC103707454 PE=4 SV=1	S	Function unknown	uncharacterized protein A4U43_C08F13750 [Asparagus officinalis]
c108525.graph_c0	2666	3047	5450	69.65	57.41	129.38	1.13240016377871e-13	1.20715445545548	up	--	--	Molecular Function: DNA binding (GO:0003677);; Cellular Component: nucleus (GO:0005634);; Molecular Function: metal ion binding (GO:0046872);;	K16732|1.2e-23|cann:107864807|K16732 protein regulator of cytokinesis 1 | (RefSeq) 65-kDa microtubule-associated protein 5-like	[R]	General function prediction only	PHD-finger;; Homeodomain;; Homeobox KN domain	Homeobox protein HOX1A OS=Zea mays OX=4577 GN=HOX1A PE=2 SV=1	Uncharacterized protein OS=Asparagus officinalis OX=4686 GN=A4U43_C03F21390 PE=3 SV=1	K	Transcription	homeobox protein HOX1A-like [Asparagus officinalis]
c105768.graph_c0	425	500	1292	8.42	7.34	24.87	7.02355638701401e-11	1.71116013383626	up	[R]	General function prediction only	Cellular Component: PcG protein complex (GO:0031519);;	K11430|1.4e-254|dosa:Os03t0307800-01|K11430 [histone H3]-lysine27 N-trimethyltransferase EZH2 [EC:2.1.1.356] | (RefSeq) Os03g0307800, ENHANCER_OF_ZESTE_1, IEZ1; SET domain-containing protein.	[K]	Transcription	SET domain;; CXC domain	Histone-lysine N-methyltransferase EZ1 OS=Oryza sativa subsp. japonica OX=39947 GN=EZ1 PE=1 SV=1	[Histone H3]-lysine(27) N-trimethyltransferase OS=Asparagus officinalis OX=4686 GN=A4U43_C07F16730 PE=4 SV=1	K	Transcription	histone-lysine N-methyltransferase EZ3 isoform X2 [Asparagus officinalis]
c89503.graph_c0	90	89	420	6.3	4.58	28.4	6.80976571549243e-07	2.23305126296952	up	--	--	Cellular Component: chloroplast stroma (GO:0009570);;	--	--	--	--	--	uncharacterized protein LOC103703539 OS=Phoenix dactylifera OX=42345 GN=LOC103703539 PE=4 SV=1	--	--	uncharacterized protein LOC103703539 [Phoenix dactylifera]
c90924.graph_c0	145	196	1251	22.9	22.5	189.19	6.57962148167207e-26	3.02828280830129	up	--	--	Cellular Component: photosystem I (GO:0009522);; Biological Process: photosynthesis (GO:0015979);;	K02698|1.3e-52|egu:105046700|K02698 photosystem I subunit X | (RefSeq) photosystem I reaction center subunit psaK, chloroplastic	--	--	Photosystem I psaG / psaK	Photosystem I reaction center subunit psaK, chloroplastic OS=Arabidopsis thaliana OX=3702 GN=PSAK PE=2 SV=2	PSI-K OS=Musa balbisiana OX=52838 GN=C4D60_Mb09t09400 PE=3 SV=1	S	Function unknown	photosystem I reaction center subunit psaK, chloroplastic [Elaeis guineensis]
c110297.graph_c0	213	169	31	3.41	2	0.48	0.00145329883286214	-1.88565852564363	down	--	--	Molecular Function: metal ion binding (GO:0046872);;	K10728|0.0e+00|aof:109848653|K10728 topoisomerase (DNA) II binding protein 1 | (RefSeq) BRCT domain-containing protein At4g02110	[L]	Replication, recombination and repair	twin BRCT domain;; BRCA1 C Terminus (BRCT) domain;; BRCT domain, a BRCA1 C-terminus domain;; Regulator of Ty1 transposition protein 107 BRCT domain;; PHD-finger	BRCT domain-containing protein At4g02110 OS=Arabidopsis thaliana OX=3702 GN=At4g02110 PE=4 SV=3	Uncharacterized protein OS=Asparagus officinalis OX=4686 GN=A4U43_C07F13190 PE=4 SV=1	L	Replication, recombination and repair	BRCT domain-containing protein At4g02110 [Asparagus officinalis]
c64063.graph_c0	56	85	222	4.43	4.94	16.96	0.00423850627563784	1.64746265702117	up	--	--	Molecular Function: DNA-binding transcription factor activity (GO:0003700);; Cellular Component: nucleus (GO:0005634);; Molecular Function: sequence-specific DNA binding (GO:0043565);;	K13424|1.3e-25|sind:105163923|K13424 WRKY transcription factor 33 | (RefSeq) probable WRKY transcription factor 25	--	--	WRKY DNA -binding domain	Probable WRKY transcription factor 13 OS=Arabidopsis thaliana OX=3702 GN=WRKY13 PE=1 SV=1	probable WRKY transcription factor 13 OS=Phoenix dactylifera OX=42345 GN=LOC103709750 PE=4 SV=1	K	Transcription	probable WRKY transcription factor 12 [Asparagus officinalis]
c107513.graph_c0	265	269	808	10.03	7.48	29.56	1.16393426899593e-07	1.76933340557553	up	--	--	Cellular Component: integral component of membrane (GO:0016021);;	--	--	--	--	Uncharacterized protein At1g01500 OS=Arabidopsis thaliana OX=3702 GN=At1g01500 PE=2 SV=1	Uncharacterized protein OS=Asparagus officinalis OX=4686 GN=A4U43_C03F6990 PE=4 SV=1	S	Function unknown	uncharacterized protein At1g01500 [Asparagus officinalis]
c110168.graph_c0	1175	1708	249	82.27	87.98	16.88	1.0396670599465e-17	-2.1399433026689	down	--	--	Molecular Function: ferroxidase activity (GO:0004322);; Molecular Function: copper ion binding (GO:0005507);; Cellular Component: plasma membrane (GO:0005886);; Biological Process: iron ion transport (GO:0006826);; Biological Process: iron ion homeostasis (GO:0055072);;	K00423|1.8e-89|atr:18428785|K00423 L-ascorbate oxidase [EC:1.10.3.3] | (RefSeq) L-ascorbate oxidase homolog	[Q]	Secondary metabolites biosynthesis, transport and catabolism	Multicopper oxidase;; Multicopper oxidase	L-ascorbate oxidase homolog OS=Nicotiana tabacum OX=4097 PE=2 SV=1	L-ascorbate oxidase homolog OS=Phoenix dactylifera OX=42345 GN=LOC103713173 PE=3 SV=1	Q	Secondary metabolites biosynthesis, transport and catabolism	LOW QUALITY PROTEIN: L-ascorbate oxidase homolog [Asparagus officinalis]
c102131.graph_c0	471	395	1003	17.55	10.85	36.27	3.10107693523182e-05	1.39547872442101	up	[H]	Coenzyme transport and metabolism	Molecular Function: catalytic activity (GO:0003824);; Biological Process: Mo-molybdopterin cofactor biosynthetic process (GO:0006777);; Cellular Component: molybdopterin synthase complex (GO:0019008);; Molecular Function: metal ion binding (GO:0046872);; Molecular Function: 4 iron, 4 sulfur cluster binding (GO:0051539);;	K03639|1.2e-183|aof:109840974|K03639 GTP 3',8-cyclase [EC:4.1.99.22] | (RefSeq) GTP 3',8-cyclase, mitochondrial	[H]	Coenzyme transport and metabolism	Molybdenum Cofactor Synthesis C;; Radical SAM superfamily;; 4Fe-4S single cluster domain	GTP 3',8-cyclase, mitochondrial OS=Arabidopsis thaliana OX=3702 GN=CNX2 PE=1 SV=1	GTP 3',8-cyclase OS=Asparagus officinalis OX=4686 GN=A4U43_C05F30960 PE=4 SV=1	H	Coenzyme transport and metabolism	GTP 3',8-cyclase, mitochondrial [Asparagus officinalis]
c116804.graph_c0	102490	158005	30990	5680.63	6486.15	1657.28	2.62558445280294e-39	-1.73414127077486	down	--	--	Molecular Function: peroxidase activity (GO:0004601);; Cellular Component: extracellular region (GO:0005576);; Biological Process: response to oxidative stress (GO:0006979);; Molecular Function: heme binding (GO:0020037);; Biological Process: hydrogen peroxide catabolic process (GO:0042744);; Molecular Function: metal ion binding (GO:0046872);;	K00430|7.9e-169|aof:109819393|K00430 peroxidase [EC:1.11.1.7] | (RefSeq) peroxidase 42-like	--	--	Peroxidase	Peroxidase 42 OS=Arabidopsis thaliana OX=3702 GN=PER42 PE=1 SV=2	Peroxidase OS=Vitis vinifera OX=29760 GN=PER42_1 PE=3 SV=1	Q	Secondary metabolites biosynthesis, transport and catabolism	peroxidase 42-like [Asparagus officinalis]
c103530.graph_c0	76	90	326	6.31	5.52	26.28	4.84639054856181e-05	1.98260577162159	up	--	--	Cellular Component: cellular_component (GO:0005575);; Cellular Component: obsolete cell (GO:0005623);; Cellular Component: plasma membrane (GO:0005886);; Cellular Component: membrane (GO:0016020);; Cellular Component: obsolete cell part (GO:0044464);; Cellular Component: cell periphery (GO:0071944);;	--	--	--	--	Uncharacterized protein At3g27210 OS=Arabidopsis thaliana OX=3702 GN=Y-2 PE=1 SV=1	Uncharacterized protein OS=Asparagus officinalis OX=4686 GN=A4U43_C04F13460 PE=4 SV=1	S	Function unknown	uncharacterized protein At3g27210-like isoform X1 [Asparagus officinalis]
c100230.graph_c0	774	1089	2386	122.57	125.45	361.99	2.74672106249622e-15	1.62838309993598	up	--	--	--	--	--	--	Zinc-binding;; 4F5 protein related disordered region	Uncharacterized protein At2g23090 OS=Arabidopsis thaliana OX=3702 GN=At2g23090 PE=1 SV=1	Putative ovule protein OS=Solanum chacoense OX=4108 PE=4 SV=1	S	Function unknown	uncharacterized protein At2g23090 [Vigna radiata var. radiata]
c115608.graph_c0	2444	3435	613	62.65	65.22	15.23	6.55891366629463e-24	-1.91047402868621	down	[E]	Amino acid transport and metabolism	Cellular Component: cytoplasm (GO:0005737);; Biological Process: L-phenylalanine catabolic process (GO:0006559);; Biological Process: cinnamic acid biosynthetic process (GO:0009800);; Molecular Function: phenylalanine ammonia-lyase activity (GO:0045548);;	K10775|0.0e+00|aof:109836321|K10775 phenylalanine ammonia-lyase [EC:4.3.1.24] | (RefSeq) phenylalanine ammonia-lyase-like	[Q]	Secondary metabolites biosynthesis, transport and catabolism	Aromatic amino acid lyase	Phenylalanine ammonia-lyase 2 OS=Narcissus pseudonarcissus OX=39639 GN=PAL2 PE=2 SV=1	Phenylalanine ammonia-lyase OS=Narcissus papyraceus OX=54854 GN=PAL2 PE=2 SV=1	Q	Secondary metabolites biosynthesis, transport and catabolism	phenylalanine ammonia-lyase 2 [Narcissus papyraceus]
c104329.graph_c0	2166	3350	1011	66.64	76.08	30.18	8.57238468915832e-08	-1.10360321330012	down	--	--	Biological Process: fatty acid biosynthetic process (GO:0006633);; Cellular Component: integral component of membrane (GO:0016021);; Molecular Function: transferase activity, transferring acyl groups other than amino-acyl groups (GO:0016747);;	K15397|7.7e-257|nnu:104592338|K15397 3-ketoacyl-CoA synthase [EC:2.3.1.199] | (RefSeq) 3-ketoacyl-CoA synthase 11-like	--	--	FAE1/Type III polyketide synthase-like protein;; 3-Oxoacyl-[acyl-carrier-protein (ACP)] synthase III C terminal;; Chalcone and stilbene synthases, C-terminal domain	3-ketoacyl-CoA synthase 11 OS=Arabidopsis thaliana OX=3702 GN=KCS11 PE=1 SV=1	3-ketoacyl-CoA synthase OS=Anthurium amnicola OX=1678845 GN=KCS11_10 PE=3 SV=1	I	Lipid transport and metabolism	Very-long-chain 3-ketoacyl-CoA synthase [Trema orientale]
c64105.graph_c0	174	394	18	9.99	16.68	1	5.06692399584525e-08	-2.91546183096233	down	--	--	--	--	--	--	--	--	Uncharacterized protein (Fragment) OS=Cephalotus follicularis OX=3775 GN=CFOL_v3_32900 PE=4 SV=1	--	--	hypothetical protein CFOL_v3_32900, partial [Cephalotus follicularis]
c112576.graph_c0	1158	1609	2963	41.5	42.21	100.74	2.10643257238231e-13	1.38118432620183	up	[T]	Signal transduction mechanisms	Molecular Function: protein serine/threonine kinase activity (GO:0004674);; Molecular Function: ATP binding (GO:0005524);;	K08960|3.7e-212|egu:105040862|K08960 casein kinase 1, epsilon [EC:2.7.11.1] | (RefSeq) casein kinase 1-like protein 4 isoform X1	[T]	Signal transduction mechanisms	Protein kinase domain;; Protein tyrosine and serine/threonine kinase;; Fungal protein kinase	Casein kinase 1-like protein 3 OS=Arabidopsis thaliana OX=3702 GN=CKL3 PE=1 SV=1	casein kinase 1-like protein 4 isoform X1 OS=Phoenix dactylifera OX=42345 GN=LOC103702542 PE=3 SV=1	T	Signal transduction mechanisms	casein kinase 1-like protein 4 isoform X1 [Elaeis guineensis]
c109305.graph_c0	265	300	617	13.57	10.02	25.2	0.000223984861668348	1.32976928534594	up	[S]	Function unknown	Molecular Function: protein serine/threonine kinase activity (GO:0004674);; Molecular Function: ATP binding (GO:0005524);;	K08818|1.7e-07|zma:103637962|K08818 cell division cycle 2-like [EC:2.7.11.22] | (RefSeq) putative cyclin-dependent kinase F-2	[R]	General function prediction only	Protein kinase domain;; Protein tyrosine and serine/threonine kinase;; Mnd1 HTH domain	Serine/threonine-protein kinase STN8, chloroplastic OS=Arabidopsis thaliana OX=3702 GN=STN8 PE=2 SV=1	Protein kinase domain-containing protein OS=Cinnamomum micranthum f. kanehirae OX=337451 GN=CKAN_00762700 PE=3 SV=1	T	Signal transduction mechanisms	serine/threonine-protein kinase STN8, chloroplastic [Asparagus officinalis]
c115688.graph_c0	1222	1233	3133	33.82	25.25	84.14	2.51258345537967e-14	1.5946290543586	up	[L]	Replication, recombination and repair	Biological Process: maturation of LSU-rRNA from tricistronic rRNA transcript (SSU-rRNA, 5.8S rRNA, LSU-rRNA) (GO:0000463);; Molecular Function: RNA binding (GO:0003723);; Molecular Function: RNA helicase activity (GO:0003724);; Molecular Function: ATP binding (GO:0005524);; Cellular Component: nucleolus (GO:0005730);;	K13179|1.0e-259|egu:105036041|K13179 ATP-dependent RNA helicase DDX18/HAS1 [EC:3.6.4.13] | (RefSeq) DEAD-box ATP-dependent RNA helicase 27-like	[A]	RNA processing and modification	DEAD/DEAH box helicase;; Helicase conserved C-terminal domain;; Domain of unknown function (DUF4217)	DEAD-box ATP-dependent RNA helicase 27 OS=Oryza sativa subsp. japonica OX=39947 GN=Os03g0802700 PE=3 SV=1	DEAD-box ATP-dependent RNA helicase 27-like OS=Phoenix dactylifera OX=42345 GN=LOC103697224 PE=3 SV=1	A	RNA processing and modification	DEAD-box ATP-dependent RNA helicase 27 [Elaeis guineensis]
c99921.graph_c0	4	5	85	0.15	0.19	3.07	0.000426432152363114	2.59205853218813	up	[QV]	--	Molecular Function: iron ion binding (GO:0005506);; Cellular Component: integral component of membrane (GO:0016021);; Molecular Function: oxidoreductase activity, acting on paired donors, with incorporation or reduction of molecular oxygen (GO:0016705);; Molecular Function: heme binding (GO:0020037);;	K10717|1.7e-249|aof:109845014|K10717 cytokinin trans-hydroxylase | (RefSeq) cytokinin hydroxylase-like	[QI]	--	Cytochrome P450	Cytokinin hydroxylase OS=Arabidopsis thaliana OX=3702 GN=CYP735A1 PE=1 SV=1	Uncharacterized protein OS=Asparagus officinalis OX=4686 GN=A4U43_C06F4960 PE=3 SV=1	--	--	cytokinin hydroxylase-like [Asparagus officinalis]
c97624.graph_c0	409	709	943	16.94	21.59	36.62	0.00131156581492919	1.03122471382424	up	--	--	Molecular Function: DNA binding (GO:0003677);; Biological Process: regulation of transcription, DNA-templated (GO:0006355);;	--	--	--	--	Protein EFFECTOR OF TRANSCRIPTION 2 OS=Arabidopsis thaliana OX=3702 GN=ET2 PE=1 SV=1	Uncharacterized protein OS=Asparagus officinalis OX=4686 GN=A4U43_C07F18060 PE=4 SV=1	S	Function unknown	protein EFFECTOR OF TRANSCRIPTION 2-like isoform X1 [Asparagus officinalis]
c89818.graph_c0	417	744	5413	62.6	81.1	777.08	1.78509685799442e-64	3.46216527315513	up	--	--	Cellular Component: integral component of membrane (GO:0016021);;	K14332|5.6e-67|aof:109830394|K14332 photosystem I subunit PsaO | (RefSeq) photosystem I subunit O	--	--	--	Photosystem I subunit O OS=Arabidopsis thaliana OX=3702 GN=PSAO PE=1 SV=1	Uncharacterized protein OS=Asparagus officinalis OX=4686 GN=A4U43_C02F7810 PE=4 SV=1	S	Function unknown	photosystem I subunit O [Asparagus officinalis]
c105290.graph_c0	9750	13458	32626	275.73	281.72	895.62	1.48251454052229e-49	1.78556912467164	up	--	--	Cellular Component: integral component of membrane (GO:0016021);;	K15281|4.9e-12|soe:110779446|K15281 solute carrier family 35 | (RefSeq) uncharacterized protein LOC110779446	[R]	General function prediction only	Cleft lip and palate transmembrane protein 1 (CLPTM1)	--	Uncharacterized protein OS=Asparagus officinalis OX=4686 GN=A4U43_C02F5930 PE=3 SV=1	S	Function unknown	cleft lip and palate transmembrane protein 1 homolog isoform X1 [Asparagus officinalis]
c116292.graph_c0	228	277	43	5.1	4.66	0.98	0.000180140045751732	-1.9215891125331	down	--	--	Cellular Component: integral component of membrane (GO:0016021);;	--	--	--	C2 domain;; Plant phosphoribosyltransferase C-terminal	Protein QUIRKY OS=Arabidopsis thaliana OX=3702 GN=QKY PE=2 SV=1	Uncharacterized protein OS=Ensete ventricosum OX=4639 GN=GW17_00010101 PE=3 SV=1	S	Function unknown	FT-interacting protein 3 [Elaeis guineensis]
c90838.graph_c0	131	182	396	22	23.57	62.95	0.000723736260037676	1.49176656398459	up	--	--	Biological Process: autophagosome assembly (GO:0000045);; Biological Process: autophagy of mitochondrion (GO:0000422);; Biological Process: C-terminal protein lipidation (GO:0006501);; Cellular Component: phagophore assembly site membrane (GO:0034045);; Cellular Component: Atg12-Atg5-Atg16 complex (GO:0034274);; Biological Process: autophagy of nucleus (GO:0044804);;	K08336|2.1e-06|egu:105053100|K08336 ubiquitin-like protein ATG12 | (RefSeq) ubiquitin-like protein ATG12 isoform X1	--	--	--	Ubiquitin-like protein ATG12 OS=Medicago truncatula OX=3880 GN=ATG12 PE=3 SV=1	Ubiquitin-like protein ATG12 (Fragment) OS=Theobroma cacao OX=3641 GN=TCM_029125 PE=3 SV=1	--	--	--
c114832.graph_c0	2310	2984	187	54.42	51.82	4.26	1.69097039904959e-60	-3.42661025738183	down	[P]	Inorganic ion transport and metabolism	Molecular Function: potassium ion transmembrane transporter activity (GO:0015079);; Cellular Component: integral component of membrane (GO:0016021);;	K03549|0.0e+00|aof:109823786|K03549 KUP system potassium uptake protein | (RefSeq) potassium transporter 5-like	--	--	K+ potassium transporter	Potassium transporter 5 OS=Oryza sativa subsp. japonica OX=39947 GN=HAK5 PE=2 SV=2	Potassium transporter OS=Asparagus officinalis OX=4686 GN=A4U43_C09F15240 PE=3 SV=1	P	Inorganic ion transport and metabolism	uncharacterized protein A4U43_C09F15240 [Asparagus officinalis]
c107669.graph_c1	88	136	10	3.87	4.44	0.43	0.00174404045384491	-2.1414929502396	down	--	--	Biological Process: regulation of cyclin-dependent protein serine/threonine kinase activity (GO:0000079);; Cellular Component: cyclin-dependent protein kinase holoenzyme complex (GO:0000307);; Cellular Component: nucleus (GO:0005634);; Cellular Component: cytoplasm (GO:0005737);; Molecular Function: cyclin-dependent protein serine/threonine kinase regulator activity (GO:0016538);; Cellular Compon…	K06627|6.6e-141|aof:109822219|K06627 cyclin-A | (RefSeq) cyclin-A3-1-like isoform X1	[D]	Cell cycle control, cell division, chromosome partitioning	Cyclin, N-terminal domain;; Cyclin, C-terminal domain	Cyclin-A3-1 OS=Oryza sativa subsp. japonica OX=39947 GN=CYCA3-1 PE=3 SV=1	cyclin-A3-1-like OS=Phoenix dactylifera OX=42345 GN=LOC103705257 PE=3 SV=1	D	Cell cycle control, cell division, chromosome partitioning	cyclin-A3-1-like isoform X2 [Asparagus officinalis]
c100193.graph_c1	460	605	1023	22.13	21.49	47.68	1.95381484181841e-05	1.1980800108079	up	--	--	Molecular Function: DNA binding (GO:0003677);;	K15777|1.7e-34|mesc:110630336|K15777 4,5-DOPA dioxygenase extradiol [EC:1.13.11.-] | (RefSeq) uncharacterized protein LOC110630336	--	--	ZF-HD protein dimerisation region	Zinc-finger homeodomain protein 2 OS=Arabidopsis thaliana OX=3702 GN=ZHD1 PE=1 SV=1	ZF-HD dimerization-type domain-containing protein OS=Ensete ventricosum OX=4639 GN=GW17_00017954 PE=4 SV=1	K	Transcription	hypothetical protein B296_00024177 [Ensete ventricosum]
c98334.graph_c0	903	1337	2111	84.82	92.1	191.15	2.88617265859879e-08	1.19941828040505	up	--	--	Biological Process: protein deneddylation (GO:0000338);; Cellular Component: COP9 signalosome (GO:0008180);; Biological Process: COP9 signalosome assembly (GO:0010387);;	K12181|6.2e-93|aof:109830342|K12181 COP9 signalosome complex subunit 8 | (RefSeq) COP9 signalosome complex subunit 8	[OT]	--	CSN8/PSMD8/EIF3K family	COP9 signalosome complex subunit 8 OS=Arabidopsis thaliana OX=3702 GN=CSN8 PE=1 SV=1	CSN8_PSD8_EIF3K domain-containing protein OS=Asparagus officinalis OX=4686 GN=A4U43_C02F7130 PE=4 SV=1	--	--	COP9 signalosome complex subunit 8 [Asparagus officinalis]
c103710.graph_c0	97	184	344	6.44	8.98	22.04	0.00373154973463336	1.43727221358608	up	[S]	Function unknown	--	--	[O]	Posttranslational modification, protein turnover, chaperones	ATP-dependent protease La (LON) substrate-binding domain	--	Lon N-terminal domain-containing protein OS=Glycine max OX=3847 GN=100807718 PE=4 SV=1	O	Posttranslational modification, protein turnover, chaperones	uncharacterized protein LOC100807718 [Glycine max]
c91609.graph_c0	208	198	648	8.07	5.64	24.37	1.28908190818036e-06	1.80875961858247	up	--	--	Cellular Component: chloroplast (GO:0009507);; Molecular Function: protein-lysine N-methyltransferase activity (GO:0016279);; Biological Process: peptidyl-lysine monomethylation (GO:0018026);; Molecular Function: [ribulose-bisphosphate carboxylase]-lysine N-methyltransferase activity (GO:0030785);;	K19199|1.2e-32|gsl:Gasu_37520|K19199 protein-histidine N-methyltransferase [EC:2.1.1.85] | (RefSeq) ribulose-1,5-bisphosphate carboxylase/oxygenase small subunit N-methyltransferase I	[R]	General function prediction only	Rubisco LSMT substrate-binding;; SET domain	--	ribulose-1,5 bisphosphate carboxylase/oxygenase large subunit N-methyltransferase, chloroplastic isoform X1 OS=Phoenix dactylifera OX=42345 GN=LOC103716470 PE=4 SV=1	S	Function unknown	ribulose-1,5 bisphosphate carboxylase/oxygenase large subunit N-methyltransferase, chloroplastic isoform X1 [Elaeis guineensis]
c108973.graph_c0	79	112	331	7.15	3.82	15.53	0.000131196124924589	1.8483140184161	up	[H]	Coenzyme transport and metabolism	Molecular Function: magnesium ion binding (GO:0000287);; Molecular Function: holo-[acyl-carrier-protein] synthase activity (GO:0008897);;	K06133|3.5e-118|aof:109841331|K06133 4'-phosphopantetheinyl transferase [EC:2.7.8.-] | (RefSeq) uncharacterized protein LOC109841331 isoform X1	[EH]	--	4'-phosphopantetheinyl transferase superfamily	--	ACPS domain-containing protein OS=Asparagus officinalis OX=4686 GN=A4U43_C05F34850 PE=4 SV=1	--	--	uncharacterized protein LOC109841331 isoform X2 [Asparagus officinalis]
c106769.graph_c0	750	1163	315	46.22	53.37	18.93	4.67307720992081e-05	-1.22507465277431	down	[I]	Lipid transport and metabolism	Molecular Function: hydrolase activity (GO:0016787);;	K22097|2.3e-69|psom:113323289|K22097 3-O-acetylpapaveroxine carboxylesterase [EC:3.1.1.105] | (RefSeq) carboxylesterase 1-like	[V]	Defense mechanisms	alpha/beta hydrolase fold;; Steryl acetyl hydrolase;; Carboxylesterase family	Probable carboxylesterase 8 OS=Arabidopsis thaliana OX=3702 GN=CXE8 PE=2 SV=1	Putative carboxylesterase 8 OS=Apostasia shenzhenica OX=1088818 GN=CXE8 PE=3 SV=1	V	Defense mechanisms	putative carboxylesterase 8 [Apostasia shenzhenica]
c103083.graph_c0	801	1194	2262	65.25	71.48	177.86	8.57890529222259e-12	1.45961361455329	up	[J]	Translation, ribosomal structure and biogenesis	Molecular Function: structural constituent of ribosome (GO:0003735);; Cellular Component: ribosome (GO:0005840);; Biological Process: translation (GO:0006412);;	K01507|1.1e-26|aof:109833156|K01507 inorganic pyrophosphatase [EC:3.6.1.1] | (RefSeq) soluble inorganic pyrophosphatase 6, chloroplastic-like	[J]	Translation, ribosomal structure and biogenesis	Ribosomal protein L23	60S ribosomal protein L23a-1 OS=Arabidopsis thaliana OX=3702 GN=RPL23AA PE=2 SV=2	50S ribosomal protein L23, chloroplastic (Fragment) OS=Malus domestica OX=3750 GN=DVH24_023149 PE=3 SV=1	J	Translation, ribosomal structure and biogenesis	soluble inorganic pyrophosphatase 6, chloroplastic-like [Asparagus officinalis]
c117501.graph_c0	4961	5892	1814	108.98	95.4	38.23	9.74434710335334e-16	-1.26715098446013	down	[V]	Defense mechanisms	Molecular Function: ATP binding (GO:0005524);; Cellular Component: integral component of membrane (GO:0016021);; Molecular Function: ATPase activity (GO:0016887);; Molecular Function: ATPase-coupled transmembrane transporter activity (GO:0042626);;	K05666|0.0e+00|aof:109845018|K05666 ATP-binding cassette, subfamily C (CFTR/MRP), member 2 | (RefSeq) ABC transporter C family member 10-like	[Q]	Secondary metabolites biosynthesis, transport and catabolism	ABC transporter transmembrane region;; ABC transporter	ABC transporter C family member 10 OS=Arabidopsis thaliana OX=3702 GN=ABCC10 PE=2 SV=2	Uncharacterized protein OS=Asparagus officinalis OX=4686 GN=A4U43_C06F7390 PE=4 SV=1	Q	Secondary metabolites biosynthesis, transport and catabolism	ABC transporter C family member 10-like [Asparagus officinalis]
c101668.graph_c0	380	579	997	16.16	18.18	41.08	7.89254927401147e-06	1.31329021751318	up	--	--	Molecular Function: protein binding (GO:0005515);; Cellular Component: cellular_component (GO:0005575);; Cellular Component: intracellular (GO:0005622);; Cellular Component: obsolete cell (GO:0005623);; Cellular Component: nucleus (GO:0005634);; Cellular Component: cytoplasm (GO:0005737);; Cellular Component: organelle (GO:0043226);; Cellular Component: membrane-bounded organelle (GO:0043227);; C…	K08332|5.1e-72|pop:7469341|K08332 vacuolar protein 8 | (RefSeq) U-box domain-containing protein 15	[S]	Function unknown	Armadillo/beta-catenin-like repeat	U-box domain-containing protein 45 OS=Arabidopsis thaliana OX=3702 GN=PUB45 PE=1 SV=1	U-box domain-containing protein 3 OS=Apostasia shenzhenica OX=1088818 GN=PUB3 PE=4 SV=1	S	Function unknown	U-box domain-containing protein 14 [Elaeis guineensis]
c98148.graph_c0	784	1015	2658	58.39	55.49	191.28	2.06220659952929e-20	1.82579543335018	up	--	--	Molecular Function: molecular_function (GO:0003674);; Molecular Function: DNA-binding transcription factor activity (GO:0003700);; Molecular Function: binding (GO:0005488);; Molecular Function: protein binding (GO:0005515);; Cellular Component: cellular_component (GO:0005575);; Cellular Component: intracellular (GO:0005622);; Cellular Component: obsolete cell (GO:0005623);; Cellular Component: cy…	--	--	--	Chlorophyll A-B binding protein	Light-harvesting complex-like protein 3 isotype 1, chloroplastic OS=Arabidopsis thaliana OX=3702 GN=LIL3.1 PE=1 SV=1	Uncharacterized protein OS=Asparagus officinalis OX=4686 GN=A4U43_C10F8200 PE=4 SV=1	S	Function unknown	light-harvesting complex-like protein 3 isotype 1, chloroplastic [Asparagus officinalis]
c111982.graph_c1	13757	19964	32852	998.92	1063.32	2361.48	5.45888336339659e-23	1.26449118508936	up	[O]	Posttranslational modification, protein turnover, chaperones	Biological Process: protein folding (GO:0006457);; Molecular Function: unfolded protein binding (GO:0051082);;	K09510|3.5e-121|egu:105043518|K09510 DnaJ homolog subfamily B member 4 | (RefSeq) dnaJ homolog subfamily B member 13-like	[O]	Posttranslational modification, protein turnover, chaperones	DnaJ C terminal domain	DnaJ protein homolog OS=Cucumis sativus OX=3659 GN=DNAJ1 PE=2 SV=1	ANJ1 OS=Dendrobium catenatum OX=906689 GN=MA16_Dca001377 PE=4 SV=1	O	Posttranslational modification, protein turnover, chaperones	dnaJ homolog subfamily B member 13 [Elaeis guineensis]
c97048.graph_c0	523	828	29	52.32	59	2.68	5.16074452107426e-23	-3.80592878915184	down	--	--	--	--	--	--	Protein of unknown function, DUF538	--	--	--	--	--
c109452.graph_c0	259	357	89	11.51	11.71	3.83	0.00693565436749985	-1.31544788008219	down	--	--	Cellular Component: integral component of membrane (GO:0016021);;	--	--	--	BT1 family	Probable folate-biopterin transporter 7 OS=Arabidopsis thaliana OX=3702 GN=At1g64890 PE=2 SV=1	probable folate-biopterin transporter 7 OS=Phoenix dactylifera OX=42345 GN=LOC103696845 PE=3 SV=1	S	Function unknown	probable folate-biopterin transporter 7 isoform X1 [Elaeis guineensis]
c115254.graph_c0	432	635	85	24.51	26.56	4.67	1.29556864406655e-08	-2.14468317247367	down	--	--	Molecular Function: copper ion binding (GO:0005507);; Molecular Function: oxidoreductase activity (GO:0016491);;	K19791|1.1e-141|lang:109331376|K19791 iron transport multicopper oxidase | (RefSeq) L-ascorbate oxidase homolog	[Q]	Secondary metabolites biosynthesis, transport and catabolism	Multicopper oxidase;; Multicopper oxidase	L-ascorbate oxidase homolog OS=Nicotiana tabacum OX=4097 PE=2 SV=1	Uncharacterized protein OS=Asparagus officinalis OX=4686 GN=A4U43_C03F11690 PE=3 SV=1	Q	Secondary metabolites biosynthesis, transport and catabolism	L-ascorbate oxidase homolog [Phalaenopsis equestris]
c116395.graph_c0	993	1176	1814	20.32	19.38	30.5	5.50870821237265e-06	1.01248435010941	up	[KL]	--	Molecular Function: nucleic acid binding (GO:0003676);; Molecular Function: ATP binding (GO:0005524);; Molecular Function: zinc ion binding (GO:0008270);; Molecular Function: hydrolase activity, acting on acid anhydrides, in phosphorus-containing anhydrides (GO:0016818);;	K15505|0.0e+00|egu:105038192|K15505 DNA repair protein RAD5 [EC:3.6.4.-] | (RefSeq) putative SWI/SNF-related matrix-associated actin-dependent regulator of chromatin subfamily A member 3-like 2 isoform X1	[KL]	--	SNF2 family N-terminal domain;; Helicase conserved C-terminal domain;; HIRAN domain;; Zinc finger, C3HC4 type (RING finger);; Zinc finger, C3HC4 type (RING finger);; RING-type zinc-finger;; Zinc finger, C3HC4 type (RING finger);; Ring finger domain;; Prokaryotic RING finger family 4	DNA repair protein RAD5A OS=Arabidopsis thaliana OX=3702 GN=RAD5A PE=1 SV=1	SNF2-related OS=Macleaya cordata OX=56857 GN=BVC80_1835g270 PE=3 SV=1	--	--	DNA repair protein RAD5A isoform X1 [Elaeis guineensis]
c76614.graph_c0	409	612	63	15.38	17.02	2.3	2.68347694450691e-10	-2.45845943759354	down	--	--	--	K16224|3.6e-26|boe:106304564|K16224 senescence-induced receptor-like serine/threonine-protein kinase | (RefSeq) senescence-induced receptor-like serine/threonine-protein kinase	[R]	General function prediction only	Malectin-like domain;; Leucine rich repeat;; Leucine Rich repeats (2 copies)	Leucine-rich repeat receptor-like serine/threonine-protein kinase At2g14510 OS=Arabidopsis thaliana OX=3702 GN=At2g14510 PE=1 SV=1	Malectin_like domain-containing protein OS=Musa acuminata subsp. malaccensis OX=214687 PE=4 SV=1	--	--	PREDICTED: probable LRR receptor-like serine/threonine-protein kinase At1g67720 [Musa acuminata subsp. malaccensis]
c96638.graph_c0	384	535	981	35.97	36.75	88.7	3.31465397064275e-06	1.34408302062968	up	--	--	Biological Process: innate immune response-activating signal transduction (GO:0002758);; Cellular Component: plasma membrane (GO:0005886);;	K13456|1.9e-09|ccaj:109789516|K13456 RPM1-interacting protein 4 | (RefSeq) RPM1-interacting protein 4	--	--	Cleavage site for pathogenic type III effector avirulence factor Avr	Protein NOI4 OS=Arabidopsis thaliana OX=3702 GN=NOI4 PE=1 SV=1	AvrRpt-cleavage domain-containing protein OS=Musa acuminata subsp. malaccensis OX=214687 GN=103981191 PE=4 SV=1	S	Function unknown	RPM1-interacting protein 4-like [Asparagus officinalis]
c110290.graph_c0	63	94	220	2.16	2.75	7.55	0.00893591492195061	1.51396690344666	up	--	--	--	K22651|9.0e-108|mdm:103443441|K22651 E3 ubiquitin-protein ligase RNF4 [EC:2.3.2.27] | (RefSeq) LOW QUALITY PROTEIN: pentatricopeptide repeat-containing protein At1g50270-like	[R]	General function prediction only	PPR repeat;; PPR repeat family;; PPR repeat;; Pentatricopeptide repeat domain;; Pentacotripeptide-repeat region of PRORP;; Tetratricopeptide repeat	Pentatricopeptide repeat-containing protein At2g22410, mitochondrial OS=Arabidopsis thaliana OX=3702 GN=PCMP-E28 PE=2 SV=1	Uncharacterized protein OS=Asparagus officinalis OX=4686 GN=A4U43_UnF1420 PE=4 SV=1	S	Function unknown	pentatricopeptide repeat-containing protein At1g08070, chloroplastic-like [Asparagus officinalis]
c117174.graph_c2	514	588	138	103.61	88.31	29.29	1.67731593191588e-05	-1.58311504938297	down	--	--	Molecular Function: nucleic acid binding (GO:0003676);; Molecular Function: zinc ion binding (GO:0008270);;	--	--	--	Retrotransposon gag protein	--	Zinc finger protein OS=Macleaya cordata OX=56857 GN=BVC80_761g5 PE=4 SV=1	L	Replication, recombination and repair	pre-rRNA-processing protein esf1-like [Asparagus officinalis]
c111907.graph_c0	160	179	33	3.18	2.65	0.64	0.00665442418157072	-1.65614081861234	down	[L]	Replication, recombination and repair	Molecular Function: double-strand/single-strand DNA junction binding (GO:0000406);; Molecular Function: ATP binding (GO:0005524);; Cellular Component: nucleus (GO:0005634);; Biological Process: mismatch repair (GO:0006298);; Biological Process: postreplication repair (GO:0006301);; Biological Process: DNA recombination (GO:0006310);; Molecular Function: DNA-dependent ATPase activity (GO:0008094);…	K08735|2.1e-231|egu:105041044|K08735 DNA mismatch repair protein MSH2 | (RefSeq) DNA mismatch repair protein MSH2 isoform X1	[L]	Replication, recombination and repair	MutS domain V;; MutS family domain IV;; MutS domain III;; MutS domain II;; MutS domain I	DNA mismatch repair protein MSH2 OS=Arabidopsis thaliana OX=3702 GN=MSH2 PE=1 SV=1	DNA mismatch repair protein MSH2 OS=Phoenix dactylifera OX=42345 GN=LOC103704345 PE=3 SV=1	L	Replication, recombination and repair	DNA mismatch repair protein MSH2 isoform X1 [Elaeis guineensis]
c115530.graph_c2	1898	2362	3996	28.82	26.7	59.56	1.49770360615526e-12	1.18950950015595	up	--	--	--	K17491|0.0e+00|aof:109831881|K17491 protein phosphatase 4 regulatory subunit 3 | (RefSeq) serine/threonine-protein phosphatase 4 regulatory subunit 3B isoform X1	[G]	Carbohydrate transport and metabolism	Component of IIS longevity pathway SMK-1	--	SMK-1 domain-containing protein OS=Asparagus officinalis OX=4686 GN=A4U43_C02F21860 PE=4 SV=1	G	Carbohydrate transport and metabolism	serine/threonine-protein phosphatase 4 regulatory subunit 3B isoform X2 [Asparagus officinalis]
c96146.graph_c0	39	73	511	6.96	9.33	92.66	9.35443607773055e-13	3.12224101023829	up	--	--	Cellular Component: cytochrome b6f complex (GO:0009512);; Cellular Component: integral component of membrane (GO:0016021);;	--	--	--	PetM family of cytochrome b6f complex subunit 7	Cytochrome b6-f complex subunit 7 (Fragment) OS=Spinacia oleracea OX=3562 GN=petM PE=1 SV=1	Uncharacterized protein OS=Asparagus officinalis OX=4686 GN=A4U43_C07F30760 PE=3 SV=1	S	Function unknown	uncharacterized protein LOC109848198 [Asparagus officinalis]
c90108.graph_c0	180	253	50	14.34	14.77	3.84	0.00680199092956611	-1.51728934748305	down	--	--	Cellular Component: plasmodesma (GO:0009506);; Cellular Component: integral component of membrane (GO:0016021);; Cellular Component: anchored component of plasma membrane (GO:0046658);;	--	--	--	--	--	NDR1/HIN1-like protein 1 OS=Phoenix dactylifera OX=42345 GN=LOC103695960 PE=4 SV=1	S	Function unknown	LOW QUALITY PROTEIN: NDR1/HIN1-like protein 1 [Asparagus officinalis]
c97298.graph_c0	209	266	667	14.12	13.23	43.57	1.36739426807972e-06	1.67860378345086	up	--	--	--	--	--	--	PDDEXK-like family of unknown function	--	uncharacterized protein LOC103709418 isoform X2 OS=Phoenix dactylifera OX=42345 GN=LOC103709418 PE=4 SV=1	S	Function unknown	uncharacterized protein LOC103709418 isoform X2 [Phoenix dactylifera]
c114367.graph_c2	222	337	570	6.55	7.05	15.7	0.000849928070782526	1.2546805084051	up	[G]	Carbohydrate transport and metabolism	Molecular Function: hydrolase activity, hydrolyzing O-glycosyl compounds (GO:0004553);; Biological Process: carbohydrate metabolic process (GO:0005975);;	K21362|4.0e-302|aof:109831898|K21362 galactolipid galactosyltransferase [EC:2.4.1.184] | (RefSeq) beta-glucosidase-like SFR2, chloroplastic	[G]	Carbohydrate transport and metabolism	Glycosyl hydrolase family 1;; Cellulase (glycosyl hydrolase family 5)	Beta-glucosidase-like SFR2, chloroplastic OS=Oryza sativa subsp. japonica OX=39947 GN=SFR2 PE=2 SV=1	Uncharacterized protein OS=Asparagus officinalis OX=4686 GN=A4U43_C02F22120 PE=3 SV=1	G	Carbohydrate transport and metabolism	beta-glucosidase-like SFR2, chloroplastic [Asparagus officinalis]
c113232.graph_c1	366	445	26	77.18	67.74	5.22	3.36709980929966e-13	-3.20033081868175	down	--	--	Molecular Function: fatty acid binding (GO:0005504);; Biological Process: systemic acquired resistance (GO:0009627);;	--	--	--	Probable lipid transfer;; Protease inhibitor/seed storage/LTP family	--	AAI domain-containing protein OS=Ensete ventricosum OX=4639 GN=GW17_00035072 PE=4 SV=1	S	Function unknown	putative lipid-transfer protein DIR1 [Elaeis guineensis]
c116678.graph_c0	2759	4069	7308	235.37	246.58	608.33	2.31697238072613e-19	1.39406579573443	up	--	--	Molecular Function: protein binding (GO:0005515);;	K14485|2.3e-288|pda:103714767|K14485 transport inhibitor response 1 | (RefSeq) protein TRANSPORT INHIBITOR RESPONSE 1-like	[R]	General function prediction only	Transport inhibitor response 1 protein domain;; F-box;; Leucine Rich repeats (2 copies);; F-box-like;; Kelch motif;; Kelch motif;; Kelch motif;; Galactose oxidase, central domain;; Galactose oxidase, central domain	Protein TRANSPORT INHIBITOR RESPONSE 1 OS=Arabidopsis thaliana OX=3702 GN=TIR1 PE=1 SV=2	protein TRANSPORT INHIBITOR RESPONSE 1-like OS=Phoenix dactylifera OX=42345 GN=LOC103714767 PE=4 SV=1	S	Function unknown	protein TRANSPORT INHIBITOR RESPONSE 1-like [Phoenix dactylifera]
c116106.graph_c0	763	1242	183	47.47	44.84	8.96	1.53683057399888e-11	-2.02176882645937	down	--	--	Molecular Function: UDP-glycosyltransferase activity (GO:0008194);; Cellular Component: intracellular membrane-bounded organelle (GO:0043231);;	K22845|1.3e-121|pda:103697408|K22845 phlorizin synthase [EC:2.4.1.357] | (RefSeq) UDP-glycosyltransferase 88F3-like	[GC]	--	UDP-glucoronosyl and UDP-glucosyl transferase	UDP-glycosyltransferase 88B1 OS=Stevia rebaudiana OX=55670 GN=UGT88B1 PE=2 SV=1	Glycosyltransferase OS=Phoenix dactylifera OX=42345 GN=LOC103697408 PE=3 SV=1	--	--	UDP-glycosyltransferase 88F3-like [Phoenix dactylifera]
c95874.graph_c1	880	985	353	55.64	45.84	21.56	0.000406008985902951	-1.06259176138205	down	--	--	Molecular Function: monooxygenase activity (GO:0004497);; Molecular Function: iron ion binding (GO:0005506);; Cellular Component: integral component of membrane (GO:0016021);; Molecular Function: oxidoreductase activity, acting on paired donors, with incorporation or reduction of molecular oxygen (GO:0016705);; Molecular Function: heme binding (GO:0020037);;	K20617|1.3e-109|aof:109829254|K20617 cytochrome P450 family 71 subfamily A | (RefSeq) cytochrome P450 71A1-like	[Q]	Secondary metabolites biosynthesis, transport and catabolism	Cytochrome P450	Cytochrome P450 736A117 OS=Prunus mume OX=102107 GN=CYP736A117 PE=2 SV=1	Uncharacterized protein OS=Asparagus officinalis OX=4686 GN=A4U43_C01F31380 PE=3 SV=1	Q	Secondary metabolites biosynthesis, transport and catabolism	cytochrome P450 71A1-like [Asparagus officinalis]
c101725.graph_c0	72	66	4	8.31	3.87	0.42	0.0077642287409816	-2.02643108928134	down	--	--	Molecular Function: calcium ion binding (GO:0005509);; Molecular Function: calcium-dependent phospholipid binding (GO:0005544);;	K17098|4.4e-142|aof:109822781|K17098 annexin D | (RefSeq) annexin-like protein RJ4	[U]	Intracellular trafficking, secretion, and vesicular transport	Annexin	Annexin-like protein RJ4 OS=Fragaria ananassa OX=3747 PE=2 SV=2	Annexin4 OS=Albuca bracteata OX=82047 PE=2 SV=1	U	Intracellular trafficking, secretion, and vesicular transport	annexin-like protein RJ4 [Asparagus officinalis]
c118065.graph_c0	169	227	388	14.56	14.36	32.25	0.00906535657817969	1.16465263429797	up	--	--	Molecular Function: metalloendopeptidase activity (GO:0004222);; Molecular Function: metal ion binding (GO:0046872);;	K18156|1.0e-101|aof:109830473|K18156 mitochondrial inner membrane protease ATP23 [EC:3.4.24.-] | (RefSeq) mitochondrial inner membrane protease ATP23	[L]	Replication, recombination and repair	Peptidase M76 family	--	Mitochondrial inner membrane protease ATP23 OS=Asparagus officinalis OX=4686 GN=A4U43_C02F9180 PE=3 SV=1	L	Replication, recombination and repair	mitochondrial inner membrane protease ATP23 [Asparagus officinalis]
c105777.graph_c3	77	77	6	7.34	5.39	0.55	0.00857915701707036	-1.97305955168133	down	--	--	Molecular Function: catechol oxidase activity (GO:0004097);; Biological Process: pigment biosynthetic process (GO:0046148);; Molecular Function: metal ion binding (GO:0046872);;	K00422|5.2e-100|mus:103990742|K00422 polyphenol oxidase [EC:1.10.3.1] | (RefSeq) polyphenol oxidase, chloroplastic-like	--	--	Common central domain of tyrosinase	Polyphenol oxidase, chloroplastic OS=Malus domestica OX=3750 PE=1 SV=1	Uncharacterized protein OS=Musa acuminata subsp. malaccensis OX=214687 PE=3 SV=1	S	Function unknown	PREDICTED: polyphenol oxidase, chloroplastic-like [Musa acuminata subsp. malaccensis]
c110956.graph_c1	372	572	2	17.28	19.65	0.09	5.94633979865392e-24	-5.31919307869255	down	[Q]	Secondary metabolites biosynthesis, transport and catabolism	Biological Process: biosynthetic process (GO:0009058);; Molecular Function: transferase activity, transferring acyl groups other than amino-acyl groups (GO:0016747);;	K00660|1.6e-136|egu:105044627|K00660 chalcone synthase [EC:2.3.1.74] | (RefSeq) chalcone synthase 3-like	--	--	Chalcone and stilbene synthases, N-terminal domain;; Chalcone and stilbene synthases, C-terminal domain;; 3-Oxoacyl-[acyl-carrier-protein (ACP)] synthase III C terminal;; 3-Oxoacyl-[acyl-carrier-protein (ACP)] synthase III;; FAE1/Type III polyketide synthase-like protein	Chalcone synthase 2 OS=Ruta graveolens OX=37565 GN=CHS2 PE=2 SV=1	Chalcone synthase 4 OS=Narcissus tazetta subsp. chinensis OX=391288 GN=CHS4 PE=2 SV=1	H	Coenzyme transport and metabolism	chalcone synthase 4 [Narcissus tazetta subsp. chinensis]
c116609.graph_c1	4356	6681	12123	117.7	133.26	317.49	9.0472729794277e-22	1.43567636400631	up	[U]	Intracellular trafficking, secretion, and vesicular transport	--	--	--	--	WD40-like Beta Propeller Repeat;; Dipeptidyl peptidase IV (DPP IV) N-terminal region	--	uncharacterized protein LOC103722214 OS=Phoenix dactylifera OX=42345 GN=LOC103722214 PE=4 SV=1	U	Intracellular trafficking, secretion, and vesicular transport	uncharacterized protein LOC103722214 [Phoenix dactylifera]
c111614.graph_c0	142	152	20	2.5	1.97	0.34	0.00181953408772845	-1.96620854433679	down	[L]	Replication, recombination and repair	Molecular Function: ATP binding (GO:0005524);; Biological Process: mismatch repair (GO:0006298);; Molecular Function: mismatched DNA binding (GO:0030983);;	K08737|0.0e+00|aof:109827295|K08737 DNA mismatch repair protein MSH6 | (RefSeq) DNA mismatch repair protein MSH7 isoform X1	[L]	Replication, recombination and repair	MutS domain V;; MutS domain III;; MutS domain I;; MutS domain II	DNA mismatch repair protein MSH7 OS=Arabidopsis thaliana OX=3702 GN=MSH7 PE=1 SV=1	DNA_MISMATCH_REPAIR_2 domain-containing protein OS=Asparagus officinalis OX=4686 GN=A4U43_C01F22130 PE=4 SV=1	L	Replication, recombination and repair	DNA mismatch repair protein MSH7 isoform X1 [Asparagus officinalis]
c110919.graph_c0	2012	2713	785	115.91	118.03	47.12	3.17871287416045e-10	-1.25485259544954	down	[Q]	Secondary metabolites biosynthesis, transport and catabolism	Molecular Function: alditol:NADP+ 1-oxidoreductase activity (GO:0004032);; Cellular Component: cytosol (GO:0005829);; Molecular Function: alcohol dehydrogenase (NADP+) activity (GO:0008106);; Molecular Function: oxidoreductase activity (GO:0016491);;	K00002|5.0e-148|aof:109842773|K00002 alcohol dehydrogenase (NADP+) [EC:1.1.1.2] | (RefSeq) aldo-keto reductase family 4 member C9-like	[R]	General function prediction only	Aldo/keto reductase family	NADPH-dependent aldo-keto reductase, chloroplastic OS=Arabidopsis thaliana OX=3702 GN=AKR4C9 PE=1 SV=1	NADPH-dependent aldo-keto reductase, chloroplastic-like OS=Phoenix dactylifera OX=42345 GN=LOC103716765 PE=4 SV=1	S	Function unknown	aldo-keto reductase family 4 member C9-like [Asparagus officinalis]
c103201.graph_c0	25	35	359	2.53	2.59	34.99	1.89588419309737e-11	3.31287809988524	up	[T]	Signal transduction mechanisms	Molecular Function: molecular_function (GO:0003674);; Molecular Function: binding (GO:0005488);; Molecular Function: protein binding (GO:0005515);; Cellular Component: cellular_component (GO:0005575);; Cellular Component: intracellular (GO:0005622);; Cellular Component: obsolete cell (GO:0005623);; Cellular Component: cytoplasm (GO:0005737);; Biological Process: cellular aromatic compound metabol…	--	--	--	GUN4-like	Tetrapyrrole-binding protein, chloroplastic OS=Arabidopsis thaliana OX=3702 GN=GUN4 PE=1 SV=1	GUN4 domain-containing protein (Fragment) OS=Rhododendron williamsianum OX=262921 GN=C3L33_17575 PE=4 SV=1	S	Function unknown	hypothetical protein C3L33_17575, partial [Rhododendron williamsianum]
c97911.graph_c0	991	1064	384	67.46	53.31	25.27	0.000202974028467853	-1.08582364528015	down	--	--	Cellular Component: cellular_component (GO:0005575);; Cellular Component: intracellular (GO:0005622);; Cellular Component: obsolete cell (GO:0005623);; Cellular Component: cytoplasm (GO:0005737);; Cellular Component: cytosol (GO:0005829);; Cellular Component: obsolete intracellular part (GO:0044424);; Cellular Component: obsolete cytoplasmic part (GO:0044444);; Cellular Component: obsolete cell p…	--	[G]	Carbohydrate transport and metabolism	Histidine phosphatase superfamily (branch 1)	Phosphoglycerate mutase-like protein 1 OS=Arabidopsis thaliana OX=3702 GN=At5g64460 PE=2 SV=1	Uncharacterized protein OS=Asparagus officinalis OX=4686 GN=A4U43_C04F170 PE=4 SV=1	G	Carbohydrate transport and metabolism	phosphoglycerate mutase-like protein 1 isoform X1 [Asparagus officinalis]
c96378.graph_c0	1793	2678	4549	158.18	173.45	387.16	3.11661920827174e-14	1.31879916932525	up	--	--	--	--	--	--	Dormancy/auxin associated protein	Dormancy-associated protein homolog 3 OS=Arabidopsis thaliana OX=3702 GN=At1g56220 PE=1 SV=1	dormancy-associated protein homolog 3-like isoform X1 OS=Phoenix dactylifera OX=42345 GN=LOC103703620 PE=3 SV=1	S	Function unknown	dormancy-associated protein homolog 3 [Elaeis guineensis]
c103151.graph_c0	1119	1418	2160	41.98	38.74	76.01	3.35634823514174e-07	1.04670885548149	up	[G]	Carbohydrate transport and metabolism	Molecular Function: catalytic activity (GO:0003824);;	--	[C]	Energy production and conversion	Phosphoenolpyruvate phosphomutase;; Isocitrate lyase family	Petal death protein OS=Dianthus caryophyllus OX=3570 GN=PDP PE=1 SV=1	Uncharacterized protein OS=Asparagus officinalis OX=4686 GN=A4U43_C10F13570 PE=4 SV=1	C	Energy production and conversion	uncharacterized protein LOC109825363 isoform X3 [Asparagus officinalis]
c110904.graph_c0	1074	1494	2118	29.03	29.49	51.96	1.46402925849075e-06	1.00896513193057	up	--	--	Molecular Function: molecular_function (GO:0003674);; Molecular Function: GTPase activator activity (GO:0005096);; Molecular Function: binding (GO:0005488);; Molecular Function: protein binding (GO:0005515);; Cellular Component: cellular_component (GO:0005575);; Cellular Component: intracellular (GO:0005622);; Cellular Component: obsolete cell (GO:0005623);; Biological Process: transport (GO:0006…	K20168|9.4e-31|mdm:103426583|K20168 TBC1 domain family member 15 | (RefSeq) TBC1 domain family member 15-like	[T]	Signal transduction mechanisms	Rab-GTPase-TBC domain	Rab GTPase-activating protein 22 OS=Arabidopsis thaliana OX=3702 GN=RABGAP22 PE=1 SV=1	Rab-GAP TBC domain-containing protein OS=Asparagus officinalis OX=4686 GN=A4U43_C04F33880 PE=4 SV=1	T	Signal transduction mechanisms	GTPase-activating protein GYP7-like [Asparagus officinalis]
c110392.graph_c0	240	417	880	15.67	20.22	55.71	5.20840472720723e-07	1.64987210913884	up	--	--	Biological Process: reproduction (GO:0000003);; Molecular Function: regulatory region nucleic acid binding (GO:0001067);; Biological Process: developmental process involved in reproduction (GO:0003006);; Molecular Function: molecular_function (GO:0003674);; Molecular Function: nucleic acid binding (GO:0003676);; Molecular Function: DNA binding (GO:0003677);; Molecular Function: DNA-binding transc…	K09287|8.6e-93|hbr:110642007|K09287 RAV-like factor | (RefSeq) AP2/ERF and B3 domain-containing transcription factor RAV1-like	--	--	B3 DNA binding domain;; AP2 domain	AP2/ERF and B3 domain-containing transcription repressor RAV2 OS=Arabidopsis thaliana OX=3702 GN=RAV2 PE=1 SV=1	Uncharacterized protein OS=Hevea brasiliensis OX=3981 GN=GH714_020158 PE=3 SV=1	K	Transcription	AP2/ERF and B3 domain-containing transcription factor RAV1-like [Hevea brasiliensis]
c113987.graph_c1	260	289	563	14.99	12.36	31.67	0.00101837229945739	1.2383246681959	up	--	--	--	K12897|3.8e-09|spen:107009955|K12897 transformer-2 protein | (RefSeq) serine/arginine-rich splicing factor SR45a	[R]	General function prediction only	Ankyrin repeats (3 copies);; Ankyrin repeat;; Ankyrin repeats (many copies);; Ankyrin repeats (many copies);; Ankyrin repeat	Ankyrin repeat domain-containing protein EMB506, chloroplastic OS=Arabidopsis thaliana OX=3702 GN=EMB506 PE=1 SV=1	ankyrin repeat domain-containing protein EMB506, chloroplastic OS=Phoenix dactylifera OX=42345 GN=LOC103710029 PE=4 SV=1	S	Function unknown	ankyrin repeat domain-containing protein EMB506, chloroplastic isoform X1 [Elaeis guineensis]
c93841.graph_c0	48	26	190	4.73	1.88	18.03	0.00236933290380243	1.98617156942036	up	--	--	Cellular Component: plasma membrane (GO:0005886);;	--	--	--	Ubiquitin-2 like Rad60 SUMO-like	Membrane-anchored ubiquitin-fold protein 4 OS=Arabidopsis thaliana OX=3702 GN=MUB4 PE=1 SV=1	Membrane-anchored ubiquitin-fold protein OS=Phoenix dactylifera OX=42345 GN=LOC103700890 PE=4 SV=1	U	Intracellular trafficking, secretion, and vesicular transport	LOW QUALITY PROTEIN: membrane-anchored ubiquitin-fold protein 4-like [Phoenix dactylifera]
c91800.graph_c0	289	328	598	19.96	16.63	39.79	0.00135422825076127	1.1700687365384	up	[J]	Translation, ribosomal structure and biogenesis	Molecular Function: N-acetyltransferase activity (GO:0008080);;	--	--	--	Acetyltransferase (GNAT) family;; Acetyltransferase (GNAT) domain;; Acetyltransferase (GNAT) domain;; FR47-like protein	--	N-acetyltransferase domain-containing protein OS=Asparagus officinalis OX=4686 GN=A4U43_C01F8300 PE=4 SV=1	S	Function unknown	uncharacterized protein LOC109819423 [Asparagus officinalis]
c115577.graph_c0	12624	14623	5416	250.97	217.63	107.24	1.00343350999783e-13	-1.02638341533626	down	--	--	Molecular Function: inorganic anion exchanger activity (GO:0005452);; Cellular Component: integral component of membrane (GO:0016021);;	K24194|0.0e+00|pda:103722668|K24194 boron transporter | (RefSeq) probable boron transporter 2 isoform X1	[P]	Inorganic ion transport and metabolism	HCO3- transporter family	Boron transporter 1 OS=Arabidopsis thaliana OX=3702 GN=BOR1 PE=1 SV=1	probable boron transporter 2 isoform X2 OS=Phoenix dactylifera OX=42345 GN=LOC103722668 PE=3 SV=1	P	Inorganic ion transport and metabolism	probable boron transporter 2 isoform X2 [Phoenix dactylifera]
c117299.graph_c3	729	683	2640	104.05	70.38	370.22	2.85886012577629e-19	2.11083393449709	up	--	--	Cellular Component: mitochondrion (GO:0005739);; Biological Process: negative regulation of ATPase activity (GO:0032780);; Molecular Function: ATPase inhibitor activity (GO:0042030);;	K22255|1.6e-09|tcc:18586821|K22255 ATPase inhibitor, mitochondrial | (RefSeq) uncharacterized protein At2g27730, mitochondrial	--	--	Mitochondrial ATPase inhibitor, IATP	--	Uncharacterized protein OS=Ananas comosus OX=4615 GN=ACMD2_03976 PE=4 SV=1	S	Function unknown	uncharacterized protein At2g27730, mitochondrial-like [Ananas comosus]
c110528.graph_c0	457	664	1209	23.33	25.97	62.94	2.95950961071312e-07	1.36954379104785	up	[H]	Coenzyme transport and metabolism	Molecular Function: hydroxymethylbilane synthase activity (GO:0004418);; Biological Process: peptidyl-pyrromethane cofactor linkage (GO:0018160);; Biological Process: tetrapyrrole biosynthetic process (GO:0033014);;	K01749|2.6e-171|aof:109844576|K01749 hydroxymethylbilane synthase [EC:2.5.1.61] | (RefSeq) porphobilinogen deaminase, chloroplastic-like	[H]	Coenzyme transport and metabolism	Porphobilinogen deaminase, dipyromethane cofactor binding domain;; Porphobilinogen deaminase, C-terminal domain	Porphobilinogen deaminase, chloroplastic OS=Pisum sativum OX=3888 GN=HEMC PE=1 SV=1	Hydroxymethylbilane synthase OS=Asparagus officinalis OX=4686 GN=A4U43_C06F1030 PE=3 SV=1	H	Coenzyme transport and metabolism	porphobilinogen deaminase, chloroplastic-like [Asparagus officinalis]
c104805.graph_c0	641	966	193	16.76	18.67	4.89	1.99201664363351e-07	-1.64667174875099	down	--	--	Biological Process: phloem development (GO:0010088);;	--	--	--	Sieve element occlusion N-terminus;; Sieve element occlusion C-terminus	Protein SIEVE ELEMENT OCCLUSION B OS=Arabidopsis thaliana OX=3702 GN=SEOB PE=1 SV=1	Uncharacterized protein OS=Asparagus officinalis OX=4686 GN=A4U43_C02F8890 PE=4 SV=1	S	Function unknown	protein SIEVE ELEMENT OCCLUSION B [Asparagus officinalis]
c95758.graph_c0	268	309	547	26.07	21.99	51.17	0.00281278050771379	1.13670012133736	up	--	--	--	--	--	--	Senescence regulator	--	Uncharacterized protein OS=Vitis vinifera OX=29760 GN=CK203_039872 PE=4 SV=1	S	Function unknown	hypothetical protein CK203_039872 [Vitis vinifera]
c111326.graph_c0	13291	17875	31723	349.52	348.34	802.38	1.01499355694539e-28	1.32195841105736	up	[O]	Posttranslational modification, protein turnover, chaperones	Molecular Function: ATP binding (GO:0005524);; Biological Process: protein folding (GO:0006457);; Molecular Function: unfolded protein binding (GO:0051082);;	K03283|0.0e+00|aof:109836661|K03283 heat shock 70kDa protein 1/2/6/8 | (RefSeq) stromal 70 kDa heat shock-related protein, chloroplastic-like	[O]	Posttranslational modification, protein turnover, chaperones	Hsp70 protein;; MreB/Mbl protein	Stromal 70 kDa heat shock-related protein, chloroplastic OS=Pisum sativum OX=3888 GN=HSP70 PE=2 SV=1	Uncharacterized protein OS=Asparagus officinalis OX=4686 GN=A4U43_C04F5130 PE=3 SV=1	O	Posttranslational modification, protein turnover, chaperones	stromal 70 kDa heat shock-related protein, chloroplastic-like [Asparagus officinalis]
c107273.graph_c0	2717	3789	1293	152.78	158.43	70.69	4.25950972438643e-08	-1.00301576471685	down	[C]	Energy production and conversion	Molecular Function: nucleotide binding (GO:0000166);; Molecular Function: succinate-CoA ligase (ADP-forming) activity (GO:0004775);; Cellular Component: mitochondrion (GO:0005739);; Biological Process: tricarboxylic acid cycle (GO:0006099);;	K01899|4.4e-168|aof:109850314|K01899 succinyl-CoA synthetase alpha subunit [EC:6.2.1.4 6.2.1.5] | (RefSeq) succinate--CoA ligase [ADP-forming] subunit alpha, mitochondrial	[C]	Energy production and conversion	CoA binding domain;; CoA-ligase;; Succinyl-CoA ligase like flavodoxin domain	Succinate--CoA ligase [ADP-forming] subunit alpha, mitochondrial OS=Oryza sativa subsp. japonica OX=39947 GN=Os07g0577700 PE=1 SV=1	Succinate--CoA ligase [ADP-forming] subunit alpha, mitochondrial OS=Asparagus officinalis OX=4686 GN=A4U43_C07F38670 PE=3 SV=1	C	Energy production and conversion	succinate--CoA ligase [ADP-forming] subunit alpha, mitochondrial [Asparagus officinalis]
c115842.graph_c0	273	468	796	11.1	14.31	31.19	6.75855767872776e-05	1.34888327525766	up	--	--	Molecular Function: DNA-binding transcription factor activity (GO:0003700);; Cellular Component: nucleus (GO:0005634);; Cellular Component: host cell nucleus (GO:0042025);; Molecular Function: sequence-specific DNA binding (GO:0043565);;	K09419|7.0e-167|aof:109820529|K09419 heat shock transcription factor, other eukaryote | (RefSeq) LOW QUALITY PROTEIN: heat stress transcription factor A-1-like	[K]	Transcription	HSF-type DNA-binding	Heat stress transcription factor A-1 OS=Oryza sativa subsp. japonica OX=39947 GN=HSFA1 PE=2 SV=1	Myb-like transcription factor (Fragment) OS=Agave sisalana OX=442491 PE=2 SV=1	K	Transcription	myb-like transcription factor, partial [Agave sisalana]
c96132.graph_c0	383	459	1189	14.92	13.21	44.8	1.99795493804297e-10	1.72355608095316	up	--	--	Molecular Function: DNA binding (GO:0003677);; Molecular Function: DNA-binding transcription factor activity (GO:0003700);; Cellular Component: nucleus (GO:0005634);;	K12900|2.9e-25|lang:109341833|K12900 FUS-interacting serine-arginine-rich protein 1 | (RefSeq) serine/arginine-rich SC35-like splicing factor SCL30A	--	--	AP2 domain	Ethylene-responsive transcription factor ERF114 OS=Arabidopsis thaliana OX=3702 GN=ERF114 PE=1 SV=1	AP2/ERF domain-containing protein OS=Asparagus officinalis OX=4686 GN=A4U43_C02F16580 PE=4 SV=1	K	Transcription	ethylene-responsive transcription factor ERF113-like [Asparagus officinalis]
c113073.graph_c0	2481	3334	920	86.12	85.47	30.98	8.5533857796656e-13	-1.3276131423184	down	[M]	Cell wall/membrane/envelope biogenesis	Molecular Function: catalytic activity (GO:0003824);;	K09753|1.1e-158|aof:109843987|K09753 cinnamoyl-CoA reductase [EC:1.2.1.44] | (RefSeq) cinnamoyl-CoA reductase 1-like isoform X1	[V]	Defense mechanisms	NAD dependent epimerase/dehydratase family;; 3-beta hydroxysteroid dehydrogenase/isomerase family;; NAD(P)H-binding;; GDP-mannose 4,6 dehydratase;; NmrA-like family;; Male sterility protein;; Polysaccharide biosynthesis protein	Cinnamoyl-CoA reductase 1 OS=Arabidopsis thaliana OX=3702 GN=CCR1 PE=1 SV=1	Epimerase domain-containing protein OS=Triticum aestivum OX=4565 PE=4 SV=1	V	Defense mechanisms	cinnamoyl-CoA reductase 1-like isoform X1 [Asparagus officinalis]
c64009.graph_c0	234	303	72	38.04	35.78	11.2	0.00672460292364566	-1.39169998984389	down	--	--	Molecular Function: protease binding (GO:0002020);; Molecular Function: molecular_function (GO:0003674);; Molecular Function: enzyme inhibitor activity (GO:0004857);; Molecular Function: endopeptidase inhibitor activity (GO:0004866);; Molecular Function: cysteine-type endopeptidase inhibitor activity (GO:0004869);; Molecular Function: binding (GO:0005488);; Molecular Function: protein binding (GO…	K13899|1.1e-24|ini:109161767|K13899 cystatin-C | (RefSeq) cysteine proteinase inhibitor B-like	--	--	Aspartic acid proteinase inhibitor;; Cystatin domain	Cysteine proteinase inhibitor 4 OS=Oryza sativa subsp. japonica OX=39947 GN=Os01g0915200 PE=2 SV=1	cysteine proteinase inhibitor 5 OS=Phoenix dactylifera OX=42345 GN=LOC103709413 PE=3 SV=2	G	Carbohydrate transport and metabolism	cysteine proteinase inhibitor 5 [Phoenix dactylifera]
c110947.graph_c0	24	32	128	3.69	3.12	18.51	0.00897703929641086	1.83143794654819	up	--	--	Cellular Component: nucleus (GO:0005634);; Biological Process: signal transduction (GO:0007165);; Biological Process: negative regulation of transcription, DNA-templated (GO:0045892);;	--	--	--	Putative nuclear localisation signal;; Ethylene-responsive binding factor-associated repression	Ninja-family protein 2 OS=Triticum aestivum OX=4565 GN=AFP-B1 PE=3 SV=1	Uncharacterized protein OS=Musa acuminata subsp. malaccensis OX=214687 PE=3 SV=1	S	Function unknown	ninja-family protein AFP3-like [Asparagus officinalis]
c98598.graph_c0	612	887	1353	27.27	29.21	58.43	8.53024672449963e-06	1.12791351722679	up	[J]	Translation, ribosomal structure and biogenesis	Molecular Function: RNA methyltransferase activity (GO:0008173);; Biological Process: tRNA methylation (GO:0030488);; Molecular Function: iron-sulfur cluster binding (GO:0051536);; Biological Process: rRNA base methylation (GO:0070475);;	K06941|6.6e-45|pop:7492401|K06941 23S rRNA (adenine2503-C2)-methyltransferase [EC:2.1.1.192] | (RefSeq) uncharacterized protein LOC7492401	--	--	Radical SAM superfamily;; 4Fe-4S single cluster domain	--	Radical_SAM domain-containing protein OS=Asparagus officinalis OX=4686 GN=A4U43_C03F27040 PE=4 SV=1	J	Translation, ribosomal structure and biogenesis	uncharacterized protein LOC109834461 isoform X1 [Asparagus officinalis]
c110810.graph_c0	309	411	112	8.37	8.24	2.94	0.00618303700764896	-1.24558624365074	down	[T]	Signal transduction mechanisms	Molecular Function: protein kinase activity (GO:0004672);; Molecular Function: ATP binding (GO:0005524);; Cellular Component: integral component of membrane (GO:0016021);; Molecular Function: carbohydrate binding (GO:0030246);;	K22133|7.1e-46|egr:104443801|K22133 oxalate---CoA ligase [EC:6.2.1.8] | (RefSeq) uncharacterized protein LOC104443801	--	--	Legume lectin domain;; Protein kinase domain;; Protein tyrosine and serine/threonine kinase	L-type lectin-domain containing receptor kinase VIII.1 OS=Arabidopsis thaliana OX=3702 GN=LECRK81 PE=2 SV=1	L-type lectin-domain containing receptor kinase VIII.1 OS=Dendrobium catenatum OX=906689 GN=LECRK81 PE=3 SV=1	T	Signal transduction mechanisms	L-type lectin-domain containing receptor kinase VIII.1 [Dendrobium catenatum]
c105322.graph_c0	911	1113	193	90.28	81.1	18.01	1.254568184514e-12	-1.99808808552852	down	--	--	Molecular Function: RNA binding (GO:0003723);; Molecular Function: ribonuclease T2 activity (GO:0033897);;	K01166|2.9e-104|aof:109832560|K01166 ribonuclease T2 [EC:4.6.1.19] | (RefSeq) ribonuclease 1-like	[A]	RNA processing and modification	Ribonuclease T2 family	Ribonuclease 1 OS=Arabidopsis thaliana OX=3702 GN=RNS1 PE=1 SV=1	Uncharacterized protein OS=Asparagus officinalis OX=4686 GN=A4U43_C03F280 PE=3 SV=1	A	RNA processing and modification	uncharacterized protein A4U43_C03F280 [Asparagus officinalis]
c95428.graph_c0	105	148	309	7.94	8.21	22.51	0.00438332033203005	1.41401591105324	up	--	--	Molecular Function: calcium ion binding (GO:0005509);; Cellular Component: photosystem II oxygen evolving complex (GO:0009654);; Biological Process: photosynthesis (GO:0015979);; Cellular Component: extrinsic component of membrane (GO:0019898);;	--	--	--	PsbP	Thylakoid lumenal 19 kDa protein, chloroplastic OS=Arabidopsis thaliana OX=3702 GN=At3g63540 PE=1 SV=2	PsbP domain-containing protein OS=Oryza meridionalis OX=40149 PE=4 SV=1	S	Function unknown	Thylakoid lumenal protein [Carex littledalei]
c106476.graph_c0	1210	1553	195	36.81	34.97	5.76	4.09635161952789e-22	-2.42850518856001	down	[DPM]	--	Molecular Function: ferroxidase activity (GO:0004322);; Molecular Function: copper ion binding (GO:0005507);; Cellular Component: plasma membrane (GO:0005886);; Biological Process: iron ion transport (GO:0006826);; Biological Process: lignin catabolic process (GO:0046274);; Cellular Component: apoplast (GO:0048046);; Molecular Function: hydroquinone:oxygen oxidoreductase activity (GO:0052716);; B…	K05909|7.2e-215|aof:109821577|K05909 laccase [EC:1.10.3.2] | (RefSeq) laccase-14-like	[Q]	Secondary metabolites biosynthesis, transport and catabolism	Multicopper oxidase;; Multicopper oxidase;; Multicopper oxidase	Laccase-15 OS=Arabidopsis thaliana OX=3702 GN=TT10 PE=1 SV=1	Laccase OS=Phoenix dactylifera OX=42345 GN=LOC103703490 PE=3 SV=1	Q	Secondary metabolites biosynthesis, transport and catabolism	laccase-14-like [Asparagus officinalis]
c104434.graph_c1	428	520	961	28.52	24.52	62.11	1.35401689237316e-05	1.26238546186637	up	--	--	--	K19042|4.4e-48|aof:109847456|K19042 E3 ubiquitin-protein ligase BOI and related proteins [EC:2.3.2.27] | (RefSeq) probable BOI-related E3 ubiquitin-protein ligase 3	--	--	Zinc finger, C3HC4 type (RING finger)	--	Uncharacterized protein OS=Asparagus officinalis OX=4686 GN=A4U43_C07F23650 PE=4 SV=1	O	Posttranslational modification, protein turnover, chaperones	probable BOI-related E3 ubiquitin-protein ligase 3 [Asparagus officinalis]
c100827.graph_c1	555	565	1025	69.27	51.14	121.52	0.000224291331046091	1.10575883166009	up	[K]	Transcription	--	K09539|5.9e-49|dosa:Os07t0192300-01|K09539 DnaJ homolog subfamily C member 19 | (RefSeq) Os07g0192300; Heat shock protein DnaJ, N-terminal domain containing protein.	[O]	Posttranslational modification, protein turnover, chaperones	--	Mitochondrial import inner membrane translocase subunit TIM14-1 OS=Arabidopsis thaliana OX=3702 GN=TIM14-1 PE=1 SV=1	J domain-containing protein OS=Leersia perrieri OX=77586 PE=4 SV=1	O	Posttranslational modification, protein turnover, chaperones	hypothetical protein E2562_028722 [Oryza meyeriana var. granulata]
c95497.graph_c0	71	90	0	2.95	3.21	0	4.58250818599661e-05	-2.89799430960149	down	--	--	Molecular Function: nutrient reservoir activity (GO:0045735);;	--	--	--	Cupin;; Cupin domain	Cocosin 1 OS=Cocos nucifera OX=13894 GN=COS-1 PE=1 SV=1	glutelin type-A 3-like OS=Phoenix dactylifera OX=42345 GN=LOC103718271 PE=3 SV=1	O	Posttranslational modification, protein turnover, chaperones	glutelin type-A 1-like [Asparagus officinalis]
c106600.graph_c0	489	595	134	23.44	17.88	6.16	1.48926006361564e-05	-1.59489935984499	down	[HR]	--	Molecular Function: phosphoglycerate dehydrogenase activity (GO:0004617);; Biological Process: cellular amino acid metabolic process (GO:0006520);; Biological Process: L-serine biosynthetic process (GO:0006564);; Cellular Component: chloroplast stroma (GO:0009570);; Molecular Function: NAD binding (GO:0051287);;	K00058|2.6e-231|aof:109842614|K00058 D-3-phosphoglycerate dehydrogenase / 2-oxoglutarate reductase [EC:1.1.1.95 1.1.1.399] | (RefSeq) D-3-phosphoglycerate dehydrogenase 1, chloroplastic-like	[E]	Amino acid transport and metabolism	D-isomer specific 2-hydroxyacid dehydrogenase, NAD binding domain;; D-isomer specific 2-hydroxyacid dehydrogenase, catalytic domain;; ACT domain;; Acetohydroxy acid isomeroreductase, NADPH-binding domain;; S-adenosyl-L-homocysteine hydrolase, NAD binding domain	D-3-phosphoglycerate dehydrogenase 1, chloroplastic OS=Arabidopsis thaliana OX=3702 GN=PGDH1 PE=1 SV=1	D-3-phosphoglycerate dehydrogenase OS=Phoenix dactylifera OX=42345 GN=LOC103707102 PE=3 SV=1	E	Amino acid transport and metabolism	D-3-phosphoglycerate dehydrogenase 1, chloroplastic-like [Asparagus officinalis]
c104234.graph_c0	676	995	2092	29.32	31.83	87.84	3.74597525475756e-13	1.59520485986101	up	[H]	Coenzyme transport and metabolism	Molecular Function: ATP binding (GO:0005524);; Cellular Component: chloroplast (GO:0009507);; Biological Process: photosynthesis (GO:0015979);; Biological Process: chlorophyll biosynthetic process (GO:0015995);; Molecular Function: magnesium chelatase activity (GO:0016851);;	K03405|7.4e-209|aof:109848118|K03405 magnesium chelatase subunit I [EC:6.6.1.1] | (RefSeq) magnesium-chelatase subunit ChlI, chloroplastic-like	--	--	AAA lid domain;; Magnesium chelatase, subunit ChlI;; AAA domain (dynein-related subfamily);; MCM P-loop domain	Magnesium-chelatase subunit ChlI, chloroplastic OS=Oryza sativa subsp. japonica OX=39947 GN=CHLI PE=1 SV=1	Mg-protoporphyrin IX chelatase OS=Asparagus officinalis OX=4686 GN=A4U43_C01F4260 PE=3 SV=1	F	Nucleotide transport and metabolism	magnesium-chelatase subunit ChlI, chloroplastic-like [Asparagus officinalis]
c107280.graph_c0	401	499	2921	28.16	25.87	198.5	2.01502077301248e-46	2.9253978199564	up	--	--	Cellular Component: photosystem II (GO:0009523);; Biological Process: photosynthesis (GO:0015979);; Cellular Component: integral component of membrane (GO:0016021);; Molecular Function: manganese ion binding (GO:0030145);;	K02723|1.2e-64|aof:109836713|K02723 photosystem II PsbY protein | (RefSeq) photosystem II core complex proteins psbY, chloroplastic	--	--	Photosystem II protein Y (PsbY)	Photosystem II core complex proteins psbY, chloroplastic OS=Spinacia oleracea OX=3562 GN=PSBY PE=1 SV=2	Uncharacterized protein OS=Asparagus officinalis OX=4686 GN=A4U43_C04F5960 PE=3 SV=1	S	Function unknown	photosystem II core complex proteins psbY, chloroplastic [Asparagus officinalis]
c114404.graph_c0	94	110	347	2.04	1.82	7.43	0.000116269449243057	1.82274332214119	up	--	--	Molecular Function: zinc ion binding (GO:0008270);;	K06180|1.0e-110|sind:105165964|K06180 23S rRNA pseudouridine1911/1915/1917 synthase [EC:5.4.99.23] | (RefSeq) pentatricopeptide repeat-containing protein At1g20230 isoform X1	[R]	General function prediction only	PPR repeat family;; PPR repeat;; PPR repeat;; Pentatricopeptide repeat domain;; DYW family of nucleic acid deaminases;; Pentacotripeptide-repeat region of PRORP	Pentatricopeptide repeat-containing protein At4g01030, mitochondrial OS=Arabidopsis thaliana OX=3702 GN=PCMP-H65 PE=3 SV=2	DYW_deaminase domain-containing protein OS=Asparagus officinalis OX=4686 GN=A4U43_C01F30210 PE=4 SV=1	S	Function unknown	pentatricopeptide repeat-containing protein At4g01030, mitochondrial [Asparagus officinalis]
c108548.graph_c0	462	597	138	37.49	35.6	11.27	4.62511117966042e-05	-1.51864987737279	down	--	--	Molecular Function: UDP-glycosyltransferase activity (GO:0008194);;	K13692|1.2e-47|crb:17880283|K13692 UDP-glucose:(indol-3-yl)acetate beta-D-glucosyltransferase [EC:2.4.1.121] | (RefSeq) UDP-glycosyltransferase 75D1	[GC]	--	UDP-glucoronosyl and UDP-glucosyl transferase	Crocetin glucosyltransferase, chloroplastic OS=Gardenia jasminoides OX=114476 GN=UGT75L6 PE=1 SV=1	Uncharacterized protein OS=Asparagus officinalis OX=4686 GN=A4U43_C01F21650 PE=4 SV=1	--	--	crocetin glucosyltransferase, chloroplastic-like [Asparagus officinalis]
c87197.graph_c0	517	676	119	51.28	49.05	11.99	9.4460278957539e-08	-1.8816746560649	down	--	--	--	K01689|1.1e-22|dzi:111289713|K01689 enolase [EC:4.2.1.11] | (RefSeq) enolase 1, chloroplastic isoform X1	--	--	Cotton fibre expressed protein	--	Uncharacterized protein OS=Asparagus officinalis OX=4686 GN=A4U43_C09F15370 PE=4 SV=1	S	Function unknown	uncharacterized protein LOC109824413 [Asparagus officinalis]
c111679.graph_c0	2482	3162	1065	70.99	66.75	28.8	7.09295195261329e-09	-1.08321493153423	down	--	--	Molecular Function: molecular_function (GO:0003674);; Molecular Function: nucleic acid binding (GO:0003676);; Molecular Function: RNA binding (GO:0003723);; Molecular Function: catalytic activity (GO:0003824);; Molecular Function: nuclease activity (GO:0004518);; Molecular Function: endonuclease activity (GO:0004519);; Molecular Function: binding (GO:0005488);; Cellular Component: cellular_compon…	--	[R]	General function prediction only	PPR repeat family;; PPR repeat;; Pentatricopeptide repeat domain;; Pentacotripeptide-repeat region of PRORP;; PPR repeat	Pentatricopeptide repeat-containing protein At1g26460, mitochondrial OS=Arabidopsis thaliana OX=3702 GN=At1g26460 PE=1 SV=1	Uncharacterized protein OS=Musa acuminata subsp. malaccensis OX=214687 GN=103986700 PE=4 SV=1	O	Posttranslational modification, protein turnover, chaperones	PREDICTED: pentatricopeptide repeat-containing protein At1g26460, mitochondrial [Musa acuminata subsp. malaccensis]
c102943.graph_c0	93	156	0	5.82	7.23	0	6.75408067002563e-08	-3.58245693380052	down	[G]	Carbohydrate transport and metabolism	Molecular Function: hydrolase activity, hydrolyzing O-glycosyl compounds (GO:0004553);; Biological Process: carbohydrate metabolic process (GO:0005975);;	K01183|6.2e-120|egu:105047536|K01183 chitinase [EC:3.2.1.14] | (RefSeq) acidic endochitinase	[M]	Cell wall/membrane/envelope biogenesis	Glycosyl hydrolases family 18	Hevamine-A OS=Hevea brasiliensis OX=3981 PE=1 SV=2	Putative class III chitinase OS=Elaeis guineensis var. tenera OX=51953 GN=Chit3-1 PE=2 SV=1	G	Carbohydrate transport and metabolism	putative class III chitinase [Elaeis guineensis]
c76183.graph_c0	37	52	394	2.01	2.08	20.72	1.48546541676695e-10	3.00576578895721	up	--	--	Biological Process: organelle organization (GO:0006996);; Biological Process: biological_process (GO:0008150);; Biological Process: plastid organization (GO:0009657);; Biological Process: chloroplast organization (GO:0009658);; Biological Process: cellular process (GO:0009987);; Biological Process: cellular component organization (GO:0016043);; Biological Process: cellular component organization …	K18213|1.6e-108|aof:109826463|K18213 proteinaceous RNase P [EC:3.1.26.5] | (RefSeq) LOW QUALITY PROTEIN: proteinaceous RNase P 1, chloroplastic/mitochondrial-like	--	--	Staygreen protein	Magnesium dechelatase SGRL, chloroplastic OS=Arabidopsis thaliana OX=3702 GN=SGRL PE=1 SV=1	Staygreen domain-containing protein OS=Asparagus officinalis OX=4686 GN=A4U43_C10F5620 PE=3 SV=1	S	Function unknown	LOW QUALITY PROTEIN: proteinaceous RNase P 1, chloroplastic/mitochondrial-like [Asparagus officinalis]
c98646.graph_c0	162	223	39	9.08	9.22	2.13	0.00493608236670232	-1.63686750439199	down	--	--	Molecular Function: DNA binding (GO:0003677);; Cellular Component: nucleus (GO:0005634);;	K09422|6.9e-72|aof:109822764|K09422 transcription factor MYB, plant | (RefSeq) myb-related protein 308-like	[K]	Transcription	Myb-like DNA-binding domain;; Myb-like DNA-binding domain	Transcription factor MYB123 OS=Actinidia chinensis var. chinensis OX=1590841 GN=MYB123 PE=1 SV=1	MYB transcription factor OS=Narcissus tazetta subsp. chinensis OX=391288 GN=MYB8 PE=2 SV=1	--	--	MYB transcription factor [Narcissus tazetta subsp. chinensis]
c100552.graph_c0	2753	3694	749	515.52	506.01	135.23	1.1370862565947e-22	-1.76540630077677	down	[O]	Posttranslational modification, protein turnover, chaperones	Biological Process: glycerol ether metabolic process (GO:0006662);; Molecular Function: protein disulfide oxidoreductase activity (GO:0015035);; Biological Process: cell redox homeostasis (GO:0045454);;	K03671|1.6e-49|aof:109834077|K03671 thioredoxin 1 | (RefSeq) thioredoxin H1	[O]	Posttranslational modification, protein turnover, chaperones	Thioredoxin;; Thioredoxin-like domain;; Thioredoxin-like;; Redoxin;; AhpC/TSA family	Thioredoxin H1 OS=Arabidopsis thaliana OX=3702 GN=TRX1 PE=1 SV=1	Thioredoxin OS=Asparagus officinalis OX=4686 GN=A4U43_C03F20030 PE=3 SV=1	O	Posttranslational modification, protein turnover, chaperones	thioredoxin H1 [Asparagus officinalis]
c101445.graph_c0	113	142	18	6.08	5.68	0.93	0.00532555710717799	-1.85391688559484	down	--	--	Cellular Component: nucleus (GO:0005634);; Biological Process: transcription, DNA-templated (GO:0006351);; Biological Process: developmental process (GO:0032502);;	K22382|4.9e-12|oeu:111408549|K22382 WD repeat-containing protein 26 | (RefSeq) WD repeat-containing protein 26 homolog	--	--	WRC;; QLQ	Growth-regulating factor 2 OS=Arabidopsis thaliana OX=3702 GN=GRF2 PE=1 SV=1	WRC domain-containing protein OS=Asparagus officinalis OX=4686 GN=A4U43_C04F10980 PE=4 SV=1	K	Transcription	uncharacterized protein LOC109838406 [Asparagus officinalis]
c115654.graph_c1	740	1018	2897	11.18	11.32	41.99	2.58472611804717e-24	1.98526775857502	up	--	--	Biological Process: reproduction (GO:0000003);; Biological Process: response to reactive oxygen species (GO:0000302);; Biological Process: immune system process (GO:0002376);; Biological Process: developmental process involved in reproduction (GO:0003006);; Molecular Function: molecular_function (GO:0003674);; Molecular Function: binding (GO:0005488);; Molecular Function: protein binding (GO:0005…	--	--	--	BAG domain	BAG family molecular chaperone regulator 6 OS=Arabidopsis thaliana OX=3702 GN=BAG6 PE=1 SV=1	BAG family molecular chaperone regulator 6-like OS=Phoenix dactylifera OX=42345 GN=LOC103710873 PE=4 SV=1	S	Function unknown	BAG family molecular chaperone regulator 6-like [Phoenix dactylifera]
c115128.graph_c0	784	991	2152	64.95	57.14	116.23	1.9942555120273e-13	1.54142975009744	up	--	--	Cellular Component: chloroplast thylakoid membrane (GO:0009535);; Biological Process: photosynthetic electron transport in photosystem I (GO:0009773);; Cellular Component: integral component of membrane (GO:0016021);; Molecular Function: oxidoreductase activity, acting on iron-sulfur proteins as donors (GO:0016730);;	--	--	--	--	PGR5-like protein 1A, chloroplastic OS=Arabidopsis thaliana OX=3702 GN=PGRL1A PE=1 SV=1	PGR5-like protein 1A, chloroplastic OS=Dendrobium catenatum OX=906689 GN=PGRL1A PE=4 SV=1	S	Function unknown	PGR5-like protein 1B, chloroplastic [Dendrobium catenatum]
c113062.graph_c0	334	440	684	18.3	17.57	34.59	0.00162264030073878	1.06744550655483	up	--	--	Molecular Function: transcription regulatory region sequence-specific DNA binding (GO:0000976);; Molecular Function: DNA-binding transcription factor activity (GO:0003700);; Cellular Component: nucleus (GO:0005634);; Biological Process: cell differentiation (GO:0030154);; Molecular Function: sequence-specific DNA binding (GO:0043565);;	K09422|1.0e-114|pda:103702783|K09422 transcription factor MYB, plant | (RefSeq) transcription factor MYB106-like	[K]	Transcription	Myb-like DNA-binding domain;; Myb-like DNA-binding domain	Transcription factor MYB106 OS=Arabidopsis thaliana OX=3702 GN=MYB106 PE=2 SV=1	transcription factor MYB106-like OS=Phoenix dactylifera OX=42345 GN=LOC103702783 PE=4 SV=1	--	--	transcription factor MYB106-like [Phoenix dactylifera]
c93638.graph_c0	1799	2235	4528	231.88	211.31	557.01	1.0085517281601e-18	1.44489406403003	up	--	--	Molecular Function: structural constituent of ribosome (GO:0003735);; Cellular Component: ribosome (GO:0005840);; Biological Process: translation (GO:0006412);;	K02915|4.1e-58|aof:109848901|K02915 large subunit ribosomal protein L34e | (RefSeq) 60S ribosomal protein L34	[J]	Translation, ribosomal structure and biogenesis	Ribosomal protein L34e	60S ribosomal protein L34 OS=Nicotiana tabacum OX=4097 GN=RPL34 PE=2 SV=1	Uncharacterized protein OS=Asparagus officinalis OX=4686 GN=A4U43_C03F16920 PE=3 SV=1	J	Translation, ribosomal structure and biogenesis	uncharacterized protein A4U43_C03F16920 [Asparagus officinalis]
c97896.graph_c1	580	847	2884	35.19	37.94	169.1	4.42489587864885e-29	2.2732112575064	up	--	--	--	--	--	--	bHLH-MYC and R2R3-MYB transcription factors N-terminal	Protein RICE SALT SENSITIVE 3 OS=Oryza sativa subsp. japonica OX=39947 GN=RSS3 PE=1 SV=1	Protein RICE SALT SENSITIVE 3 isoform X1 OS=Cymbidium goeringii OX=112607 PE=2 SV=1	S	Function unknown	protein RICE SALT SENSITIVE 3 isoform X1 [Cymbidium goeringii]
c102997.graph_c1	133	165	23	21.09	19.38	3.36	0.0035461738551848	-1.84142098649833	down	--	--	--	K11855|3.1e-17|bvg:104906049|K11855 ubiquitin carboxyl-terminal hydrolase 36/42 [EC:3.4.19.12] | (RefSeq) ubiquitin carboxyl-terminal hydrolase 36	--	--	Hydrophobic seed protein;; Protease inhibitor/seed storage/LTP family;; Probable lipid transfer	14 kDa proline-rich protein DC2.15 OS=Daucus carota OX=4039 PE=2 SV=1	14 kDa proline-rich protein DC2.15-like OS=Phoenix dactylifera OX=42345 GN=LOC103712154 PE=4 SV=1	S	Function unknown	14 kDa proline-rich protein DC2.15-like [Phoenix dactylifera]
c108192.graph_c0	2574	3209	7435	143.23	131.41	399.81	1.21771914972809e-29	1.64286622855303	up	--	--	Cellular Component: ubiquitin ligase complex (GO:0000151);; Molecular Function: ubiquitin conjugating enzyme binding (GO:0031624);; Molecular Function: ubiquitin-like protein binding (GO:0032182);; Biological Process: protein neddylation (GO:0045116);; Biological Process: positive regulation of ubiquitin-protein transferase activity (GO:0051443);; Molecular Function: cullin family protein binding…	K17822|5.7e-130|egu:105034406|K17822 DCN1-like protein 1/2 | (RefSeq) DCN1-like protein 2	[S]	Function unknown	Cullin binding;; UBA-like domain	--	Defective in cullin neddylation protein OS=Phoenix dactylifera OX=42345 GN=LOC103724063 PE=4 SV=1	S	Function unknown	DCN1-like protein 2 [Elaeis guineensis]
c117851.graph_c0	813	1110	180	12.19	13.84	2.99	3.33065097667782e-12	-2.00949570499452	down	[L]	Replication, recombination and repair	Biological Process: resolution of meiotic recombination intermediates (GO:0000712);; Biological Process: sister chromatid segregation (GO:0000819);; Molecular Function: DNA binding (GO:0003677);; Molecular Function: DNA topoisomerase type II (double strand cut, ATP-hydrolyzing) activity (GO:0003918);; Molecular Function: ATP binding (GO:0005524);; Cellular Component: nucleus (GO:0005634);; Biolog…	K03164|0.0e+00|mus:103986633|K03164 DNA topoisomerase II [EC:5.6.2.2] | (RefSeq) DNA topoisomerase 2-like	[B]	Chromatin structure and dynamics	DNA gyrase/topoisomerase IV, subunit A;; C-terminal associated domain of TOPRIM;; DNA gyrase B;; Histidine kinase-, DNA gyrase B-, and HSP90-like ATPase;; Toprim domain	DNA topoisomerase 2 OS=Arabidopsis thaliana OX=3702 GN=TOP2 PE=2 SV=2	DNA topoisomerase 2 OS=Musa acuminata subsp. malaccensis OX=214687 PE=3 SV=1	B	Chromatin structure and dynamics	PREDICTED: DNA topoisomerase 2-like [Musa acuminata subsp. malaccensis]
c76225.graph_c0	227	244	788	19.4	15.32	65	1.10493780957943e-08	1.90820571366874	up	--	--	Biological Process: regulation of transcription, DNA-templated (GO:0006355);; Biological Process: biological_process (GO:0008150);; Biological Process: regulation of biosynthetic process (GO:0009889);; Biological Process: negative regulation of biosynthetic process (GO:0009890);; Biological Process: negative regulation of metabolic process (GO:0009892);; Biological Process: regulation of gene exp…	--	--	--	--	Transcription repressor OFP17 OS=Arabidopsis thaliana OX=3702 GN=OFP17 PE=2 SV=1	OVATE domain-containing protein OS=Asparagus officinalis OX=4686 GN=A4U43_C07F5590 PE=4 SV=1	S	Function unknown	transcription repressor OFP17-like [Asparagus officinalis]
c115815.graph_c1	2889	4442	964	156.55	171.46	54.21	4.77966616617712e-17	-1.57627114661739	down	--	--	Molecular Function: UDP-glycosyltransferase activity (GO:0008194);;	K23260|1.4e-126|aof:109828978|K23260 scopoletin glucosyltransferase [EC:2.4.1.128] | (RefSeq) scopoletin glucosyltransferase-like	[GC]	--	UDP-glucoronosyl and UDP-glucosyl transferase	Scopoletin glucosyltransferase OS=Nicotiana tabacum OX=4097 GN=TOGT1 PE=1 SV=1	Glycosyltransferase OS=Crocus sativus OX=82528 GN=UGT703B1 PE=2 SV=1	G	Carbohydrate transport and metabolism	UDP-glucose-dependent flavonoid glucosyltransferase UGT703B1 [Crocus sativus]
c106975.graph_c0	607	890	1717	30.21	33.68	83.92	3.61759756374472e-10	1.46734365865087	up	--	--	Molecular Function: DNA-binding transcription factor activity (GO:0003700);; Biological Process: transcription, DNA-templated (GO:0006351);; Biological Process: brassinosteroid mediated signaling pathway (GO:0009742);;	K14503|8.7e-58|nnu:104595761|K14503 brassinosteroid resistant 1/2 | (RefSeq) BES1/BZR1 homolog protein 2	--	--	BES1/BZR1 plant transcription factor, N-terminal	BES1/BZR1 homolog protein 4 OS=Arabidopsis thaliana OX=3702 GN=BEH4 PE=1 SV=1	Putative BES1/BZR1 protein 4-like OS=Solanum chacoense OX=4108 PE=3 SV=1	S	Function unknown	PREDICTED: BES1/BZR1 homolog protein 4 isoform X2 [Solanum tuberosum]
c112538.graph_c0	189	293	18	3.6	4.3	0.41	1.93419728247456e-07	-2.77190637503301	down	--	--	Molecular Function: microtubule motor activity (GO:0003777);; Molecular Function: ATP binding (GO:0005524);; Biological Process: microtubule-based movement (GO:0007018);; Molecular Function: microtubule binding (GO:0008017);;	K10400|0.0e+00|aof:109846372|K10400 kinesin family member 15 | (RefSeq) kinesin-like protein KIN-12C	[Z]	Cytoskeleton	Kinesin motor domain;; Microtubule binding	Kinesin-like protein KIN-12C OS=Oryza sativa subsp. japonica OX=39947 GN=KIN12C PE=2 SV=1	Kinesin motor domain-containing protein OS=Asparagus officinalis OX=4686 GN=A4U43_C06F20160 PE=3 SV=1	Z	Cytoskeleton	kinesin-like protein KIN-12C [Asparagus officinalis]
c112844.graph_c0	1239	1415	2867	32.85	26.85	73.01	1.55269717809186e-12	1.37546013008674	up	--	--	Cellular Component: kinetochore (GO:0000776);; Molecular Function: centromeric DNA binding (GO:0019237);; Biological Process: kinetochore assembly (GO:0051382);;	--	--	--	--	Centromere protein C OS=Arabidopsis thaliana OX=3702 GN=CENPC PE=2 SV=1	Uncharacterized protein OS=Asparagus officinalis OX=4686 GN=A4U43_C03F30250 PE=3 SV=1	--	--	uncharacterized protein A4U43_C08F6370 [Asparagus officinalis]
c110761.graph_c0	404	433	104	10.79	8.56	2.7	0.000197298039131942	-1.56420420459539	down	--	--	Cellular Component: integral component of membrane (GO:0016021);;	--	--	--	Nodulin-like	--	Nodulin-like domain-containing protein OS=Asparagus officinalis OX=4686 GN=A4U43_C04F14780 PE=4 SV=1	S	Function unknown	protein NUCLEAR FUSION DEFECTIVE 4-like [Asparagus officinalis]
c99783.graph_c0	13	15	127	0.54	0.49	6.31	0.000432560866361893	2.42510731215998	up	--	--	Molecular Function: zinc ion binding (GO:0008270);;	K22262|1.4e-67|qsu:112034235|K22262 WD repeat and FYVE domain-containing protein 3 | (RefSeq) protein SPIRRIG	[R]	General function prediction only	PPR repeat family;; PPR repeat;; PPR repeat;; Pentatricopeptide repeat domain;; Pentacotripeptide-repeat region of PRORP;; DYW family of nucleic acid deaminases	Pentatricopeptide repeat-containing protein At2g03880, mitochondrial OS=Arabidopsis thaliana OX=3702 GN=PCMP-H44 PE=2 SV=1	DYW_deaminase domain-containing protein OS=Asparagus officinalis OX=4686 GN=A4U43_C03F22340 PE=4 SV=1	S	Function unknown	pentatricopeptide repeat-containing protein At2g03880, mitochondrial-like [Asparagus officinalis]
c94499.graph_c0	751	1168	1728	75.42	85.95	167.18	2.06473842300195e-06	1.13414733888714	up	--	--	--	--	--	--	Protein of unknown function, DUF538	--	Uncharacterized protein OS=Dendrobium catenatum OX=906689 GN=MA16_Dca003449 PE=4 SV=1	S	Function unknown	uncharacterized protein LOC109851565 [Asparagus officinalis]
c110113.graph_c0	3162	4565	1434	181.73	191.86	80.35	5.56880297161648e-10	-1.0979123403561	down	--	--	Molecular Function: hydrolase activity, hydrolyzing O-glycosyl compounds (GO:0004553);; Biological Process: carbohydrate metabolic process (GO:0005975);;	K19892|5.6e-68|dct:110102174|K19892 glucan endo-1,3-beta-glucosidase 4 [EC:3.2.1.39] | (RefSeq) glucan endo-1,3-beta-glucosidase 4 isoform X1	--	--	Glycosyl hydrolases family 17	Glucan endo-1,3-beta-glucosidase 11 OS=Arabidopsis thaliana OX=3702 GN=At1g32860 PE=2 SV=1	Glucan endo-1,3-beta-glucosidase 11 OS=Dendrobium catenatum OX=906689 GN=MA16_Dca017344 PE=3 SV=1	G	Carbohydrate transport and metabolism	Glucan endo-1,3-beta-glucosidase 11 [Dendrobium catenatum]
c98997.graph_c0	906	929	2101	55.92	42.85	128.49	4.78281480622214e-10	1.43680187135308	up	--	--	--	K17824|6.8e-66|aof:109841204|K17824 DCN1-like protein 4/5 | (RefSeq) DCN1-like protein 4	[S]	Function unknown	--	--	Defective in cullin neddylation protein OS=Asparagus officinalis OX=4686 GN=A4U43_C05F33440 PE=4 SV=1	S	Function unknown	DCN1-like protein 4 [Asparagus officinalis]
c103266.graph_c0	811	1163	1630	43.67	46.15	84.91	1.67731593191588e-05	1.00803310708289	up	--	--	Cellular Component: integral component of membrane (GO:0016021);;	--	--	--	--	--	Uncharacterized protein OS=Asparagus officinalis OX=4686 GN=A4U43_C01F3370 PE=4 SV=1	--	--	uncharacterized protein LOC109847443 [Asparagus officinalis]
c115214.graph_c0	286	319	714	8.72	7.2	21.14	2.08234928874343e-05	1.44153072271347	up	[R]	General function prediction only	--	K01845|1.0e-67|apro:F751_2870|K01845 glutamate-1-semialdehyde 2,1-aminomutase [EC:5.4.3.8] | (RefSeq) Glutamate-1-semialdehyde 2,1-aminomutase, chloroplastic	[G]	Carbohydrate transport and metabolism	NAD(P)H-binding;; NmrA-like family;; Complex I intermediate-associated protein 30 (CIA30);; NAD dependent epimerase/dehydratase family	Protein HIGH CHLOROPHYLL FLUORESCENCE PHENOTYPE 173, chloroplastic OS=Arabidopsis thaliana OX=3702 GN=HCF173 PE=1 SV=1	uncharacterized protein LOC103696815 OS=Phoenix dactylifera OX=42345 GN=LOC103696815 PE=4 SV=1	G	Carbohydrate transport and metabolism	uncharacterized protein LOC105049239 [Elaeis guineensis]
c100732.graph_c0	6508	8563	15407	402.68	392.68	920.27	1.2282957902598e-25	1.32481610113961	up	--	--	Cellular Component: integral component of peroxisomal membrane (GO:0005779);; Biological Process: peroxisome fission (GO:0016559);;	--	[U]	Intracellular trafficking, secretion, and vesicular transport	Peroxisomal biogenesis factor 11 (PEX11)	Peroxisomal membrane protein 11D OS=Arabidopsis thaliana OX=3702 GN=PEX11D PE=1 SV=2	Uncharacterized protein OS=Asparagus officinalis OX=4686 GN=A4U43_C07F8340 PE=3 SV=1	U	Intracellular trafficking, secretion, and vesicular transport	peroxisomal membrane protein 11D-like isoform X2 [Asparagus officinalis]
c117460.graph_c0	430	529	65	11.51	8.03	2.7	2.05087287338735e-09	-2.34981476234733	down	--	--	Molecular Function: ATP binding (GO:0005524);; Cellular Component: nucleus (GO:0005634);; Biological Process: mitotic chromosome condensation (GO:0007076);; Molecular Function: zinc ion binding (GO:0008270);;	K06677|0.0e+00|aof:109848108|K06677 condensin complex subunit 1 | (RefSeq) condensin complex subunit 1 isoform X1	[BD]	--	non-SMC mitotic condensation complex subunit 1;; non-SMC mitotic condensation complex subunit 1, N-term;; HEAT repeat;; HEAT-like repeat;; HEAT repeat associated with sister chromatid cohesion	--	Condensin complex subunit 1 OS=Asparagus officinalis OX=4686 GN=A4U43_C07F16230 PE=3 SV=1	--	--	condensin complex subunit 1 isoform X2 [Asparagus officinalis]
c102684.graph_c1	10718	15434	21307	643.01	675.61	1197.37	2.2900203706543e-14	1.00796184635397	up	--	--	Molecular Function: iron ion binding (GO:0005506);; Biological Process: lipid biosynthetic process (GO:0008610);; Cellular Component: integral component of membrane (GO:0016021);; Molecular Function: oxidoreductase activity (GO:0016491);;	K15404|1.6e-125|smo:SELMODRAFT_230422|K15404 aldehyde decarbonylase [EC:4.1.99.5] | (RefSeq) CER1-1; hypothetical protein	--	--	WAX2 C-terminal domain;; Fatty acid hydroxylase superfamily	Very-long-chain aldehyde decarbonylase GL1-1 OS=Oryza sativa subsp. indica OX=39946 GN=GL1-1 PE=3 SV=1	Uncharacterized protein OS=Asparagus officinalis OX=4686 GN=A4U43_C05F25570 PE=3 SV=1	S	Function unknown	protein ECERIFERUM 3 [Asparagus officinalis]
c106488.graph_c3	475	875	1130	28.41	38.57	65.43	0.000976541816273054	1.02815761207876	up	[T]	Signal transduction mechanisms	Molecular Function: protein tyrosine phosphatase activity (GO:0004725);; Biological Process: protein dephosphorylation (GO:0006470);;	K18039|5.8e-20|gsl:Gasu_09210|K18039 tyrosine-protein phosphatase non-receptor type 20 [EC:3.1.3.48] | (RefSeq) mitochondrial carrier, putative isoform 1	[T]	Signal transduction mechanisms	Protein-tyrosine phosphatase;; Tyrosine phosphatase family	Protein-tyrosine-phosphatase PTP1 OS=Arabidopsis thaliana OX=3702 GN=PTP1 PE=1 SV=1	protein-tyrosine-phosphatase PTP1 isoform X1 OS=Phoenix dactylifera OX=42345 GN=LOC103701311 PE=4 SV=1	T	Signal transduction mechanisms	protein-tyrosine-phosphatase PTP1 [Asparagus officinalis]
c104740.graph_c0	376	548	97	15.05	18.9	3.85	9.44865773479992e-06	-1.77023217089724	down	--	--	Biological Process: reproduction (GO:0000003);; Biological Process: cell morphogenesis (GO:0000902);; Biological Process: cell morphogenesis involved in differentiation (GO:0000904);; Molecular Function: protease binding (GO:0002020);; Biological Process: developmental process involved in reproduction (GO:0003006);; Molecular Function: molecular_function (GO:0003674);; Molecular Function: binding…	K19996|6.4e-150|atr:18449038|K19996 phosphatidylinositol transfer protein SFH5 | (RefSeq) patellin-3	[I]	Lipid transport and metabolism	CRAL/TRIO domain;; CRAL/TRIO, N-terminal domain	Patellin-5 OS=Arabidopsis thaliana OX=3702 GN=PATL5 PE=1 SV=2	Patellin-5 OS=Dendrobium catenatum OX=906689 GN=PATL5 PE=3 SV=1	I	Lipid transport and metabolism	patellin-3 [Dendrobium catenatum]
c102372.graph_c0	42	33	285	1.95	1.13	12.84	1.20222390836922e-06	2.63983583643229	up	[E]	Amino acid transport and metabolism	Cellular Component: chloroplast thylakoid (GO:0009534);; Molecular Function: oxidoreductase activity (GO:0016491);;	--	--	--	Saccharopine dehydrogenase NADP binding domain;; NAD dependent epimerase/dehydratase family;; NmrA-like family	--	Sacchrp_dh_NADP domain-containing protein OS=Ananas comosus OX=4615 GN=ACMD2_06837 PE=4 SV=1	E	Amino acid transport and metabolism	uncharacterized protein LOC109821787 [Asparagus officinalis]
c116494.graph_c0	3158	4324	6982	204.17	205.83	436.47	5.31315538757925e-16	1.19434610192159	up	--	--	Biological Process: mRNA splicing, via spliceosome (GO:0000398);; Cellular Component: spliceosomal complex (GO:0005681);;	K06063|5.1e-167|aof:109832819|K06063 SNW domain-containing protein 1 | (RefSeq) SNW/SKI-interacting protein	[AB]	--	SKIP/SNW domain	SNW/SKI-interacting protein A OS=Oryza sativa subsp. japonica OX=39947 GN=SKIPA PE=1 SV=1	SKIP_SNW domain-containing protein OS=Dendrobium catenatum OX=906689 GN=MA16_Dca013773 PE=3 SV=1	--	--	SNW/SKI-interacting protein [Asparagus officinalis]
c116185.graph_c2	258	425	2971	10.6	12.9	118.38	3.30027723189999e-50	3.34056684453156	up	[G]	Carbohydrate transport and metabolism	Biological Process: carbohydrate metabolic process (GO:0005975);; Molecular Function: phosphatase activity (GO:0016791);;	K01100|2.8e-198|aof:109848061|K01100 sedoheptulose-bisphosphatase [EC:3.1.3.37] | (RefSeq) sedoheptulose-1,7-bisphosphatase, chloroplastic-like	[G]	Carbohydrate transport and metabolism	Fructose-1-6-bisphosphatase, N-terminal domain;; Fructose-1-6-bisphosphatase, C-terminal domain	Sedoheptulose-1,7-bisphosphatase, chloroplastic OS=Triticum aestivum OX=4565 PE=2 SV=1	FBPase domain-containing protein OS=Asparagus officinalis OX=4686 GN=A4U43_C07F400 PE=3 SV=1	G	Carbohydrate transport and metabolism	sedoheptulose-1,7-bisphosphatase, chloroplastic-like [Asparagus officinalis]
c109676.graph_c0	665	897	137	45.94	46.77	9.35	4.36668880641765e-11	-2.07900397867615	down	--	--	Molecular Function: peroxidase activity (GO:0004601);; Cellular Component: extracellular region (GO:0005576);; Biological Process: response to oxidative stress (GO:0006979);; Molecular Function: heme binding (GO:0020037);; Biological Process: hydrogen peroxide catabolic process (GO:0042744);; Molecular Function: metal ion binding (GO:0046872);;	K00430|9.8e-138|egu:105040597|K00430 peroxidase [EC:1.11.1.7] | (RefSeq) peroxidase P7-like	--	--	Peroxidase	Peroxidase 52 OS=Arabidopsis thaliana OX=3702 GN=PER52 PE=2 SV=1	Peroxidase OS=Phoenix dactylifera OX=42345 GN=LOC103707341 PE=3 SV=1	Q	Secondary metabolites biosynthesis, transport and catabolism	peroxidase P7-like isoform X1 [Elaeis guineensis]
c89576.graph_c1	147	190	421	19.02	17.96	52.4	0.000542572130366366	1.4791224959801	up	--	--	--	--	--	--	--	--	Uncharacterized protein OS=Asparagus officinalis OX=4686 GN=A4U43_C05F30820 PE=4 SV=1	--	--	uncharacterized protein LOC109840964 [Asparagus officinalis]
c113552.graph_c1	2771	4042	1111	73.81	80.53	27.38	3.85112786643944e-12	-1.27823586340201	down	[I]	Lipid transport and metabolism	Biological Process: lipid metabolic process (GO:0006629);; Molecular Function: phosphoric diester hydrolase activity (GO:0008081);;	K01126|3.4e-18|hbr:110650283|K01126 glycerophosphoryl diester phosphodiesterase [EC:3.1.4.46] | (RefSeq) glycerophosphodiester phosphodiesterase GDPD6-like isoform X1	[C]	Energy production and conversion	Glycerophosphoryl diester phosphodiesterase family	Glycerophosphodiester phosphodiesterase GDPDL4 OS=Arabidopsis thaliana OX=3702 GN=GDPDL4 PE=1 SV=1	Glycerophosphodiester phosphodiesterase OS=Asparagus officinalis OX=4686 GN=A4U43_C05F30490 PE=4 SV=1	C	Energy production and conversion	glycerophosphodiester phosphodiesterase GDPDL3-like [Asparagus officinalis]
c104514.graph_c0	837	1108	304	35.07	34.3	12.35	3.8345093386239e-06	-1.31472188602882	down	--	--	Cellular Component: nucleus (GO:0005634);; Biological Process: regulation of transcription, DNA-templated (GO:0006355);; Molecular Function: sequence-specific DNA binding (GO:0043565);;	K09338|1.3e-51|lja:Lj2g3v1349130.1|K09338 homeobox-leucine zipper protein | (RefSeq) Lj2g3v1349130.1; -	[K]	Transcription	Homeobox associated leucine zipper;; Homeodomain;; Homeobox KN domain	Homeobox-leucine zipper protein HAT5 OS=Arabidopsis thaliana OX=3702 GN=HAT5 PE=1 SV=1	Homeobox domain-containing protein OS=Asparagus officinalis OX=4686 GN=A4U43_C01F22480 PE=4 SV=1	K	Transcription	homeobox-leucine zipper protein HAT5-like [Asparagus officinalis]
c93099.graph_c0	182	263	43	16.06	17.03	3.66	0.00162921406580906	-1.72511730324913	down	[O]	Posttranslational modification, protein turnover, chaperones	Biological Process: response to reactive oxygen species (GO:0000302);; Cellular Component: cellular_component (GO:0005575);; Cellular Component: intracellular (GO:0005622);; Cellular Component: obsolete cell (GO:0005623);; Cellular Component: cytoplasm (GO:0005737);; Biological Process: response to stress (GO:0006950);; Biological Process: response to oxidative stress (GO:0006979);; Biological Pr…	K13993|3.6e-43|han:110904831|K13993 HSP20 family protein | (RefSeq) 17.3 kDa class I heat shock protein-like	[O]	Posttranslational modification, protein turnover, chaperones	Hsp20/alpha crystallin family;; HSP20-like domain found in ArsA	18.2 kDa class I heat shock protein OS=Medicago sativa OX=3879 GN=HSP18.2 PE=2 SV=1	Alpha crystallin/Hsp20 domain OS=Macleaya cordata OX=56857 GN=BVC80_1835g108 PE=3 SV=1	O	Posttranslational modification, protein turnover, chaperones	Alpha crystallin/Hsp20 domain [Macleaya cordata]
c111409.graph_c0	1339	1978	271	50.82	55.49	9.97	1.37649295658021e-20	-2.22224298082969	down	[QV]	--	Molecular Function: monooxygenase activity (GO:0004497);; Molecular Function: iron ion binding (GO:0005506);; Cellular Component: integral component of membrane (GO:0016021);; Molecular Function: oxidoreductase activity, acting on paired donors, with incorporation or reduction of molecular oxygen (GO:0016705);; Molecular Function: heme binding (GO:0020037);;	K15402|8.9e-203|aof:109824637|K15402 fatty acid omega-hydroxylase [EC:1.14.-.-] | (RefSeq) cytochrome P450 86B1	[QI]	--	Cytochrome P450	Cytochrome P450 86B1 OS=Arabidopsis thaliana OX=3702 GN=CYP86B1 PE=2 SV=1	Uncharacterized protein OS=Asparagus officinalis OX=4686 GN=A4U43_C09F10660 PE=3 SV=1	Q	Secondary metabolites biosynthesis, transport and catabolism	cytochrome P450 86B1 [Asparagus officinalis]
c104164.graph_c0	425	483	146	18.18	15.26	6.05	0.00250675283447456	-1.23757747758799	down	[L]	Replication, recombination and repair	Molecular Function: nucleic acid binding (GO:0003676);; Molecular Function: helicase activity (GO:0004386);; Molecular Function: ATP binding (GO:0005524);;	K17679|6.8e-178|pda:103708331|K17679 ATP-dependent RNA helicase MSS116, mitochondrial [EC:3.6.4.13] | (RefSeq) DEAD-box ATP-dependent RNA helicase 31-like	[A]	RNA processing and modification	DEAD/DEAH box helicase;; Helicase conserved C-terminal domain;; Type III restriction enzyme, res subunit	DEAD-box ATP-dependent RNA helicase 31 OS=Oryza sativa subsp. japonica OX=39947 GN=Os06g0526600 PE=3 SV=2	Uncharacterized protein OS=Asparagus officinalis OX=4686 GN=A4U43_C01F3360 PE=3 SV=1	A	RNA processing and modification	DEAD-box ATP-dependent RNA helicase 31-like [Asparagus officinalis]
c114407.graph_c0	1578	1717	4390	55.5	44.35	148.54	1.67316957744593e-20	1.67153807253757	up	[F]	Nucleotide transport and metabolism	Biological Process: photosynthesis (GO:0015979);; Biological Process: chlorophyll biosynthetic process (GO:0015995);; Molecular Function: metal ion binding (GO:0046872);; Molecular Function: magnesium-protoporphyrin IX monomethyl ester (oxidative) cyclase activity (GO:0048529);;	K04035|1.2e-201|mus:103999618|K04035 magnesium-protoporphyrin IX monomethyl ester (oxidative) cyclase [EC:1.14.13.81] | (RefSeq) magnesium-protoporphyrin IX monomethyl ester [oxidative] cyclase, chloroplastic	--	--	Rubrerythrin	Magnesium-protoporphyrin IX monomethyl ester [oxidative] cyclase, chloroplastic OS=Hordeum vulgare OX=4513 GN=CRD1 PE=1 SV=1	Magnesium-protoporphyrin IX monomethyl ester (oxidative) cyclase OS=Calamus jenkinsianus OX=1510057 GN=MPEC PE=2 SV=1	S	Function unknown	magnesium-protoporphyrin IX monomethyl ester cyclase [Calamus jenkinsianus]
c116658.graph_c0	785	974	1494	19.17	17.08	33.44	1.38111126006264e-05	1.03463633838508	up	[G]	Carbohydrate transport and metabolism	Molecular Function: myo-inositol:proton symporter activity (GO:0005366);; Cellular Component: integral component of plasma membrane (GO:0005887);; Biological Process: glucose import (GO:0046323);;	K08150|3.0e-293|aof:109849728|K08150 MFS transporter, SP family, solute carrier family 2 (myo-inositol transporter), member 13 | (RefSeq) LOW QUALITY PROTEIN: probable inositol transporter 2	[R]	General function prediction only	Sugar (and other) transporter;; Major Facilitator Superfamily	Probable inositol transporter 2 OS=Arabidopsis thaliana OX=3702 GN=INT2 PE=1 SV=1	probable inositol transporter 2 isoform X1 OS=Phoenix dactylifera OX=42345 GN=LOC103710522 PE=3 SV=1	U	Intracellular trafficking, secretion, and vesicular transport	LOW QUALITY PROTEIN: probable inositol transporter 2 [Asparagus officinalis]
c102793.graph_c0	107	170	13	5.12	6.04	0.6	0.000496119358283546	-2.23727063500583	down	--	--	--	--	--	--	Root cap	--	Uncharacterized protein OS=Asparagus officinalis OX=4686 GN=A4U43_C07F20700 PE=4 SV=1	S	Function unknown	uncharacterized protein LOC109848291 [Asparagus officinalis]
c109456.graph_c4	693	1006	293	48.99	49.92	19.93	0.000176009432055281	-1.16458623571909	down	[T]	Signal transduction mechanisms	Molecular Function: protein kinase activity (GO:0004672);; Molecular Function: ATP binding (GO:0005524);; Cellular Component: integral component of membrane (GO:0016021);;	K01180|3.9e-75|cmax:111487562|K01180 endo-1,3(4)-beta-glucanase [EC:3.2.1.6] | (RefSeq) uncharacterized protein LOC111487562	[T]	Signal transduction mechanisms	Protein kinase domain;; Protein tyrosine and serine/threonine kinase	Probable receptor-like protein kinase At2g42960 OS=Arabidopsis thaliana OX=3702 GN=At2g42960 PE=3 SV=1	Protein kinase domain-containing protein OS=Asparagus officinalis OX=4686 GN=A4U43_C05F10810 PE=4 SV=1	T	Signal transduction mechanisms	probable receptor-like protein kinase At2g42960 [Asparagus officinalis]
c99706.graph_c0	1580	2054	4416	96.67	79.62	234.71	2.7805424857593e-21	1.56096225912225	up	--	--	Molecular Function: nucleic acid binding (GO:0003676);;	K14771|1.5e-14|vcn:VOLCADRAFT_116880|K14771 U3 small nucleolar RNA-associated protein 19 | (RefSeq) hypothetical protein	[A]	RNA processing and modification	R3H domain;; SUZ domain	--	SUZ domain-containing protein OS=Asparagus officinalis OX=4686 GN=A4U43_C02F16200 PE=4 SV=1	A	RNA processing and modification	cAMP-regulated phosphoprotein 21-like isoform X2 [Asparagus officinalis]
c102962.graph_c0	63	86	345	3.45	3.51	18.83	4.33548001837854e-06	2.20129691246813	up	--	--	Cellular Component: nucleus (GO:0005634);; Biological Process: negative regulation of transcription, DNA-templated (GO:0045892);;	--	--	--	Transcriptional repressor, ovate	Transcription repressor OFP8 OS=Oryza sativa subsp. japonica OX=39947 GN=OFP8 PE=1 SV=1	Transcription repressor OS=Asparagus officinalis OX=4686 GN=A4U43_C09F1070 PE=4 SV=1	S	Function unknown	transcription repressor OFP8-like [Asparagus officinalis]
c85472.graph_c0	255	307	75	45.61	39.81	12.82	0.00494002347513418	-1.41052478595029	down	[I]	Lipid transport and metabolism	Molecular Function: iron ion binding (GO:0005506);; Biological Process: lipid biosynthetic process (GO:0008610);; Cellular Component: integral component of membrane (GO:0016021);; Molecular Function: oxidoreductase activity (GO:0016491);;	K19706|2.6e-55|aof:109849778|K19706 dihydroceramide fatty acyl 2-hydroxylase [EC:1.14.18.7] | (RefSeq) dihydroceramide fatty acyl 2-hydroxylase FAH2-like	[I]	Lipid transport and metabolism	--	Dihydroceramide fatty acyl 2-hydroxylase FAH2 OS=Arabidopsis thaliana OX=3702 GN=FAH2 PE=1 SV=1	Fatty acid hydroxylase domain-containing protein OS=Asparagus officinalis OX=4686 GN=A4U43_C07F31700 PE=3 SV=1	I	Lipid transport and metabolism	uncharacterized protein A4U43_C07F31700 [Asparagus officinalis]
c76557.graph_c0	171	196	572	10.68	9.02	34.57	2.1848522103168e-06	1.78857758998515	up	--	--	--	--	[S]	Function unknown	Uncharacterized conserved protein (DUF2054)	--	Uncharacterized protein OS=Asparagus officinalis OX=4686 GN=A4U43_C09F4720 PE=3 SV=1	S	Function unknown	uncharacterized protein LOC109823995 isoform X1 [Asparagus officinalis]
c113975.graph_c0	937	1361	3510	37.66	40.42	136.77	4.90754612235566e-24	1.88629260020484	up	[J]	Translation, ribosomal structure and biogenesis	Molecular Function: mRNA binding (GO:0003729);; Molecular Function: structural constituent of ribosome (GO:0003735);; Biological Process: translation (GO:0006412);; Cellular Component: chloroplast stroma (GO:0009570);;	K02945|9.4e-186|mus:103998095|K02945 small subunit ribosomal protein S1 | (RefSeq) RPS4; 30S ribosomal protein S1, chloroplastic	--	--	S1 RNA binding domain	30S ribosomal protein S1, chloroplastic OS=Spinacia oleracea OX=3562 GN=RPS1 PE=1 SV=1	Uncharacterized protein OS=Musa acuminata subsp. malaccensis OX=214687 GN=103998095 PE=4 SV=1	A	RNA processing and modification	PREDICTED: 30S ribosomal protein S1, chloroplastic [Musa acuminata subsp. malaccensis]
c86884.graph_c1	2439	3249	6015	33	32.6	79.12	1.33550777057475e-19	1.36906829711808	up	--	--	Molecular Function: DNA binding (GO:0003677);; Cellular Component: nucleolus (GO:0005730);; Biological Process: regulation of transcription, DNA-templated (GO:0006355);; Molecular Function: transcription factor binding (GO:0008134);;	K02331|0.0e+00|aof:109839889|K02331 DNA polymerase phi [EC:2.7.7.7] | (RefSeq) DNA polymerase V-like isoform X1	[K]	Transcription	DNA polymerase phi	--	myb-binding protein 1A-like protein OS=Phoenix dactylifera OX=42345 GN=LOC103719001 PE=3 SV=1	K	Transcription	DNA polymerase V-like isoform X1 [Asparagus officinalis]
c114865.graph_c0	970	1511	4200	34.2	41.87	148.38	1.56601729509575e-27	2.03685961269287	up	[J]	Translation, ribosomal structure and biogenesis	Molecular Function: nucleic acid binding (GO:0003676);; Molecular Function: translation elongation factor activity (GO:0003746);; Cellular Component: mitochondrial matrix (GO:0005759);; Biological Process: translational elongation (GO:0006414);; Biological Process: mitochondrial translational elongation (GO:0070125);;	K02357|4.5e-221|aof:109820088|K02357 elongation factor Ts | (RefSeq) uncharacterized protein LOC109820088	[J]	Translation, ribosomal structure and biogenesis	S1 RNA binding domain;; Elongation factor TS	Polyprotein of EF-Ts, chloroplastic OS=Oryza sativa subsp. indica OX=39946 GN=PETs PE=3 SV=1	Elongation factor Ts, mitochondrial OS=Phoenix dactylifera OX=42345 GN=LOC103702876 PE=3 SV=1	J	Translation, ribosomal structure and biogenesis	uncharacterized protein LOC109820088 [Asparagus officinalis]
c116902.graph_c0	1476	1278	447	52.6	32.83	14.61	1.12948486220032e-05	-1.29492486694663	down	[E]	Amino acid transport and metabolism	Molecular Function: oxidoreductase activity (GO:0016491);;	K17839|6.0e-246|aof:109845387|K17839 polyamine oxidase [EC:1.5.3.17 1.5.3.-] | (RefSeq) probable polyamine oxidase 2 isoform X1	[Q]	Secondary metabolites biosynthesis, transport and catabolism	Flavin containing amine oxidoreductase;; NAD(P)-binding Rossmann-like domain;; FAD binding domain;; Pyridine nucleotide-disulphide oxidoreductase	Polyamine oxidase 3 OS=Oryza sativa subsp. japonica OX=39947 GN=PAO3 PE=1 SV=2	Amino_oxidase domain-containing protein OS=Asparagus officinalis OX=4686 GN=A4U43_C06F18950 PE=4 SV=1	Q	Secondary metabolites biosynthesis, transport and catabolism	probable polyamine oxidase 2 isoform X1 [Asparagus officinalis]
c96302.graph_c0	154	211	504	9.77	9.87	30.97	3.71176294392084e-05	1.63192070918896	up	[R]	General function prediction only	Molecular Function: pyridoxal phosphate binding (GO:0030170);;	K06997|1.0e-114|aof:109847543|K06997 PLP dependent protein | (RefSeq) proline synthase co-transcribed bacterial homolog protein-like	[R]	General function prediction only	Alanine racemase, N-terminal domain	--	Pyridoxal phosphate homeostasis protein OS=Asparagus officinalis OX=4686 GN=A4U43_C01F3500 PE=3 SV=1	S	Function unknown	proline synthase co-transcribed bacterial homolog protein-like [Asparagus officinalis]
c111743.graph_c0	126	175	648	4.89	4.96	23.25	8.21049409914159e-10	2.23712256908859	up	--	--	Molecular Function: UDP-glycosyltransferase activity (GO:0008194);;	K23260|6.2e-152|aof:109828978|K23260 scopoletin glucosyltransferase [EC:2.4.1.128] | (RefSeq) scopoletin glucosyltransferase-like	[GC]	--	UDP-glucoronosyl and UDP-glucosyl transferase	Scopoletin glucosyltransferase OS=Nicotiana tabacum OX=4097 GN=TOGT1 PE=1 SV=1	Glycosyltransferase OS=Crocus sativus OX=82528 GN=UGT703B1 PE=2 SV=1	G	Carbohydrate transport and metabolism	scopoletin glucosyltransferase-like [Asparagus officinalis]
c108247.graph_c0	17159	24057	7788	459.51	475.69	210.42	3.41240439662388e-17	-1.08302584304193	down	--	--	Molecular Function: chitinase activity (GO:0004568);; Biological Process: carbohydrate metabolic process (GO:0005975);; Biological Process: chitin catabolic process (GO:0006032);; Biological Process: cell wall macromolecule catabolic process (GO:0016998);;	K20547|1.0e-48|pop:18102173|K20547 basic endochitinase B [EC:3.2.1.14] | (RefSeq) acidic endochitinase WIN6-like	[R]	General function prediction only	Chitinase class I;; Transmembrane amino acid transporter protein;; Transmembrane amino acid transporter protein;; Tryptophan/tyrosine permease family	Chitinase-like protein 1 OS=Arabidopsis thaliana OX=3702 GN=CTL1 PE=1 SV=1	Chitinase OS=Gastrodia elata OX=91201 GN=CHI PE=2 SV=1	S	Function unknown	chitinase-like protein 1 [Gastrodia elata]
c96095.graph_c0	84	121	475	5.25	5.57	28.69	5.72235226859159e-08	2.27753186174687	up	--	--	Cellular Component: integral component of membrane (GO:0016021);;	--	--	--	Uncharacterized conserved protein (DUF2358)	--	Uncharacterized protein OS=Asparagus officinalis OX=4686 GN=A4U43_C10F12740 PE=4 SV=1	S	Function unknown	uncharacterized protein LOC109826742 [Asparagus officinalis]
c109774.graph_c0	4070	5341	1594	191.16	184.04	72.21	8.48183983005974e-15	-1.23916259310858	down	--	--	Cellular Component: integral component of membrane (GO:0016021);;	K15102|1.5e-174|ghi:107914012|K15102 solute carrier family 25 (mitochondrial phosphate transporter), member 3 | (RefSeq) mitochondrial phosphate carrier protein 3, mitochondrial-like	[C]	Energy production and conversion	Mitochondrial carrier protein	Mitochondrial phosphate carrier protein 3, mitochondrial OS=Arabidopsis thaliana OX=3702 GN=MPT3 PE=1 SV=1	Uncharacterized protein OS=Gossypium tomentosum OX=34277 GN=ES332_D10G093300v1 PE=3 SV=1	C	Energy production and conversion	PREDICTED: mitochondrial phosphate carrier protein 3, mitochondrial-like [Gossypium hirsutum]
c113863.graph_c0	9963	13751	32844	761.88	771.2	2355.31	1.74435466370285e-48	1.76426634151157	up	--	--	Molecular Function: carbohydrate binding (GO:0030246);;	--	--	--	--	Mannose-specific lectin OS=Galanthus nivalis OX=4670 PE=1 SV=1	Mannose-binding lectin OS=Crinum asiaticum var. sinicum OX=223245 GN=caa PE=2 SV=1	S	Function unknown	mannose-binding lectin precursor [Crinum asiaticum var. sinicum]
c93157.graph_c0	66	131	9	4.62	6.75	0.61	0.00606884243937633	-1.98464327832924	down	[IQR]	--	Molecular Function: oxidoreductase activity (GO:0016491);;	K08081|2.4e-86|egu:105052187|K08081 tropinone reductase I [EC:1.1.1.206] | (RefSeq) tropinone reductase homolog At5g06060-like	[R]	General function prediction only	Enoyl-(Acyl carrier protein) reductase;; short chain dehydrogenase;; KR domain;; NAD dependent epimerase/dehydratase family	Noroxomaritidine/norcraugsodine reductase OS=Narcissus aff. pseudonarcissus MK-2014 OX=1540222 GN=NR PE=1 SV=1	tropinone reductase homolog At5g06060-like OS=Phoenix dactylifera OX=42345 GN=LOC103697356 PE=4 SV=1	Q	Secondary metabolites biosynthesis, transport and catabolism	tropinone reductase homolog At5g06060 [Elaeis guineensis]
c111418.graph_c0	801	1083	320	20.18	20.19	7.83	3.86971268644052e-05	-1.19734293805446	down	--	--	Molecular Function: protein kinase activity (GO:0004672);; Molecular Function: ATP binding (GO:0005524);; Cellular Component: integral component of membrane (GO:0016021);;	K13415|8.5e-37|lja:Lj1g3v1222380.1|K13415 protein brassinosteroid insensitive 1 [EC:2.7.10.1 2.7.11.1] | (RefSeq) Lj1g3v1222380.1; -	--	--	Protein kinase domain;; Protein tyrosine and serine/threonine kinase;; Leucine rich repeat;; Leucine Rich repeats (2 copies)	Probable inactive receptor kinase At5g67200 OS=Arabidopsis thaliana OX=3702 GN=At5g67200 PE=1 SV=1	probable inactive receptor kinase At5g67200 OS=Phoenix dactylifera OX=42345 GN=LOC103709375 PE=4 SV=1	T	Signal transduction mechanisms	probable inactive receptor kinase At5g67200 [Phoenix dactylifera]
c115159.graph_c0	622	591	202	9.52	6.71	3	0.00124314921767505	-1.22002505279974	down	--	--	Molecular Function: microtubule motor activity (GO:0003777);; Molecular Function: ATP binding (GO:0005524);; Biological Process: microtubule-based movement (GO:0007018);; Molecular Function: microtubule binding (GO:0008017);;	K18806|1.7e-79|mis:MICPUN_63076|K18806 kinesin family member 7 | (RefSeq) predicted protein	[Z]	Cytoskeleton	Kinesin motor domain;; Microtubule binding	Kinesin-like protein KIN-4A OS=Oryza sativa subsp. japonica OX=39947 GN=KIN4A PE=1 SV=1	Kinesin motor domain-containing protein OS=Asparagus officinalis OX=4686 GN=A4U43_C05F32520 PE=3 SV=1	Z	Cytoskeleton	kinesin-like protein KIN-4A [Asparagus officinalis]
c97621.graph_c1	738	873	1426	33.63	29.27	63.65	9.5001755342626e-06	1.08645013291704	up	--	--	Cellular Component: Golgi membrane (GO:0000139);; Molecular Function: pyrimidine nucleotide-sugar transmembrane transporter activity (GO:0015165);; Cellular Component: integral component of membrane (GO:0016021);;	K15272|2.3e-147|aof:109832722|K15272 solute carrier family 35 (UDP-sugar transporter), member A1/2/3 | (RefSeq) CMP-sialic acid transporter 5	[G]	Carbohydrate transport and metabolism	Nucleotide-sugar transporter;; Purine nucleobase transmembrane transport	UDP-N-acetylglucosamine transporter ROCK1 OS=Arabidopsis thaliana OX=3702 GN=ROCK1 PE=2 SV=1	Uncharacterized protein OS=Asparagus officinalis OX=4686 GN=A4U43_C03F2270 PE=3 SV=1	G	Carbohydrate transport and metabolism	CMP-sialic acid transporter 5 [Asparagus officinalis]
c111988.graph_c0	1030	1469	2216	49.41	51.9	105.95	9.05242273341543e-08	1.11294223066673	up	--	--	Cellular Component: nucleus (GO:0005634);; Biological Process: regulation of transcription, DNA-templated (GO:0006355);; Biological Process: auxin-activated signaling pathway (GO:0009734);;	K14484|3.5e-74|aof:109847029|K14484 auxin-responsive protein IAA | (RefSeq) auxin-responsive protein IAA6-like	--	--	AUX/IAA family	Auxin-responsive protein IAA6 OS=Oryza sativa subsp. japonica OX=39947 GN=IAA6 PE=2 SV=1	Auxin-responsive protein (Fragment) OS=Lycoris longituba OX=272140 PE=2 SV=1	K	Transcription	uncharacterized protein A4U43_C05F26870 [Asparagus officinalis]
c107178.graph_c2	96	143	288	5.15	5.66	14.97	0.00700938153440723	1.38916630881416	up	[H]	Coenzyme transport and metabolism	Molecular Function: methyltransferase activity (GO:0008168);;	--	--	--	Methyltransferase domain;; ubiE/COQ5 methyltransferase family;; Methionine biosynthesis protein MetW	--	uncharacterized protein LOC103712833 OS=Phoenix dactylifera OX=42345 GN=LOC103712833 PE=4 SV=1	S	Function unknown	uncharacterized protein LOC109820813, partial [Asparagus officinalis]
c101376.graph_c0	1275	1704	523	72.63	71.58	28.83	9.73811636199897e-07	-1.16824732437401	down	--	--	Molecular Function: DNA binding (GO:0003677);; Cellular Component: nucleus (GO:0005634);; Biological Process: regulation of transcription, DNA-templated (GO:0006355);;	K00521|3.0e-43|cmos:111447866|K00521 ferric-chelate reductase [EC:1.16.1.7] | (RefSeq) ferric reduction oxidase 7, chloroplastic-like	--	--	No apical meristem (NAM) protein	NAC domain-containing protein 48 OS=Oryza sativa subsp. japonica OX=39947 GN=NAC048 PE=1 SV=1	Transcription factor (Fragment) OS=Lycoris longituba OX=272140 PE=2 SV=1	K	Transcription	NAC domain-containing protein 48 [Elaeis guineensis]
c110614.graph_c1	541	670	1569	18.94	17.09	53.23	1.15396145230819e-11	1.62156599818289	up	--	--	Molecular Function: DNA-binding transcription factor activity (GO:0003700);; Cellular Component: nucleus (GO:0005634);; Molecular Function: sequence-specific DNA binding (GO:0043565);;	K13424|1.9e-286|sot:102577688|K13424 WRKY transcription factor 33 | (RefSeq) STWRKY8, PPS8; double WRKY type transfactor	--	--	WRKY DNA -binding domain	WRKY transcription factor WRKY24 OS=Oryza sativa subsp. japonica OX=39947 GN=WRKY24 PE=2 SV=1	Double WRKY type transfactor OS=Solanum tuberosum OX=4113 PE=4 SV=1	K	Transcription	double WRKY type transfactor [Solanum tuberosum]
c110168.graph_c2	1163	1965	336	86.41	105.89	23.27	2.71766863460731e-12	-1.82022918532383	down	--	--	Molecular Function: copper ion binding (GO:0005507);; Molecular Function: oxidoreductase activity (GO:0016491);;	K19791|2.2e-104|sind:105167465|K19791 iron transport multicopper oxidase | (RefSeq) L-ascorbate oxidase homolog	[Q]	Secondary metabolites biosynthesis, transport and catabolism	Multicopper oxidase;; Multicopper oxidase	L-ascorbate oxidase homolog OS=Brassica napus OX=3708 GN=Bp10 PE=2 SV=1	L-ascorbate oxidase homolog OS=Nelumbo nucifera OX=4432 GN=LOC104588311 PE=3 SV=1	Q	Secondary metabolites biosynthesis, transport and catabolism	PREDICTED: L-ascorbate oxidase homolog [Nelumbo nucifera]
c106550.graph_c0	208	233	666	10.19	8.42	31.59	6.35869870858086e-07	1.7617489995547	up	--	--	--	--	--	--	--	Protein DEEPER ROOTING 1 OS=Prunus persica OX=3760 GN=DRO1 PE=2 SV=1	Uncharacterized protein OS=Asparagus officinalis OX=4686 GN=A4U43_C06F3910 PE=4 SV=1	--	--	uncharacterized protein LOC109844317 [Asparagus officinalis]
c116125.graph_c0	1751	2063	5549	22.48	19.61	69.05	2.58883136630025e-29	1.80929078700555	up	--	--	Cellular Component: nuclear envelope (GO:0005635);; Biological Process: nuclear membrane organization (GO:0071763);;	K13412|1.4e-08|qsu:112009921|K13412 calcium-dependent protein kinase [EC:2.7.11.1] | (RefSeq) calcium-dependent protein kinase 1-like	[YU]	--	--	Nuclear pore complex protein NUP1 OS=Arabidopsis thaliana OX=3702 GN=NUP1 PE=1 SV=1	nuclear pore complex protein NUP1-like isoform X1 OS=Phoenix dactylifera OX=42345 GN=LOC103724243 PE=4 SV=1	--	--	nuclear pore complex protein NUP1-like, partial [Asparagus officinalis]
c113176.graph_c1	961	1463	2084	29.73	34.44	62.61	1.20498619182928e-06	1.07219782807044	up	[IQ]	--	Cellular Component: cytoplasm (GO:0005737);; Molecular Function: acid-amino acid ligase activity (GO:0016881);;	K14487|7.7e-289|aof:109833277|K14487 auxin responsive GH3 gene family | (RefSeq) LOW QUALITY PROTEIN: probable indole-3-acetic acid-amido synthetase GH3.1	--	--	GH3 auxin-responsive promoter	Probable indole-3-acetic acid-amido synthetase GH3.1 OS=Oryza sativa subsp. japonica OX=39947 GN=GH3.1 PE=2 SV=1	probable indole-3-acetic acid-amido synthetase GH3.1 OS=Phoenix dactylifera OX=42345 GN=LOC103712621 PE=3 SV=1	S	Function unknown	LOW QUALITY PROTEIN: probable indole-3-acetic acid-amido synthetase GH3.1 [Asparagus officinalis]
c95189.graph_c0	334	517	1834	32.82	37.25	173.72	1.15347777156922e-21	2.34240648295499	up	--	--	--	--	--	--	--	--	uncharacterized protein LOC104607031 OS=Nelumbo nucifera OX=4432 GN=LOC104607031 PE=4 SV=1	--	--	PREDICTED: uncharacterized protein LOC104607031 [Nelumbo nucifera]
c117672.graph_c0	495	862	1853	19.34	28.09	69.01	1.49568744107377e-11	1.71499232711699	up	--	--	--	--	--	--	--	--	Uncharacterized protein OS=Musa balbisiana OX=52838 GN=C4D60_Mb04t05460 PE=4 SV=1	--	--	uncharacterized protein LOC109821264 isoform X2 [Asparagus officinalis]
c117715.graph_c0	310	480	89	10.58	14.05	3.91	0.000143807498765656	-1.64950457135289	down	--	--	Cellular Component: integral component of membrane (GO:0016021);;	K02184|2.0e-173|ini:109182789|K02184 formin 2 | (RefSeq) formin-like protein 1	[TZ]	--	Formin Homology 2 Domain	Formin-like protein 1 OS=Oryza sativa subsp. japonica OX=39947 GN=FH1 PE=2 SV=1	Formin-like protein OS=Phoenix dactylifera OX=42345 GN=LOC103706011 PE=3 SV=1	--	--	formin-like protein 1 [Phoenix dactylifera]
c96075.graph_c0	786	1259	1909	60.11	70.78	141.06	4.51235031645072e-07	1.18761392408701	up	--	--	--	--	--	--	--	--	uncharacterized protein LOC103713954 OS=Phoenix dactylifera OX=42345 GN=LOC103713954 PE=4 SV=1	--	--	uncharacterized protein LOC103713954 [Phoenix dactylifera]
c105148.graph_c0	5887	8101	2153	418.91	424.06	148.07	1.12416102016568e-20	-1.37364093457498	down	--	--	Molecular Function: hydrolase activity, hydrolyzing O-glycosyl compounds (GO:0004553);; Cellular Component: cell wall (GO:0005618);; Biological Process: xyloglucan metabolic process (GO:0010411);; Molecular Function: xyloglucan:xyloglucosyl transferase activity (GO:0016762);; Biological Process: cell wall biogenesis (GO:0042546);; Cellular Component: apoplast (GO:0048046);; Biological Process: ce…	K08235|1.3e-108|gra:105783576|K08235 xyloglucan:xyloglucosyl transferase [EC:2.4.1.207] | (RefSeq) xyloglucan endotransglucosylase/hydrolase protein 9-like	--	--	Glycosyl hydrolases family 16;; Xyloglucan endo-transglycosylase (XET) C-terminus	Xyloglucan endotransglucosylase/hydrolase protein 9 OS=Arabidopsis thaliana OX=3702 GN=XTH9 PE=2 SV=2	Xyloglucan endotransglucosylase/hydrolase OS=Gossypium mustelinum OX=34275 GN=E1A91_D13G073300v1 PE=3 SV=1	G	Carbohydrate transport and metabolism	hypothetical protein E1A91_D13G073300v1 [Gossypium mustelinum]
c96415.graph_c0	227	334	734	16.88	18.27	52.83	1.84644853695878e-06	1.60194752430138	up	--	--	Cellular Component: integral component of membrane (GO:0016021);;	--	--	--	Protein of unknown function (DUF3007)	--	Uncharacterized protein OS=Davidia involucrata OX=16924 GN=Din_034524 PE=4 SV=1	S	Function unknown	uncharacterized protein LOC108993241 [Juglans regia]
c111912.graph_c0	39	109	400	3.72	9.16	37.77	3.10479216472667e-06	2.38406250279815	up	--	--	Molecular Function: translation initiation factor activity (GO:0003743);;	K15216|0.0e+00|sot:102602356|K15216 RNA polymerase I-specific transcription initiation factor RRN3 | (RefSeq) RNA polymerase I-specific transcription initiation factor RRN3	[K]	Transcription	RNA polymerase I specific transcription initiation factor RRN3	--	Putative RNA polymerase I-specific transcription initiation factor RRN3-like OS=Solanum chacoense OX=4108 PE=3 SV=1	K	Transcription	PREDICTED: RNA polymerase I-specific transcription initiation factor RRN3 [Solanum tuberosum]
c97904.graph_c0	421	619	961	40.79	43.97	89.76	9.51588332847553e-05	1.1496552420813	up	--	--	Molecular Function: molecular_function (GO:0003674);; Molecular Function: binding (GO:0005488);; Molecular Function: copper ion binding (GO:0005507);; Cellular Component: cellular_component (GO:0005575);; Cellular Component: intracellular (GO:0005622);; Cellular Component: obsolete cell (GO:0005623);; Cellular Component: cytoplasm (GO:0005737);; Biological Process: regulation of carbohydrate meta…	--	--	--	CP12 domain	Calvin cycle protein CP12-3, chloroplastic OS=Arabidopsis thaliana OX=3702 GN=CP12-3 PE=1 SV=1	CP12 domain-containing protein OS=Asparagus officinalis OX=4686 GN=A4U43_C01F33770 PE=4 SV=1	S	Function unknown	calvin cycle protein CP12-3, chloroplastic [Asparagus officinalis]
c106929.graph_c3	7215	10117	3267	254.83	263.86	113.97	5.47369090650106e-14	-1.08413651374402	down	--	--	Cellular Component: integral component of membrane (GO:0016021);;	--	--	--	Stress up-regulated Nod 19	--	Uncharacterized protein OS=Asparagus officinalis OX=4686 GN=A4U43_C04F16080 PE=4 SV=1	S	Function unknown	uncharacterized protein LOC109837392 isoform X1 [Asparagus officinalis]
c97409.graph_c0	617	816	169	38.4	37.45	10.17	2.39422534844395e-07	-1.67700246781486	down	--	--	Biological Process: metal ion transport (GO:0030001);; Molecular Function: metal ion binding (GO:0046872);;	--	--	--	--	Protein PYRICULARIA ORYZAE RESISTANCE 21 OS=Oryza sativa subsp. indica OX=39946 GN=PI21 PE=4 SV=1	Uncharacterized protein OS=Asparagus officinalis OX=4686 GN=A4U43_C01F13850 PE=4 SV=1	--	--	protein PYRICULARIA ORYZAE RESISTANCE 21-like [Asparagus officinalis]
c103294.graph_c0	144	178	405	9.15	8.33	24.74	0.000687168751117944	1.47950221002666	up	[J]	Translation, ribosomal structure and biogenesis	Molecular Function: RNA binding (GO:0003723);;	K13186|6.5e-22|ppp:112289500|K13186 RNA-binding protein 3 | (RefSeq) glycine-rich RNA-binding protein 4, mitochondrial-like	[R]	General function prediction only	RNA recognition motif. (a.k.a. RRM, RBD, or RNP domain)	Glycine-rich RNA-binding protein 4, mitochondrial OS=Arabidopsis thaliana OX=3702 GN=RBG4 PE=2 SV=1	RRM domain-containing protein OS=Asparagus officinalis OX=4686 GN=A4U43_C10F12790 PE=4 SV=1	A	RNA processing and modification	glycine-rich RNA-binding protein 4, mitochondrial [Asparagus officinalis]
c93034.graph_c0	394	279	965	34.2	17.95	80.14	9.15334445936532e-06	1.64654298839278	up	--	--	Cellular Component: nucleus (GO:0005634);; Molecular Function: protein heterodimerization activity (GO:0046982);;	K21751|7.0e-74|aof:109835755|K21751 down-regulator of transcription 1 | (RefSeq) protein Dr1 homolog	[K]	Transcription	Histone-like transcription factor (CBF/NF-Y) and archaeal histone	Protein Dr1 homolog OS=Arabidopsis thaliana OX=3702 GN=DR1 PE=1 SV=1	Transcription factor CBF/NF-Y/archaeal histone OS=Macleaya cordata OX=56857 GN=BVC80_1593g18 PE=4 SV=1	K	Transcription	protein Dr1 homolog [Asparagus officinalis]
c112095.graph_c0	113	258	28	28.99	47.5	6.81	0.00284946847014719	-1.85004159309225	down	[E]	Amino acid transport and metabolism	Molecular Function: 3-deoxy-7-phosphoheptulonate synthase activity (GO:0003849);; Biological Process: aromatic amino acid family biosynthetic process (GO:0009073);; Biological Process: chorismate biosynthetic process (GO:0009423);; Cellular Component: chloroplast (GO:0009507);;	K01626|1.5e-32|aof:109834542|K01626 3-deoxy-7-phosphoheptulonate synthase [EC:2.5.1.54] | (RefSeq) LOW QUALITY PROTEIN: phospho-2-dehydro-3-deoxyheptonate aldolase 2, chloroplastic-like	--	--	Class-II DAHP synthetase family	Phospho-2-dehydro-3-deoxyheptonate aldolase 2, chloroplastic OS=Solanum lycopersicum OX=4081 PE=2 SV=1	Phospho-2-dehydro-3-deoxyheptonate aldolase OS=Macleaya cordata OX=56857 GN=BVC80_1317g13 PE=3 SV=1	E	Amino acid transport and metabolism	phospho-2-dehydro-3-deoxyheptonate aldolase 2, chloroplastic-like [Ipomoea triloba]
c113913.graph_c0	13960	17458	4386	408.55	411.5	119.74	9.20793785264197e-34	-1.52595203474978	down	[G]	Carbohydrate transport and metabolism	Biological Process: carbohydrate metabolic process (GO:0005975);; Molecular Function: glycogen phosphorylase activity (GO:0008184);; Molecular Function: pyridoxal phosphate binding (GO:0030170);; Molecular Function: linear malto-oligosaccharide phosphorylase activity (GO:0102250);; Molecular Function: SHG alpha-glucan phosphorylase activity (GO:0102499);;	K00688|0.0e+00|aof:109827058|K00688 glycogen phosphorylase [EC:2.4.1.1] | (RefSeq) alpha-1,4 glucan phosphorylase L isozyme, chloroplastic/amyloplastic isoform X1	[G]	Carbohydrate transport and metabolism	Carbohydrate phosphorylase	Alpha-1,4 glucan phosphorylase L isozyme, chloroplastic/amyloplastic OS=Ipomoea batatas OX=4120 PE=2 SV=1	Alpha-1,4 glucan phosphorylase OS=Asparagus officinalis OX=4686 GN=A4U43_UnF340 PE=3 SV=1	G	Carbohydrate transport and metabolism	alpha-1,4 glucan phosphorylase L isozyme, chloroplastic/amyloplastic isoform X2 [Asparagus officinalis]
c102800.graph_c3	781	881	1967	47.55	38.86	99.51	2.28871611444614e-11	1.49359557673933	up	--	--	Cellular Component: integral component of membrane (GO:0016021);;	--	--	--	--	--	Uncharacterized protein OS=Apostasia shenzhenica OX=1088818 GN=AXF42_Ash015916 PE=4 SV=1	--	--	hypothetical protein AXF42_Ash015916 [Apostasia shenzhenica]
c95942.graph_c0	382	529	4092	21.95	22.14	218.45	2.59237865102234e-73	3.40310456737451	up	--	--	Cellular Component: photosystem I (GO:0009522);; Cellular Component: photosystem II (GO:0009523);; Cellular Component: chloroplast thylakoid membrane (GO:0009535);; Biological Process: photosynthesis, light harvesting (GO:0009765);; Cellular Component: integral component of membrane (GO:0016021);; Molecular Function: chlorophyll binding (GO:0016168);; Biological Process: protein-chromophore linka…	K08908|1.9e-138|aof:109830569|K08908 light-harvesting complex I chlorophyll a/b binding protein 2 | (RefSeq) LOW QUALITY PROTEIN: chlorophyll a-b binding protein, chloroplastic-like	--	--	Chlorophyll A-B binding protein	Chlorophyll a-b binding protein, chloroplastic OS=Petunia hybrida OX=4102 PE=2 SV=1	Chlorophyll a-b binding protein, chloroplastic OS=Ensete ventricosum OX=4639 GN=B296_00028323 PE=3 SV=1	C	Energy production and conversion	LOW QUALITY PROTEIN: chlorophyll a-b binding protein, chloroplastic-like [Asparagus officinalis]
c116144.graph_c0	2880	4554	1158	126.5	144.86	49.73	4.1955596456197e-12	-1.33373767208553	down	--	--	--	--	--	--	Phosphate-induced protein 1 conserved region	Protein EXORDIUM-like 5 OS=Arabidopsis thaliana OX=3702 GN=EXL5 PE=2 SV=1	Uncharacterized protein OS=Musa balbisiana OX=52838 GN=C4D60_Mb11t01160 PE=4 SV=1	S	Function unknown	protein EXORDIUM-like 5 [Elaeis guineensis]
c91652.graph_c0	38	41	345	4.58	3.26	35.84	3.58144078164454e-09	2.92143125895059	up	--	--	Cellular Component: chloroplast thylakoid membrane (GO:0009535);; Biological Process: photosynthetic electron transport in photosystem I (GO:0009773);; Cellular Component: NAD(P)H dehydrogenase complex (plastoquinone) (GO:0010598);;	--	--	--	--	Photosynthetic NDH subunit of subcomplex B 4, chloroplastic OS=Arabidopsis thaliana OX=3702 GN=PNSB4 PE=2 SV=1	Uncharacterized protein OS=Asparagus officinalis OX=4686 GN=A4U43_C03F1000 PE=4 SV=1	--	--	uncharacterized protein A4U43_C03F1000 [Asparagus officinalis]
c101614.graph_c0	155	174	579	11.42	10.68	31.02	3.00291097487083e-07	1.94442036649577	up	[M]	Cell wall/membrane/envelope biogenesis	Molecular Function: catalytic activity (GO:0003824);; Biological Process: sporopollenin biosynthetic process (GO:0080110);;	K13082|8.1e-59|mtr:MTR_1g022440|K13082 bifunctional dihydroflavonol 4-reductase/flavanone 4-reductase [EC:1.1.1.219 1.1.1.234] | (RefSeq) dihydroflavonol 4-reductase-like protein	[V]	Defense mechanisms	NAD dependent epimerase/dehydratase family;; 3-beta hydroxysteroid dehydrogenase/isomerase family;; NAD(P)H-binding;; GDP-mannose 4,6 dehydratase;; Male sterility protein;; NmrA-like family	Tetraketide alpha-pyrone reductase 1 OS=Arabidopsis thaliana OX=3702 GN=TKPR1 PE=1 SV=1	tetraketide alpha-pyrone reductase 1 isoform X2 OS=Nelumbo nucifera OX=4432 GN=LOC104606905 PE=4 SV=1	V	Defense mechanisms	tetraketide alpha-pyrone reductase 1-like isoform X4 [Asparagus officinalis]
c106433.graph_c0	32637	43709	10517	1332.07	1323.53	422.03	6.78006060745215e-40	-1.54085201743601	down	[R]	General function prediction only	Molecular Function: zinc ion binding (GO:0008270);; Molecular Function: oxidoreductase activity (GO:0016491);;	K18857|2.5e-185|aof:109823954|K18857 alcohol dehydrogenase class-P [EC:1.1.1.1] | (RefSeq) alcohol dehydrogenase 1-like	[Q]	Secondary metabolites biosynthesis, transport and catabolism	Zinc-binding dehydrogenase;; Alcohol dehydrogenase GroES-like domain	Alcohol dehydrogenase 1 OS=Oryza sativa subsp. indica OX=39946 GN=ADH1 PE=2 SV=1	Alcohol dehydrogenase OS=Citrus paradisi OX=37656 PE=2 SV=1	Q	Secondary metabolites biosynthesis, transport and catabolism	alcohol dehydrogenase 1-like [Asparagus officinalis]
c105932.graph_c0	59	164	1117	7.24	14.76	131.82	0.000189797011140604	2.56617684875599	up	--	--	Cellular Component: photosystem II oxygen evolving complex (GO:0009654);; Biological Process: photosystem II assembly (GO:0010207);; Molecular Function: oxygen evolving activity (GO:0010242);; Biological Process: photosystem II stabilization (GO:0042549);;	K02716|2.5e-181|sly:101258321|K02716 photosystem II oxygen-evolving enhancer protein 1 | (RefSeq) OEE1; oxygen-evolving enhancer protein 1, chloroplastic	--	--	Manganese-stabilising protein / photosystem II polypeptide	Oxygen-evolving enhancer protein 1, chloroplastic OS=Solanum tuberosum OX=4113 GN=PSBO PE=2 SV=1	Putative chloroplast manganese stabilizing protein-II-like OS=Solanum chacoense OX=4108 PE=3 SV=1	S	Function unknown	PREDICTED: oxygen-evolving enhancer protein 1, chloroplastic-like [Solanum tuberosum]
c115485.graph_c0	2224	3235	4862	78.63	83.92	177.81	1.30163218436633e-11	1.12952718035835	up	--	--	Molecular Function: molecular_function (GO:0003674);; Molecular Function: nucleic acid binding (GO:0003676);; Molecular Function: RNA binding (GO:0003723);; Molecular Function: mRNA binding (GO:0003729);; Molecular Function: binding (GO:0005488);; Molecular Function: metal ion binding (GO:0046872);; Molecular Function: organic cyclic compound binding (GO:0097159);; Molecular Function: heterocycli…	K22415|2.5e-38|aof:109845881|K22415 zinc finger CCCH domain-containing protein 11 | (RefSeq) zinc finger CCCH domain-containing protein 34-like	[S]	Function unknown	Zinc-finger containing family;; RNA-binding, Nab2-type zinc finger;; Torus domain;; Zinc finger C-x8-C-x5-C-x3-H type (and similar)	Zinc finger CCCH domain-containing protein 32 OS=Oryza sativa subsp. japonica OX=39947 GN=Os04g0671800 PE=2 SV=1	Uncharacterized protein OS=Asparagus officinalis OX=4686 GN=A4U43_C01F10700 PE=4 SV=1	S	Function unknown	zinc finger CCCH domain-containing protein 32-like, partial [Asparagus officinalis]
c106125.graph_c0	856	1142	3503	48.2	46.58	183.43	6.68285698872213e-30	2.07556682366898	up	--	--	--	--	--	--	--	Cold-regulated protein 27 OS=Arabidopsis thaliana OX=3702 GN=COR27 PE=1 SV=1	Uncharacterized protein OS=Asparagus officinalis OX=4686 GN=A4U43_C07F28110 PE=4 SV=1	S	Function unknown	uncharacterized protein LOC109850809 [Asparagus officinalis]
c110060.graph_c0	154	195	467	2.88	2.71	8.5	0.000112650907447195	1.57744571449367	up	[J]	Translation, ribosomal structure and biogenesis	Molecular Function: aminoacyl-tRNA editing activity (GO:0002161);; Molecular Function: leucine-tRNA ligase activity (GO:0004823);; Molecular Function: ATP binding (GO:0005524);; Biological Process: leucyl-tRNA aminoacylation (GO:0006429);;	K01869|0.0e+00|pda:103696254|K01869 leucyl-tRNA synthetase [EC:6.1.1.4] | (RefSeq) leucine--tRNA ligase, chloroplastic/mitochondrial isoform X1	[J]	Translation, ribosomal structure and biogenesis	tRNA synthetases class I (I, L, M and V);; Leucyl-tRNA synthetase, Domain 2;; tRNA synthetases class I (M);; Anticodon-binding domain of tRNA ligase	Leucine--tRNA ligase, chloroplastic/mitochondrial OS=Arabidopsis thaliana OX=3702 GN=EMB2369 PE=2 SV=1	Leucyl-tRNA synthetase OS=Phoenix dactylifera OX=42345 GN=LOC103696254 PE=3 SV=1	J	Translation, ribosomal structure and biogenesis	leucine--tRNA ligase, chloroplastic/mitochondrial isoform X3 [Phoenix dactylifera]
c110628.graph_c0	864	1380	250	35.59	41.97	10.01	4.94837545544292e-10	-1.76229657454308	down	--	--	Cellular Component: integral component of membrane (GO:0016021);;	K19476|2.7e-76|cic:CICLE_v10026997mg|K19476 vacuolar protein sorting-associated protein IST1 | (RefSeq) hypothetical protein	[E]	Amino acid transport and metabolism	Transmembrane amino acid transporter protein	Lysine histidine transporter-like 8 OS=Arabidopsis thaliana OX=3702 GN=AATL1 PE=1 SV=1	Aa_trans domain-containing protein OS=Asparagus officinalis OX=4686 GN=A4U43_C04F23240 PE=4 SV=1	E	Amino acid transport and metabolism	lysine histidine transporter-like 8 isoform X2 [Asparagus officinalis]
c103506.graph_c0	901	1255	342	40.36	41.51	14.83	2.45097648269067e-06	-1.29387251593649	down	[C]	Energy production and conversion	Molecular Function: oxidoreductase activity (GO:0016491);;	K17871|3.8e-226|egu:105045842|K17871 NADH:ubiquinone reductase (non-electrogenic) [EC:1.6.5.9] | (RefSeq) internal alternative NAD(P)H-ubiquinone oxidoreductase A2, mitochondrial	[C]	Energy production and conversion	Pyridine nucleotide-disulphide oxidoreductase;; Pyridine nucleotide-disulphide oxidoreductase	Internal alternative NAD(P)H-ubiquinone oxidoreductase A2, mitochondrial OS=Arabidopsis thaliana OX=3702 GN=NDA2 PE=1 SV=1	internal alternative NAD(P)H-ubiquinone oxidoreductase A1, mitochondrial-like OS=Phoenix dactylifera OX=42345 GN=LOC103718277 PE=4 SV=1	C	Energy production and conversion	internal alternative NAD(P)H-ubiquinone oxidoreductase A2, mitochondrial [Elaeis guineensis]
c116512.graph_c1	1731	2327	4093	47.8	48.47	100.09	9.66406172664859e-15	1.29893904071913	up	--	--	Biological Process: protein glycosylation (GO:0006486);; Cellular Component: integral component of membrane (GO:0016021);; Molecular Function: transferase activity, transferring glycosyl groups (GO:0016757);;	K19033|7.8e-19|mus:103968956|K19033 30S ribosomal protein S31 | (RefSeq) glycosyltransferase family 64 protein C4-like isoform X1	[GMW]	--	Glycosyl transferase family 64 domain;; HPP family	Glucosamine inositolphosphorylceramide transferase 1 OS=Oryza sativa subsp. japonica OX=39947 GN=GINT1 PE=2 SV=1	glycosyltransferase family protein 64 protein C5 OS=Phoenix dactylifera OX=42345 GN=LOC103710191 PE=3 SV=1	--	--	glycosyltransferase family protein 64 protein C5 [Asparagus officinalis]
c108016.graph_c0	776	976	215	34.19	31.74	9.17	2.99454808025096e-08	-1.64306485315299	down	[F]	Nucleotide transport and metabolism	Biological Process: deoxyribonucleotide biosynthetic process (GO:0009263);; Molecular Function: oxidoreductase activity (GO:0016491);; Molecular Function: metal ion binding (GO:0046872);;	K10808|3.9e-178|aof:109830553|K10808 ribonucleoside-diphosphate reductase subunit M2 [EC:1.17.4.1] | (RefSeq) ribonucleoside-diphosphate reductase small chain	[F]	Nucleotide transport and metabolism	Ribonucleotide reductase, small chain	Ribonucleoside-diphosphate reductase small chain OS=Nicotiana tabacum OX=4097 PE=2 SV=1	Uncharacterized protein OS=Asparagus officinalis OX=4686 GN=A4U43_C02F10700 PE=3 SV=1	F	Nucleotide transport and metabolism	ribonucleoside-diphosphate reductase small chain [Asparagus officinalis]
c115800.graph_c3	529	760	3956	39.52	41.76	285.51	8.10720313908733e-53	2.86906478218089	up	--	--	Cellular Component: photosystem I (GO:0009522);; Cellular Component: photosystem II (GO:0009523);; Cellular Component: chloroplast thylakoid membrane (GO:0009535);; Biological Process: photosynthesis, light harvesting (GO:0009765);; Cellular Component: integral component of membrane (GO:0016021);; Molecular Function: chlorophyll binding (GO:0016168);; Biological Process: protein-chromophore linka…	K08917|2.1e-119|vra:106775787|K08917 light-harvesting complex II chlorophyll a/b binding protein 6 | (RefSeq) chlorophyll a-b binding protein CP24 10A, chloroplastic	--	--	Chlorophyll A-B binding protein	Chlorophyll a-b binding protein CP24 10B, chloroplastic OS=Solanum lycopersicum OX=4081 GN=CAP10B PE=3 SV=1	Chlorophyll a-b binding protein, chloroplastic OS=Vigna radiata var. radiata OX=3916 GN=CipCp24 PE=2 SV=2	C	Energy production and conversion	chlorophyll a-b binding protein CP24 10A, chloroplastic [Vigna radiata]
c104267.graph_c0	845	1057	1702	32.61	30.15	63.68	8.50392069728669e-07	1.11089760293804	up	[I]	Lipid transport and metabolism	Cellular Component: integral component of membrane (GO:0016021);; Molecular Function: transferase activity, transferring acyl groups (GO:0016746);;	K13513|6.1e-188|aof:109849276|K13513 lysocardiolipin and lysophospholipid acyltransferase [EC:2.3.1.- 2.3.1.51] | (RefSeq) probable 1-acyl-sn-glycerol-3-phosphate acyltransferase 4 isoform X1	[I]	Lipid transport and metabolism	Acyltransferase;; Acyltransferase C-terminus	Probable 1-acyl-sn-glycerol-3-phosphate acyltransferase 4 OS=Arabidopsis thaliana OX=3702 GN=LPAT4 PE=2 SV=1	1-acylglycerol-3-phosphate O-acyltransferase OS=Asparagus officinalis OX=4686 GN=A4U43_C07F7650 PE=3 SV=1	I	Lipid transport and metabolism	probable 1-acyl-sn-glycerol-3-phosphate acyltransferase 4 isoform X1 [Asparagus officinalis]
c116218.graph_c1	4371	6274	9581	100.88	103.44	207.29	1.65027902055563e-15	1.1476297387313	up	--	--	--	--	--	--	Protein of unknown function (DUF1296)	GBF-interacting protein 1 OS=Arabidopsis thaliana OX=3702 GN=GIP1 PE=1 SV=1	Uncharacterized protein OS=Asparagus officinalis OX=4686 GN=A4U43_C01F5360 PE=4 SV=1	S	Function unknown	GBF-interacting protein 1-like [Asparagus officinalis]
c97141.graph_c0	906	1067	1719	33.8	29.42	62.19	2.78067503324008e-06	1.06809323925316	up	[I]	Lipid transport and metabolism	Biological Process: acyl-CoA metabolic process (GO:0006637);; Molecular Function: acyl-CoA hydrolase activity (GO:0047617);;	K01068|2.6e-202|aof:109825086|K01068 acyl-coenzyme A thioesterase 1/2/4 [EC:3.1.2.2] | (RefSeq) uncharacterized protein LOC109825086	[I]	Lipid transport and metabolism	Thioesterase-like superfamily;; Acyl-CoA thioesterase;; Cyclic nucleotide-binding domain	--	Cyclic nucleotide-binding domain-containing protein OS=Asparagus officinalis OX=4686 GN=A4U43_UnF6620 PE=3 SV=1	I	Lipid transport and metabolism	uncharacterized protein LOC109825086 [Asparagus officinalis]
c108641.graph_c0	863	1243	411	22.62	24.5	10.32	0.000436773038396545	-1.0040646237127	down	--	--	Molecular Function: methyltransferase activity (GO:0008168);; Cellular Component: integral component of membrane (GO:0016021);; Biological Process: methylation (GO:0032259);;	K23872|2.1e-147|ats:109765487|K23872 putative homogalacturonan methyltransferase [EC:2.1.1.-] | (RefSeq) LOC109765487; probable methyltransferase PMT13	--	--	Putative S-adenosyl-L-methionine-dependent methyltransferase;; Methyltransferase domain;; Methyltransferase domain	Probable methyltransferase PMT18 OS=Arabidopsis thaliana OX=3702 GN=At1g33170 PE=2 SV=1	Methyltransferase OS=Asparagus officinalis OX=4686 GN=A4U43_C04F35730 PE=3 SV=1	S	Function unknown	probable methyltransferase PMT17 [Asparagus officinalis]
c110780.graph_c0	226	327	25	6.89	7.45	1.59	1.25395811148825e-07	-2.64707393291199	down	[P]	Inorganic ion transport and metabolism	Molecular Function: molecular_function (GO:0003674);; Molecular Function: catalytic activity (GO:0003824);; Molecular Function: thiosulfate sulfurtransferase activity (GO:0004792);; Cellular Component: cellular_component (GO:0005575);; Cellular Component: intracellular (GO:0005622);; Cellular Component: obsolete cell (GO:0005623);; Cellular Component: cytoplasm (GO:0005737);; Biological Process: …	K15692|1.0e-51|cit:102624933|K15692 E3 ubiquitin-protein ligase RNF13 [EC:2.3.2.27] | (RefSeq) uncharacterized protein LOC102624933	[P]	Inorganic ion transport and metabolism	Rhodanese-like domain	Thiosulfate sulfurtransferase 18 OS=Arabidopsis thaliana OX=3702 GN=STR18 PE=1 SV=1	Uncharacterized protein (Fragment) OS=Asparagus officinalis OX=4686 GN=A4U43_C04F21510 PE=4 SV=1	P	Inorganic ion transport and metabolism	uncharacterized protein LOC109837721 [Asparagus officinalis]
c100473.graph_c0	6178	8842	2743	707.49	740.53	302.03	7.18213643162341e-14	-1.12632574474874	down	--	--	Molecular Function: carbohydrate binding (GO:0030246);;	--	--	--	Ricin-type beta-trefoil lectin domain-like	Ricin B-like lectin R40C1 OS=Oryza sativa subsp. japonica OX=39947 GN=R40C1 PE=1 SV=1	ricin B-like lectin R40G2 OS=Phoenix dactylifera OX=42345 GN=LOC103702207 PE=4 SV=1	S	Function unknown	ricin B-like lectin R40C1 [Asparagus officinalis]
c111339.graph_c0	1259	1813	497	46.29	49.28	17.72	1.06570451514758e-07	-1.27515220673338	down	[GI]	--	Cellular Component: extracellular region (GO:0005576);; Cellular Component: cell wall (GO:0005618);; Molecular Function: pectinesterase activity (GO:0030599);; Biological Process: cell wall modification (GO:0042545);; Molecular Function: aspartyl esterase activity (GO:0045330);; Biological Process: pectin catabolic process (GO:0045490);; Molecular Function: pectinesterase inhibitor activity (GO:0…	K01051|8.0e-191|egu:105041978|K01051 pectinesterase [EC:3.1.1.11] | (RefSeq) pectinesterase	--	--	Pectinesterase;; Plant invertase/pectin methylesterase inhibitor	Pectinesterase/pectinesterase inhibitor PPE8B OS=Prunus persica OX=3760 PE=2 SV=1	Pectinesterase OS=Phoenix dactylifera OX=42345 GN=LOC103716945 PE=3 SV=1	G	Carbohydrate transport and metabolism	pectinesterase [Elaeis guineensis]
c106732.graph_c1	3415	5357	1439	238.41	274.96	97.86	6.27541187903259e-12	-1.26357725900469	down	--	--	Cellular Component: plasma membrane (GO:0005886);; Cellular Component: plasmodesma (GO:0009506);; Cellular Component: integral component of membrane (GO:0016021);;	--	--	--	Tetraspanin family	Tetraspanin-8 OS=Arabidopsis thaliana OX=3702 GN=TET8 PE=2 SV=1	tetraspanin-8 OS=Phoenix dactylifera OX=42345 GN=LOC103701184 PE=3 SV=1	S	Function unknown	tetraspanin-8-like [Asparagus officinalis]
c102990.graph_c0	482	495	180	40.95	30.88	14.76	0.0093964937099583	-1.06962738528238	down	[O]	Posttranslational modification, protein turnover, chaperones	Molecular Function: protein binding (GO:0005515);;	K00799|1.8e-90|aof:109846830|K00799 glutathione S-transferase [EC:2.5.1.18] | (RefSeq) probable glutathione S-transferase	[O]	Posttranslational modification, protein turnover, chaperones	Glutathione S-transferase, N-terminal domain;; Glutathione S-transferase, N-terminal domain;; Glutathione S-transferase, N-terminal domain;; Glutathione S-transferase, C-terminal domain;; Glutathione S-transferase, C-terminal domain	Glutathione S-transferase U8 OS=Arabidopsis thaliana OX=3702 GN=GSTU8 PE=2 SV=1	Uncharacterized protein OS=Asparagus officinalis OX=4686 GN=A4U43_C07F8470 PE=3 SV=1	O	Posttranslational modification, protein turnover, chaperones	probable glutathione S-transferase [Asparagus officinalis]
c85950.graph_c0	34	40	216	1.6	1.39	9.94	7.81304529307659e-05	2.2969618130976	up	[R]	General function prediction only	--	K08956|6.8e-15|gra:105797721|K08956 AFG3 family protein [EC:3.4.24.-] | (RefSeq) ATP-dependent zinc metalloprotease FTSH 10, mitochondrial	[G]	Carbohydrate transport and metabolism	NAD(P)H-binding;; NmrA-like family;; NAD dependent epimerase/dehydratase family	Uncharacterized protein At2g37660, chloroplastic OS=Arabidopsis thaliana OX=3702 GN=At2g37660 PE=1 SV=2	NAD(P)-bd_dom domain-containing protein OS=Musa balbisiana OX=52838 GN=C4D60_Mb03t18580 PE=4 SV=1	G	Carbohydrate transport and metabolism	hypothetical protein C4D60_Mb03t18580 [Musa balbisiana]
c103908.graph_c0	72	109	255	3.36	1.97	8.92	0.0042807939086394	1.55229676970301	up	--	--	Biological Process: reproduction (GO:0000003);; Biological Process: developmental process involved in reproduction (GO:0003006);; Molecular Function: molecular_function (GO:0003674);; Molecular Function: nucleic acid binding (GO:0003676);; Molecular Function: RNA binding (GO:0003723);; Molecular Function: catalytic activity (GO:0003824);; Molecular Function: nuclease activity (GO:0004518);; Molec…	--	[R]	General function prediction only	PPR repeat family;; PPR repeat;; PPR repeat;; Pentatricopeptide repeat domain;; Pentacotripeptide-repeat region of PRORP;; Mitochondrial 28S ribosomal protein S27;; Tetratricopeptide repeat;; Mitochondrial ATPase expression;; Evolutionarily conserved signalling intermediate in Toll pathway	Pentatricopeptide repeat-containing protein At3g53700, chloroplastic OS=Arabidopsis thaliana OX=3702 GN=MEE40 PE=2 SV=1	Uncharacterized protein OS=Asparagus officinalis OX=4686 GN=A4U43_C02F1870 PE=4 SV=1	S	Function unknown	pentatricopeptide repeat-containing protein At3g53700, chloroplastic [Asparagus officinalis]
c116706.graph_c0	1462	1787	4166	66.74	59.36	193.4	7.75354049542343e-22	1.63048984903473	up	--	--	--	K22909|4.4e-123|aof:109840745|K22909 zinc finger CCCH domain-containing protein 13 | (RefSeq) zinc finger CCCH domain-containing protein 13-like	--	--	--	--	Uncharacterized protein OS=Asparagus officinalis OX=4686 GN=A4U43_C05F28310 PE=4 SV=1	--	--	zinc finger CCCH domain-containing protein 13-like [Asparagus officinalis]
c103880.graph_c0	338	402	912	15.92	14.01	41.65	4.21567185769004e-07	1.52255265744458	up	--	--	Molecular Function: protein binding (GO:0005515);;	--	--	--	Phloem protein 2;; F-box domain	F-box protein PP2-A13 OS=Arabidopsis thaliana OX=3702 GN=PP2A13 PE=1 SV=1	F-box protein PP2-A13-like OS=Phoenix dactylifera OX=42345 GN=LOC103698736 PE=4 SV=1	S	Function unknown	F-box protein PP2-A13-like [Phoenix dactylifera]
c115342.graph_c1	1774	2719	740	48.51	51.91	18.99	7.80567402794138e-09	-1.25160165628805	down	--	--	Cellular Component: cytoplasm (GO:0005737);;	K09527|1.1e-98|pmum:103319855|K09527 DnaJ homolog subfamily C member 7 | (RefSeq) TPR repeat-containing thioredoxin TTL1	[R]	General function prediction only	Tetratricopeptide repeat;; Tetratricopeptide repeat;; TPR repeat;; Tetratricopeptide repeat;; Tetratricopeptide repeat;; Tetratricopeptide repeat;; Tetratricopeptide repeat;; Tetratricopeptide repeat;; Thioredoxin;; Tetratricopeptide repeat;; Tetratricopeptide repeat;; Anaphase-promoting complex, cyclosome, subunit 3	TPR repeat-containing thioredoxin TTL1 OS=Arabidopsis thaliana OX=3702 GN=TTL1 PE=1 SV=1	TPR repeat-containing thioredoxin TTL1-like OS=Phoenix dactylifera OX=42345 GN=LOC103702990 PE=4 SV=1	O	Posttranslational modification, protein turnover, chaperones	TPR repeat-containing thioredoxin TTL1-like [Asparagus officinalis]
c103607.graph_c0	563	761	142	13.7	13.71	3.35	1.0280506357445e-07	-1.79410316343345	down	[L]	Replication, recombination and repair	Molecular Function: DNA binding (GO:0003677);; Molecular Function: DNA helicase activity (GO:0003678);; Molecular Function: ATP binding (GO:0005524);; Cellular Component: nucleus (GO:0005634);; Biological Process: DNA replication initiation (GO:0006270);; Biological Process: cell cycle (GO:0007049);; Cellular Component: MCM complex (GO:0042555);;	K02210|0.0e+00|aof:109828979|K02210 DNA replication licensing factor MCM7 [EC:3.6.4.12] | (RefSeq) DNA replication licensing factor MCM7	[L]	Replication, recombination and repair	MCM P-loop domain;; MCM OB domain;; MCM AAA-lid domain;; MCM N-terminal domain;; Magnesium chelatase, subunit ChlI;; AAA domain (dynein-related subfamily)	DNA replication licensing factor MCM7 OS=Oryza sativa subsp. indica OX=39946 GN=MCM7 PE=3 SV=1	DNA replication licensing factor MCM7 OS=Asparagus officinalis OX=4686 GN=MCM7 PE=3 SV=1	L	Replication, recombination and repair	DNA replication licensing factor MCM7 [Asparagus officinalis]
c95890.graph_c0	2073	3077	865	409.23	439.17	163	1.34562522232637e-09	-1.2304316626509	down	--	--	Cellular Component: extracellular region (GO:0005576);; Molecular Function: growth factor activity (GO:0008083);; Biological Process: cell population proliferation (GO:0008283);;	--	--	--	Phytosulfokine precursor protein (PSK)	Phytosulfokines 2 OS=Oryza sativa subsp. indica OX=39946 GN=PSK2 PE=1 SV=1	Uncharacterized protein OS=Oryza meyeriana var. granulata OX=110450 GN=E2562_024387 PE=4 SV=1	--	--	hypothetical protein E2562_024387 [Oryza meyeriana var. granulata]
c103056.graph_c1	454	584	156	18.39	17.1	6.11	0.000455741431850718	-1.32952062617824	down	[M]	Cell wall/membrane/envelope biogenesis	--	K08678|1.3e-182|pda:103707234|K08678 UDP-glucuronate decarboxylase [EC:4.1.1.35] | (RefSeq) UDP-glucuronic acid decarboxylase 2	[GM]	--	GDP-mannose 4,6 dehydratase;; NAD dependent epimerase/dehydratase family;; 3-beta hydroxysteroid dehydrogenase/isomerase family;; RmlD substrate binding domain;; Male sterility protein;; Polysaccharide biosynthesis protein	UDP-glucuronic acid decarboxylase 4 OS=Arabidopsis thaliana OX=3702 GN=UXS4 PE=2 SV=1	UDP-xylose synthase OS=Albuca bracteata OX=82047 GN=UXS2 PE=2 SV=1	--	--	UDP-xylose synthase [Albuca bracteata]
c107367.graph_c1	4180	5722	8495	190.58	191.57	376.41	3.15025079896135e-14	1.07559411126007	up	[I]	Lipid transport and metabolism	Biological Process: morphogenesis of a branching structure (GO:0001763);; Biological Process: lipid metabolic process (GO:0006629);; Biological Process: sesquiterpenoid metabolic process (GO:0006714);; Biological Process: isoprenoid metabolic process (GO:0006720);; Biological Process: terpenoid metabolic process (GO:0006721);; Biological Process: multicellular organism development (GO:0007275);; …	--	--	--	Alpha/beta hydrolase family;; alpha/beta hydrolase fold	Strigolactone esterase D14 OS=Oryza sativa subsp. japonica OX=39947 GN=D14 PE=1 SV=1	AB hydrolase-1 domain-containing protein OS=Ensete ventricosum OX=4639 GN=B296_00039397 PE=4 SV=1	S	Function unknown	PREDICTED: probable strigolactone esterase DAD2 [Musa acuminata subsp. malaccensis]
c98857.graph_c0	7011	9666	2720	672.96	680.51	251.54	1.20770668684742e-19	-1.29199418225908	down	--	--	--	--	--	--	XYPPX repeat (two copies)	--	Rhodopsin OS=Apostasia shenzhenica OX=1088818 GN=AXF42_Ash020609 PE=4 SV=1	--	--	Glycine-rich protein A3 [Apostasia shenzhenica]
c107921.graph_c1	3010	3987	13984	94.64	96.04	634.5	4.73928728302771e-68	2.28140908968674	up	[G]	Carbohydrate transport and metabolism	Molecular Function: protein kinase activity (GO:0004672);; Molecular Function: ATP binding (GO:0005524);;	K00927|2.6e-150|pda:103704546|K00927 phosphoglycerate kinase [EC:2.7.2.3] | (RefSeq) phosphoglycerate kinase, cytosolic-like isoform X1	[T]	Signal transduction mechanisms	Ethylene-responsive protein kinase Le-CTR1;; Phosphoglycerate kinase	Phosphoglycerate kinase, chloroplastic OS=Nicotiana tabacum OX=4097 PE=2 SV=1	Protein kinase domain-containing protein OS=Asparagus officinalis OX=4686 GN=A4U43_C01F13880 PE=4 SV=1	T	Signal transduction mechanisms	serine/threonine-protein kinase EDR1-like isoform X1 [Asparagus officinalis]
c92948.graph_c0	634	833	93	73.98	71.66	9.88	2.89055847522603e-14	-2.5033058926388	down	--	--	Cellular Component: integral component of membrane (GO:0016021);;	--	--	--	Early nodulin 93 ENOD93 protein	Early nodulin-93 OS=Glycine max OX=3847 PE=2 SV=1	Uncharacterized protein OS=Musa acuminata subsp. malaccensis OX=214687 GN=103986961 PE=4 SV=1	S	Function unknown	early nodulin-93-like [Asparagus officinalis]
c103265.graph_c0	2643	3270	8309	93.42	85.79	296.16	3.03085466227349e-35	1.76951256606722	up	[G]	Carbohydrate transport and metabolism	Molecular Function: hydrolase activity, hydrolyzing O-glycosyl compounds (GO:0004553);; Biological Process: carbohydrate metabolic process (GO:0005975);; Molecular Function: transferase activity (GO:0016740);;	K01188|5.2e-197|dosa:Os05t0366600-01|K01188 beta-glucosidase [EC:3.2.1.21] | (RefSeq) Os05g0366600; Similar to Hydroxyisourate hydrolase.	[G]	Carbohydrate transport and metabolism	Glycosyl hydrolase family 1	Beta-glucosidase 22 OS=Oryza sativa subsp. japonica OX=39947 GN=BGLU22 PE=2 SV=1	Acyl-glucose-dependent anthocyanin 7-O-glucosyltransferase OS=Agapanthus africanus OX=51501 GN=AA7GT PE=2 SV=1	G	Carbohydrate transport and metabolism	beta-glucosidase 22-like [Asparagus officinalis]
c102660.graph_c0	698	856	94	19.89	18.06	2.6	1.29617983409345e-15	-2.57865454295379	down	[G]	Carbohydrate transport and metabolism	Molecular Function: magnesium ion binding (GO:0000287);; Molecular Function: phosphoglucomutase activity (GO:0004614);; Cellular Component: cytosol (GO:0005829);; Biological Process: carbohydrate metabolic process (GO:0005975);;	K01835|2.7e-297|pda:103702794|K01835 phosphoglucomutase [EC:5.4.2.2] | (RefSeq) phosphoglucomutase, chloroplastic	[G]	Carbohydrate transport and metabolism	Phosphoglucomutase/phosphomannomutase, alpha/beta/alpha domain I;; Phosphoglucomutase/phosphomannomutase, alpha/beta/alpha domain III;; Phosphoglucomutase/phosphomannomutase, alpha/beta/alpha domain II;; Phosphoglucomutase/phosphomannomutase, C-terminal domain	Phosphoglucomutase, chloroplastic OS=Pisum sativum OX=3888 GN=PGMP PE=2 SV=1	Phosphoglucomutase (alpha-D-glucose-1,6-bisphosphate-dependent) OS=Phoenix dactylifera OX=42345 GN=LOC103702794 PE=3 SV=1	G	Carbohydrate transport and metabolism	phosphoglucomutase, chloroplastic [Phoenix dactylifera]
c86952.graph_c0	268	347	59	74.88	70.1	15.2	0.000115363611437609	-1.82385647444697	down	--	--	--	--	--	--	Protein of unknown function (DUF1138)	--	Uncharacterized protein OS=Asparagus officinalis OX=4686 GN=A4U43_C02F12170 PE=4 SV=1	S	Function unknown	uncharacterized protein A4U43_C08F10670 [Asparagus officinalis]
c101952.graph_c0	329	339	658	10.88	8.51	21.72	0.000939208533216855	1.18640417195792	up	--	--	Molecular Function: nucleic acid binding (GO:0003676);;	--	--	--	--	Protein PLASTID TRANSCRIPTIONALLY ACTIVE 10 OS=Arabidopsis thaliana OX=3702 GN=PTAC10 PE=1 SV=1	S1 motif domain-containing protein OS=Asparagus officinalis OX=4686 GN=A4U43_C04F5150 PE=4 SV=1	S	Function unknown	uncharacterized protein A4U43_C04F5150 [Asparagus officinalis]
c110985.graph_c0	24	27	420	1.81	1.22	21.04	3.26835718164926e-15	3.73349473658873	up	[R]	General function prediction only	Cellular Component: cellular_component (GO:0005575);; Cellular Component: intracellular (GO:0005622);; Cellular Component: obsolete cell (GO:0005623);; Cellular Component: cytoplasm (GO:0005737);; Cellular Component: chloroplast (GO:0009507);; Cellular Component: plastid envelope (GO:0009526);; Cellular Component: chloroplast thylakoid (GO:0009534);; Cellular Component: chloroplast thylakoid memb…	K08956|7.1e-07|gra:105797721|K08956 AFG3 family protein [EC:3.4.24.-] | (RefSeq) ATP-dependent zinc metalloprotease FTSH 10, mitochondrial	[G]	Carbohydrate transport and metabolism	NAD(P)H-binding;; NmrA-like family	Protein TIC 62, chloroplastic OS=Pisum sativum OX=3888 GN=TIC62 PE=1 SV=2	protein TIC 62, chloroplastic OS=Phoenix dactylifera OX=42345 GN=LOC103723942 PE=4 SV=1	G	Carbohydrate transport and metabolism	protein TIC 62, chloroplastic [Phoenix dactylifera]
c89797.graph_c0	11	10	432	1.99	1.31	74.8	2.48504328519451e-21	4.70991377110252	up	--	--	Cellular Component: chloroplast (GO:0009507);;	K12198|1.1e-29|sita:101765827|K12198 charged multivesicular body protein 5 | (RefSeq) vacuolar protein sorting-associated protein 60.1	--	--	Light regulated protein Lir1	Light-regulated protein, chloroplastic OS=Oryza sativa subsp. japonica OX=39947 GN=LIR1 PE=1 SV=1	light-regulated protein, chloroplastic OS=Phoenix dactylifera OX=42345 GN=LOC103708055 PE=4 SV=1	S	Function unknown	light-regulated protein, chloroplastic [Phoenix dactylifera]
c114697.graph_c1	442	532	846	9.75	8.74	18.11	0.000678604672822096	1.04587726330035	up	[L]	Replication, recombination and repair	Molecular Function: nucleotide binding (GO:0000166);; Molecular Function: DNA binding (GO:0003677);; Molecular Function: DNA-directed DNA polymerase activity (GO:0003887);; Cellular Component: nucleus (GO:0005634);; Biological Process: DNA replication (GO:0006260);; Molecular Function: metal ion binding (GO:0046872);; Molecular Function: 4 iron, 4 sulfur cluster binding (GO:0051539);;	K02327|0.0e+00|egu:105051804|K02327 DNA polymerase delta subunit 1 [EC:2.7.7.7] | (RefSeq) DNA polymerase delta catalytic subunit	[L]	Replication, recombination and repair	DNA polymerase family B;; DNA polymerase family B, exonuclease domain;; C4-type zinc-finger of DNA polymerase delta	DNA polymerase delta catalytic subunit OS=Oryza sativa subsp. japonica OX=39947 GN=POLD1 PE=2 SV=1	DNA polymerase (Fragment) OS=Anthurium amnicola OX=1678845 GN=POLD1_1 PE=3 SV=1	L	Replication, recombination and repair	DNA polymerase delta catalytic subunit [Ananas comosus]
c101975.graph_c0	229	267	647	10.54	9.06	28.97	8.60523956175623e-06	1.57095954356744	up	[G]	Carbohydrate transport and metabolism	Biological Process: biosynthetic process (GO:0009058);; Cellular Component: integral component of membrane (GO:0016021);; Molecular Function: strictosidine synthase activity (GO:0016844);;	--	[R]	General function prediction only	Strictosidine synthase;; SMP-30/Gluconolactonase/LRE-like region;; NHL repeat	Protein STRICTOSIDINE SYNTHASE-LIKE 5 OS=Arabidopsis thaliana OX=3702 GN=SSL5 PE=2 SV=1	protein STRICTOSIDINE SYNTHASE-LIKE 5-like OS=Phoenix dactylifera OX=42345 GN=LOC103716587 PE=3 SV=1	J	Translation, ribosomal structure and biogenesis	LOW QUALITY PROTEIN: protein STRICTOSIDINE SYNTHASE-LIKE 6-like [Asparagus officinalis]
c117404.graph_c0	252	387	1034	20.82	23.48	82.26	1.29832367860945e-10	1.91395548814588	up	[C]	Energy production and conversion	Molecular Function: proton transmembrane transporter activity (GO:0015078);; Biological Process: ATP synthesis coupled proton transport (GO:0015986);; Cellular Component: integral component of membrane (GO:0016021);; Cellular Component: proton-transporting ATP synthase complex, coupling factor F(o) (GO:0045263);;	K02109|7.2e-42|cpap:110806430|K02109 F-type H+-transporting ATPase subunit b | (RefSeq) ATP synthase subunit b', chloroplastic	--	--	ATP synthase B/B' CF(0)	ATP synthase subunit b', chloroplastic OS=Spinacia oleracea OX=3562 GN=ATPF2 PE=1 SV=2	ATP synthase subunit b chloroplastic OS=Prunus yedoensis var. nudiflora OX=2094558 GN=Pyn_16563 PE=3 SV=1	P	Inorganic ion transport and metabolism	ATP synthase subunit b', chloroplastic [Carica papaya]
c104327.graph_c0	1370	1783	2781	90.59	86.28	177.44	4.031917828197e-09	1.10226071770046	up	--	--	Molecular Function: metal ion binding (GO:0046872);;	K23047|2.1e-54|bna:106397921|K23047 E3 ubiquitin-protein ligase UNKL [EC:2.3.2.27] | (RefSeq) zinc finger CCCH domain-containing protein 2	[R]	General function prediction only	Zinc finger C-x8-C-x5-C-x3-H type (and similar)	Zinc finger CCCH domain-containing protein 2 OS=Arabidopsis thaliana OX=3702 GN=TZF4 PE=1 SV=1	Transcription factor (Fragment) OS=Lycoris longituba OX=272140 PE=2 SV=1	S	Function unknown	hypothetical protein F0562_029896 [Nyssa sinensis]
c115937.graph_c0	511	662	1202	14.03	13.47	32.32	8.20072971122891e-07	1.29174500497617	up	--	--	Cellular Component: chloroplast (GO:0009507);;	--	[R]	General function prediction only	PPR repeat family;; PPR repeat;; PPR repeat;; Pentatricopeptide repeat domain;; Pentacotripeptide-repeat region of PRORP;; Tetratricopeptide repeat	Pentatricopeptide repeat-containing protein At4g16390, chloroplastic OS=Arabidopsis thaliana OX=3702 GN=P67 PE=1 SV=3	pentatricopeptide repeat-containing protein At4g16390, chloroplastic-like OS=Phoenix dactylifera OX=42345 GN=LOC103707571 PE=3 SV=1	--	--	pentatricopeptide repeat-containing protein At4g16390, chloroplastic-like [Phoenix dactylifera]
c106240.graph_c0	713	1112	204	36.98	41.98	10.74	9.02439330253668e-09	-1.74791242773947	down	[L]	Replication, recombination and repair	Molecular Function: DNA binding (GO:0003677);; Molecular Function: DNA helicase activity (GO:0003678);; Molecular Function: ATP binding (GO:0005524);; Cellular Component: nucleus (GO:0005634);; Biological Process: DNA replication initiation (GO:0006270);; Cellular Component: MCM complex (GO:0042555);;	K02542|4.5e-233|aof:109828194|K02542 DNA replication licensing factor MCM6 [EC:3.6.4.12] | (RefSeq) DNA replication licensing factor MCM6	[L]	Replication, recombination and repair	MCM P-loop domain;; MCM AAA-lid domain;; MCM6 C-terminal winged-helix domain;; Magnesium chelatase, subunit ChlI;; AAA domain (dynein-related subfamily)	DNA replication licensing factor MCM6 OS=Oryza sativa subsp. indica OX=39946 GN=MCM6 PE=3 SV=1	DNA helicase OS=Asparagus officinalis OX=4686 GN=A4U43_UnF11040 PE=3 SV=1	L	Replication, recombination and repair	DNA replication licensing factor MCM6 [Asparagus officinalis]
c111152.graph_c0	7263	10266	2329	291.28	304.25	90.59	3.4437412684839e-28	-1.58151960811473	down	--	--	Molecular Function: N-acyltransferase activity (GO:0016410);;	K20240|2.7e-47|lang:109328823|K20240 spermidine dicoumaroyl transferase [EC:2.3.1.249] | (RefSeq) LaAT; spermidine coumaroyl-CoA acyltransferase-like	--	--	Transferase family	Acyl transferase 4 OS=Oryza sativa subsp. japonica OX=39947 GN=AT4 PE=1 SV=1	acyl transferase 4-like OS=Phoenix dactylifera OX=42345 GN=LOC103713647 PE=3 SV=1	S	Function unknown	PREDICTED: 10-deacetylbaccatin III 10-O-acetyltransferase-like [Musa acuminata subsp. malaccensis]
c101050.graph_c0	284	364	562	14.79	15.92	26.67	0.00583776776633002	1.0299613219061	up	[J]	Translation, ribosomal structure and biogenesis	Molecular Function: metal ion binding (GO:0046872);; Molecular Function: metalloaminopeptidase activity (GO:0070006);; Biological Process: protein initiator methionine removal (GO:0070084);;	K01265|2.9e-157|aof:109833478|K01265 methionyl aminopeptidase [EC:3.4.11.18] | (RefSeq) methionine aminopeptidase 1B, chloroplastic	[O]	Posttranslational modification, protein turnover, chaperones	Metallopeptidase family M24	Methionine aminopeptidase 1B, chloroplastic OS=Arabidopsis thaliana OX=3702 GN=MAP1B PE=2 SV=2	Methionine aminopeptidase OS=Asparagus officinalis OX=4686 GN=A4U43_C03F11630 PE=3 SV=1	O	Posttranslational modification, protein turnover, chaperones	uncharacterized protein A4U43_C03F11630 [Asparagus officinalis]
c117314.graph_c0	2042	3090	4683	171.22	189.86	376.98	2.22930286976072e-11	1.1657600376822	up	--	--	Molecular Function: metal ion binding (GO:0046872);;	K09377|9.0e-59|aof:109820459|K09377 cysteine and glycine-rich protein | (RefSeq) LIM domain-containing protein WLIM1-like	[TZ]	--	LIM domain;; LIM domain	LIM domain-containing protein WLIM1 OS=Arabidopsis thaliana OX=3702 GN=WLIM1 PE=1 SV=1	Transcription factor (Fragment) OS=Lycoris longituba OX=272140 PE=2 SV=1	--	--	LIM domain-containing protein WLIM1-like [Asparagus officinalis]
c108899.graph_c0	3240	4316	781	181.95	178.68	42.45	2.19503176907668e-29	-1.93440439305352	down	--	--	Biological Process: RNA processing (GO:0006396);;	--	--	--	Tetratricopeptide repeat;; Tetratricopeptide repeat;; Tetratricopeptide repeat	--	TPR_REGION domain-containing protein OS=Asparagus officinalis OX=4686 GN=A4U43_C04F7620 PE=4 SV=1	--	--	uncharacterized protein LOC109836828 isoform X3 [Asparagus officinalis]
c104689.graph_c7	1201	1560	2433	69.87	69.53	149.1	2.16996308094036e-08	1.09894368279469	up	--	--	Cellular Component: integral component of membrane (GO:0016021);; Molecular Function: transmembrane transporter activity (GO:0022857);;	K15283|1.6e-120|vvi:100248370|K15283 solute carrier family 35, member E1 | (RefSeq) phosphate/phosphoenolpyruvate translocator	[GE]	--	Triose-phosphate Transporter family;; EamA-like transporter family;; LURP-one-related	Triose phosphate/phosphate translocator, non-green plastid, chloroplastic OS=Brassica oleracea var. botrytis OX=3715 GN=NGTPT PE=2 SV=1	Phosphoenolpyruvate/phosphate translocator 2, chloroplastic OS=Vitis vinifera OX=29760 GN=PPT2_1 PE=4 SV=1	--	--	Phosphoenolpyruvate/phosphate translocator 2, chloroplastic [Vitis vinifera]
c100145.graph_c0	933	1223	4271	42.28	40.92	187.56	9.17578064893368e-39	2.25119099778407	up	--	--	Molecular Function: lipid binding (GO:0008289);; Cellular Component: integral component of membrane (GO:0016021);;	--	[I]	Lipid transport and metabolism	START domain	--	START domain-containing protein OS=Asparagus officinalis OX=4686 GN=A4U43_C01F35550 PE=4 SV=1	I	Lipid transport and metabolism	uncharacterized protein A4U43_C01F35550 [Asparagus officinalis]
c107322.graph_c0	835	1044	1641	55.28	53.06	108.66	2.55944845248293e-06	1.07614220459309	up	--	--	Molecular Function: RNA polymerase II transcription regulatory region sequence-specific DNA binding (GO:0000977);; Molecular Function: DNA-binding transcription factor activity (GO:0003700);; Cellular Component: nucleus (GO:0005634);; Biological Process: positive regulation of transcription by RNA polymerase II (GO:0045944);; Molecular Function: protein dimerization activity (GO:0046983);;	K09264|1.2e-58|aof:109830594|K09264 MADS-box transcription factor, plant | (RefSeq) truncated transcription factor CAULIFLOWER A-like	[K]	Transcription	SRF-type transcription factor (DNA-binding and dimerisation domain);; K-box region	Agamous-like MADS-box protein AP1 OS=Vitis vinifera OX=29760 GN=AP1 PE=2 SV=1	truncated transcription factor CAULIFLOWER A-like isoform X1 OS=Phoenix dactylifera OX=42345 GN=LOC103721705 PE=4 SV=1	K	Transcription	truncated transcription factor CAULIFLOWER A-like [Asparagus officinalis]
c103898.graph_c1	986	1240	361	31.31	28.83	10.81	2.02821568892975e-06	-1.27411257730343	down	--	--	Molecular Function: Rho guanyl-nucleotide exchange factor activity (GO:0005089);;	--	--	--	PRONE (Plant-specific Rop nucleotide exchanger)	Rop guanine nucleotide exchange factor 14 OS=Arabidopsis thaliana OX=3702 GN=ROPGEF14 PE=1 SV=1	rop guanine nucleotide exchange factor 14-like OS=Phoenix dactylifera OX=42345 GN=LOC103718749 PE=4 SV=1	G	Carbohydrate transport and metabolism	rop guanine nucleotide exchange factor 14 [Asparagus officinalis]
c116182.graph_c2	687	992	2191	54.6	56.78	169.02	1.4101702499407e-14	1.65346786085332	up	[MDT]	--	Molecular Function: ATP binding (GO:0005524);;	K22530|1.5e-47|nto:104116771|K22530 ATPase family AAA domain-containing protein 1 [EC:3.6.1.-] | (RefSeq) protein MSP1-like	[O]	Posttranslational modification, protein turnover, chaperones	AAA+ lid domain;; ATPase family associated with various cellular activities (AAA);; Universal stress protein family	ATPase family AAA domain-containing protein FIGL1 OS=Arabidopsis thaliana OX=3702 GN=FIGL1 PE=2 SV=2	AAA domain-containing protein OS=Carpinus fangiana OX=176857 GN=FH972_005940 PE=4 SV=1	O	Posttranslational modification, protein turnover, chaperones	hypothetical protein FH972_005940 [Carpinus fangiana]
c114802.graph_c0	535	629	104	10.61	9.26	2	1.45024960412059e-08	-2.03019744451965	down	[L]	Replication, recombination and repair	Molecular Function: DNA binding (GO:0003677);; Molecular Function: chromatin binding (GO:0003682);; Molecular Function: DNA (cytosine-5-)-methyltransferase activity (GO:0003886);; Cellular Component: nucleus (GO:0005634);; Biological Process: maintenance of DNA methylation (GO:0010216);; Biological Process: DNA methylation on cytosine within a CG sequence (GO:0010424);;	K00558|0.0e+00|egu:105034775|K00558 DNA (cytosine-5)-methyltransferase 1 [EC:2.1.1.37] | (RefSeq) DNA (cytosine-5)-methyltransferase CMT2-like isoform X1	--	--	C-5 cytosine-specific DNA methylase;; BAH domain;; Chromo (CHRromatin Organisation MOdifier) domain	DNA (cytosine-5)-methyltransferase CMT2 OS=Oryza sativa subsp. japonica OX=39947 GN=CMT2 PE=2 SV=2	DNA (cytosine-5-)-methyltransferase OS=Phoenix dactylifera OX=42345 GN=LOC103707986 PE=3 SV=1	B	Chromatin structure and dynamics	DNA (cytosine-5)-methyltransferase CMT2 isoform X1 [Elaeis guineensis]
c101379.graph_c0	503	753	96	30.52	33.24	5.59	3.58072984246434e-10	-2.22010334384157	down	[H]	Coenzyme transport and metabolism	Molecular Function: hydrolase activity (GO:0016787);;	K07025|1.0e-134|aof:109850663|K07025 putative hydrolase of the HAD superfamily | (RefSeq) uncharacterized protein C24B11.05-like	[R]	General function prediction only	Haloacid dehalogenase-like hydrolase;; haloacid dehalogenase-like hydrolase;; HAD-hyrolase-like	--	Uncharacterized protein OS=Asparagus officinalis OX=4686 GN=A4U43_C07F1700 PE=4 SV=1	S	Function unknown	uncharacterized protein C24B11.05-like [Asparagus officinalis]
c110888.graph_c0	242	414	69	21.2	24.78	5.42	0.000422927295275244	-1.68824620005454	down	--	--	Molecular Function: enzyme inhibitor activity (GO:0004857);;	K01051|7.5e-10|egr:104417569|K01051 pectinesterase [EC:3.1.1.11] | (RefSeq) pectinesterase-like	--	--	Plant invertase/pectin methylesterase inhibitor	Pectinesterase inhibitor 9 OS=Arabidopsis thaliana OX=3702 GN=PMEI9 PE=2 SV=1	PMEI domain-containing protein OS=Anthurium amnicola OX=1678845 GN=21KD_6 PE=4 SV=1	S	Function unknown	21 kDa protein [Dendrobium catenatum]
c109550.graph_c0	125	152	339	4.56	4.13	12.5	0.00274424251424269	1.42040033374419	up	[GER]	--	Cellular Component: integral component of membrane (GO:0016021);; Molecular Function: transmembrane transporter activity (GO:0022857);;	K17500|1.5e-64|nto:104085001|K17500 integrin-linked kinase-associated serine/threonine phosphatase 2C [EC:3.1.3.16] | (RefSeq) WAT1-related protein At3g18200 isoform X1	--	--	EamA-like transporter family	WAT1-related protein At5g07050 OS=Arabidopsis thaliana OX=3702 GN=At5g07050 PE=2 SV=1	WAT1-related protein OS=Asparagus officinalis OX=4686 GN=A4U43_C04F18040 PE=3 SV=1	S	Function unknown	WAT1-related protein At4g08300-like isoform X1 [Asparagus officinalis]
c114685.graph_c0	98216	131440	9141	2904.86	2882.54	253.18	2.93228548896578e-198	-3.31964853258355	down	[G]	Carbohydrate transport and metabolism	Molecular Function: hydrolase activity, hydrolyzing O-glycosyl compounds (GO:0004553);; Biological Process: carbohydrate metabolic process (GO:0005975);; Cellular Component: integral component of membrane (GO:0016021);; Molecular Function: transferase activity (GO:0016740);;	K21352|1.3e-255|aof:109824252|K21352 6(G)-fructosyltransferase [EC:2.4.1.243] | (RefSeq) LOW QUALITY PROTEIN: 6(G)-fructosyltransferase-like	[G]	Carbohydrate transport and metabolism	Glycosyl hydrolases family 32 N-terminal domain;; Glycosyl hydrolases family 32 C terminal	Bifunctional 6(G)-fructosyltransferase/2,1-fructan:2,1-fructan 1-fructosyltransferase OS=Allium cepa OX=4679 PE=1 SV=1	Fructan:fructan 6G-fructosyltransferase OS=Allium cepa OX=4679 GN=6G-FFT PE=2 SV=1	G	Carbohydrate transport and metabolism	fructan:fructan 6G-fructosyltransferase [Allium cepa]
c90677.graph_c0	1099	1285	308	128.65	109.96	34.67	1.21779484729832e-09	-1.59525921713581	down	--	--	Molecular Function: protein phosphatase inhibitor activity (GO:0004864);; Biological Process: defense response (GO:0006952);; Biological Process: abscisic acid-activated signaling pathway (GO:0009738);; Molecular Function: abscisic acid binding (GO:0010427);; Molecular Function: signaling receptor activity (GO:0038023);;	--	--	--	Pathogenesis-related protein Bet v 1 family	MLP-like protein 423 OS=Arabidopsis thaliana OX=3702 GN=MLP423 PE=2 SV=1	Bet v I domain OS=Macleaya cordata OX=56857 GN=BVC80_8971g44 PE=4 SV=1	S	Function unknown	MLP-like protein 423 [Elaeis guineensis]
c108558.graph_c0	1772	2682	851	83.26	92.93	38.77	1.60207633157833e-06	-1.044722105301	down	[IQR]	--	Molecular Function: molecular_function (GO:0003674);; Molecular Function: catalytic activity (GO:0003824);; Molecular Function: aldo-keto reductase (NADP) activity (GO:0004033);; Cellular Component: cellular_component (GO:0005575);; Cellular Component: intracellular (GO:0005622);; Cellular Component: obsolete cell (GO:0005623);; Cellular Component: cytoplasm (GO:0005737);; Molecular Function: alc…	K00059|1.6e-112|aof:109832956|K00059 3-oxoacyl-[acyl-carrier protein] reductase [EC:1.1.1.100] | (RefSeq) short-chain type dehydrogenase/reductase-like	[R]	General function prediction only	Enoyl-(Acyl carrier protein) reductase;; short chain dehydrogenase;; KR domain	NADPH-dependent aldehyde reductase-like protein, chloroplastic OS=Arabidopsis thaliana OX=3702 GN=At3g03980 PE=3 SV=1	Uncharacterized protein OS=Asparagus officinalis OX=4686 GN=A4U43_C03F4870 PE=4 SV=1	Q	Secondary metabolites biosynthesis, transport and catabolism	short-chain type dehydrogenase/reductase-like [Asparagus officinalis]
c114655.graph_c0	200	277	47	5.09	5.21	1.16	0.00113375072000277	-1.72590129007535	down	--	--	Cellular Component: integral component of membrane (GO:0016021);;	--	--	--	Mediator complex subunit 25 PTOV activation and synapsin 2	--	Uncharacterized protein OS=Asparagus officinalis OX=4686 GN=A4U43_C07F31320 PE=4 SV=1	--	--	uncharacterized protein LOC109848490 isoform X2 [Asparagus officinalis]
c108121.graph_c0	168	150	363	12.98	8.49	27.1	0.0069654649273474	1.30700266203431	up	[Q]	Secondary metabolites biosynthesis, transport and catabolism	Molecular Function: oxidoreductase activity (GO:0016491);; Molecular Function: metal ion binding (GO:0046872);;	K13229|9.3e-64|sbi:8070754|K13229 2,4-dihydroxy-1,4-benzoxazin-3-one-glucoside dioxygenase [EC:1.14.11.59] | (RefSeq) DIBOA-glucoside dioxygenase BX6	[QR]	--	non-haem dioxygenase in morphine synthesis N-terminal;; 2OG-Fe(II) oxygenase superfamily	1-aminocyclopropane-1-carboxylate oxidase homolog 1 OS=Arabidopsis thaliana OX=3702 GN=At1g06620 PE=2 SV=1	Fe2OG dioxygenase domain-containing protein OS=Asparagus officinalis OX=4686 GN=A4U43_C04F18050 PE=3 SV=1	Q	Secondary metabolites biosynthesis, transport and catabolism	1-aminocyclopropane-1-carboxylate oxidase homolog 1-like [Asparagus officinalis]
c112497.graph_c0	1331	2107	629	48.87	57.23	21.44	7.68061463078397e-06	-1.09520613190185	down	[G]	Carbohydrate transport and metabolism	Cellular Component: integral component of membrane (GO:0016021);;	K08238|5.3e-11|dosa:Os12t0149300-01|K08238 xyloglucan 6-xylosyltransferase [EC:2.4.2.39] | (RefSeq) Os12g0149300; Similar to galactosyl transferase GMA12/MNN10 family protein.	--	--	Glycosyl transferase family 2	Putative glycosyltransferase 7 OS=Arabidopsis thaliana OX=3702 GN=GT7 PE=2 SV=1	ENTH domain-containing protein OS=Asparagus officinalis OX=4686 GN=A4U43_C04F350 PE=4 SV=1	--	--	uncharacterized protein A4U43_C04F350 [Asparagus officinalis]
c110405.graph_c1	136	138	373	4.73	3.74	12.13	0.000837121825218745	1.54647351088914	up	[Q]	Secondary metabolites biosynthesis, transport and catabolism	Molecular Function: oxidoreductase activity (GO:0016491);; Molecular Function: isomerase activity (GO:0016853);;	K09835|3.7e-57|boe:106307135|K09835 prolycopene isomerase [EC:5.2.1.13] | (RefSeq) prolycopene isomerase, chloroplastic	[H]	Coenzyme transport and metabolism	Flavin containing amine oxidoreductase;; NAD(P)-binding Rossmann-like domain;; FAD dependent oxidoreductase;; FAD binding domain;; GDP dissociation inhibitor	Prolycopene isomerase, chloroplastic OS=Daucus carota OX=4039 GN=CRTISO PE=2 SV=1	Carotene isomerase OS=Macleaya cordata OX=56857 GN=BVC80_8469g12 PE=4 SV=1	H	Coenzyme transport and metabolism	prolycopene isomerase, chloroplastic isoform X1 [Elaeis guineensis]
c64623.graph_c0	59	107	273	3.41	4.56	15.27	0.00116058970797887	1.74682478892354	up	--	--	Molecular Function: DNA binding (GO:0003677);; Cellular Component: nucleus (GO:0005634);;	K08869|9.8e-23|cre:CHLREDRAFT_165812|K08869 aarF domain-containing kinase | (RefSeq) predicted protein	--	--	Myb-like DNA-binding domain	Probable transcription factor At5g61620 OS=Arabidopsis thaliana OX=3702 GN=At5g61620 PE=3 SV=1	Transcription factor (Fragment) OS=Lycoris longituba OX=272140 PE=2 SV=1	K	Transcription	probable transcription factor At5g61620 isoform X1 [Asparagus officinalis]
c102882.graph_c0	69	66	319	5.37	3.78	24.03	1.68606755817554e-05	2.16956555926485	up	--	--	--	K20600|1.8e-27|ccav:112529365|K20600 mitogen-activated protein kinase 4 [EC:2.7.11.24] | (RefSeq) mitogen-activated protein kinase 4-like isoform X1	--	--	Essential protein Yae1, N terminal	--	Yae1_N domain-containing protein OS=Asparagus officinalis OX=4686 GN=A4U43_C03F9700 PE=4 SV=1	S	Function unknown	uncharacterized protein LOC109834755 [Asparagus officinalis]
c103689.graph_c0	132	215	732	5.28	6.36	28.4	3.19687038867036e-10	2.23065028398347	up	--	--	Molecular Function: monooxygenase activity (GO:0004497);; Molecular Function: iron ion binding (GO:0005506);; Biological Process: sterol metabolic process (GO:0016125);; Molecular Function: oxidoreductase activity (GO:0016491);; Molecular Function: oxidoreductase activity, acting on paired donors, with incorporation or reduction of molecular oxygen (GO:0016705);; Molecular Function: lyase activit…	K10528|2.0e-164|cic:CICLE_v10014991mg|K10528 hydroperoxide lyase [EC:4.1.2.-] | (RefSeq) hypothetical protein	--	--	Cytochrome P450	Linolenate hydroperoxide lyase, chloroplastic OS=Arabidopsis thaliana OX=3702 GN=CYP74B2 PE=1 SV=1	probable inactive linolenate hydroperoxide lyase OS=Phoenix dactylifera OX=42345 GN=LOC103700822 PE=4 SV=1	Q	Secondary metabolites biosynthesis, transport and catabolism	LOW QUALITY PROTEIN: linolenate hydroperoxide lyase, chloroplastic, partial [Asparagus officinalis]
c99157.graph_c1	67	180	610	2.18	4.53	19.44	1.08898887815277e-07	2.36771390413497	up	[K]	Transcription	Molecular Function: DNA binding (GO:0003677);; Molecular Function: DNA-binding transcription factor activity (GO:0003700);; Biological Process: DNA-templated transcription, initiation (GO:0006352);; Cellular Component: chloroplast (GO:0009507);; Molecular Function: sigma factor activity (GO:0016987);;	K01872|1.1e-153|pvu:PHAVU_007G142900g|K01872 alanyl-tRNA synthetase [EC:6.1.1.7] | (RefSeq) hypothetical protein	--	--	Sigma-70, region 4;; Sigma-70 region 2;; Sigma-70 region 3	RNA polymerase sigma factor sigB OS=Arabidopsis thaliana OX=3702 GN=SIGB PE=2 SV=2	RNA polymerase sigma factor OS=Asparagus officinalis OX=4686 GN=A4U43_C01F11790 PE=3 SV=1	K	Transcription	RNA polymerase sigma factor sigB isoform X1 [Asparagus officinalis]
c91429.graph_c0	407	651	5893	74.05	85.8	1017.76	9.03105879502543e-91	3.72058589495669	up	[C]	Energy production and conversion	Molecular Function: electron transfer activity (GO:0009055);; Cellular Component: chloroplast (GO:0009507);; Molecular Function: metal ion binding (GO:0046872);; Molecular Function: 2 iron, 2 sulfur cluster binding (GO:0051537);;	K02639|5.1e-59|aof:109826078|K02639 ferredoxin | (RefSeq) LOW QUALITY PROTEIN: ferredoxin-like	--	--	2Fe-2S iron-sulfur cluster binding domain	Ferredoxin-1, chloroplastic OS=Arabidopsis thaliana OX=3702 GN=FD1 PE=1 SV=1	Ferredoxin OS=Macleaya cordata OX=56857 GN=BVC80_8551g11 PE=3 SV=1	C	Energy production and conversion	LOW QUALITY PROTEIN: ferredoxin-like [Asparagus officinalis]
c82201.graph_c0	136	261	595	64.92	91.7	271.71	9.96300708025643e-06	1.76002142806989	up	--	--	Molecular Function: RNA binding (GO:0003723);;	K20102|9.2e-17|aof:109832963|K20102 YTH domain-containing family protein | (RefSeq) YTH domain-containing family protein 2-like	--	--	--	--	YTH domain-containing protein OS=Asparagus officinalis OX=4686 GN=A4U43_C03F4960 PE=4 SV=1	O	Posttranslational modification, protein turnover, chaperones	YTH domain-containing family protein 2-like [Asparagus officinalis]
c100578.graph_c0	46	64	234	3.31	3.39	16.28	0.000385804712014448	1.99391883704429	up	--	--	Molecular Function: zinc ion binding (GO:0008270);;	K22733|2.5e-35|cit:102612526|K22733 magnesium transporter | (RefSeq) uncharacterized protein LOC102612526	[R]	General function prediction only	DYW family of nucleic acid deaminases	Pentatricopeptide repeat-containing protein DWY1, chloroplastic OS=Arabidopsis thaliana OX=3702 GN=DYW1 PE=1 SV=1	DYW_deaminase domain-containing protein OS=Asparagus officinalis OX=4686 GN=A4U43_C03F8270 PE=4 SV=1	S	Function unknown	uncharacterized protein A4U43_C03F8270 [Asparagus officinalis]
c104023.graph_c0	582	611	1711	21.77	16.9	62.09	1.43017682861467e-12	1.74608829237486	up	[M]	Cell wall/membrane/envelope biogenesis	Cellular Component: chloroplast thylakoid membrane (GO:0009535);; Biological Process: thylakoid membrane organization (GO:0010027);; Cellular Component: integral component of membrane (GO:0016021);; Molecular Function: protein domain specific binding (GO:0019904);; Molecular Function: membrane insertase activity (GO:0032977);; Cellular Component: protein-containing complex (GO:0032991);; Molecula…	K03217|6.0e-191|egu:105044437|K03217 YidC/Oxa1 family membrane protein insertase | (RefSeq) inner membrane protein PPF-1, chloroplastic	[OU]	--	60Kd inner membrane protein	Inner membrane protein PPF-1, chloroplastic OS=Pisum sativum OX=3888 GN=PPF-1 PE=2 SV=2	Inner membrane protein PPF-1, chloroplastic OS=Ananas comosus OX=4615 GN=ACMD2_15696 PE=3 SV=1	--	--	inner membrane protein PPF-1, chloroplastic-like isoform X2 [Ananas comosus]
c104742.graph_c0	4043	5768	1384	134.66	142.18	44.83	9.43949124709688e-20	-1.49036608324569	down	[H]	Coenzyme transport and metabolism	Molecular Function: glutamate-cysteine ligase activity (GO:0004357);; Biological Process: glutathione biosynthetic process (GO:0006750);;	K01919|2.0e-275|aof:109850880|K01919 glutamate--cysteine ligase [EC:6.3.2.2] | (RefSeq) glutamate--cysteine ligase, chloroplastic	--	--	Glutamate-cysteine ligase family 2(GCS2)	Glutamate--cysteine ligase, chloroplastic OS=Nicotiana tabacum OX=4097 GN=GSH1 PE=2 SV=2	Glutamate--cysteine ligase OS=Asparagus officinalis OX=4686 GN=A4U43_C07F6880 PE=3 SV=1	H	Coenzyme transport and metabolism	glutamate--cysteine ligase, chloroplastic [Asparagus officinalis]
c109107.graph_c1	609	902	1606	30.97	33.82	79.01	1.44975550665257e-08	1.36022302756096	up	--	--	Biological Process: response to acid chemical (GO:0001101);; Molecular Function: molecular_function (GO:0003674);; Molecular Function: nucleic acid binding (GO:0003676);; Molecular Function: DNA binding (GO:0003677);; Molecular Function: DNA-binding transcription factor activity (GO:0003700);; Molecular Function: binding (GO:0005488);; Cellular Component: cellular_component (GO:0005575);; Cellula…	K09338|2.9e-47|aof:109819853|K09338 homeobox-leucine zipper protein | (RefSeq) homeobox-leucine zipper protein HOX6-like	[K]	Transcription	Homeodomain;; Homeobox associated leucine zipper	Homeobox-leucine zipper protein HOX6 OS=Oryza sativa subsp. indica OX=39946 GN=HOX6 PE=2 SV=2	Homeobox-leucine zipper protein HOX6 OS=Ananas comosus OX=4615 GN=ACMD2_10671 PE=4 SV=1	K	Transcription	homeobox-leucine zipper protein HOX6-like [Asparagus officinalis]
c111192.graph_c0	898	1365	26	24.23	27.26	0.68	5.54535708559196e-42	-4.70842618084331	down	[O]	Posttranslational modification, protein turnover, chaperones	Molecular Function: serine-type endopeptidase activity (GO:0004252);;	K15333|1.3e-84|nsy:104224633|K15333 tRNA guanosine-2'-O-methyltransferase [EC:2.1.1.34] | (RefSeq) uncharacterized protein LOC104224633	--	--	Subtilase family;; Fibronectin type-III domain;; PA domain;; Peptidase inhibitor I9	Subtilisin-like protease OS=Petunia hybrida OX=4102 GN=SBT PE=2 SV=1	subtilisin-like protease SBT1.2 OS=Phoenix dactylifera OX=42345 GN=LOC103716669 PE=3 SV=1	O	Posttranslational modification, protein turnover, chaperones	LOW QUALITY PROTEIN: subtilisin-like protease SBT1.2 [Asparagus officinalis]
c97261.graph_c0	1916	2851	343	84.81	93.18	14.74	7.36629145358507e-30	-2.41500196984742	down	[GEPR]	--	Molecular Function: inorganic phosphate transmembrane transporter activity (GO:0005315);; Biological Process: phosphate ion transport (GO:0006817);; Cellular Component: integral component of membrane (GO:0016021);;	K08176|9.1e-228|pda:103719440|K08176 MFS transporter, PHS family, inorganic phosphate transporter | (RefSeq) probable inorganic phosphate transporter 1-8	[P]	Inorganic ion transport and metabolism	Sugar (and other) transporter;; Major Facilitator Superfamily	Probable inorganic phosphate transporter 1-8 OS=Oryza sativa subsp. japonica OX=39947 GN=PHT1-8 PE=2 SV=1	H(+)/Pi cotransporter OS=Phoenix dactylifera OX=42345 GN=LOC103719440 PE=3 SV=1	P	Inorganic ion transport and metabolism	probable inorganic phosphate transporter 1-8 [Phoenix dactylifera]
c108579.graph_c0	1895	2865	881	76	84.93	34.26	2.76083320191396e-07	-1.09052556195211	down	--	--	Cellular Component: integral component of membrane (GO:0016021);;	--	--	--	Late embryogenesis abundant protein	--	uncharacterized protein LOC103703193 OS=Phoenix dactylifera OX=42345 GN=LOC103703193 PE=4 SV=1	--	--	uncharacterized protein LOC103703193 [Phoenix dactylifera]
c53500.graph_c0	2173	3860	1141	172.89	225.73	87.72	6.18324194287964e-06	-1.04258165400046	down	--	--	Molecular Function: enzyme inhibitor activity (GO:0004857);;	K01051|2.4e-08|egr:104419526|K01051 pectinesterase [EC:3.1.1.11] | (RefSeq) pectinesterase-like	--	--	Plant invertase/pectin methylesterase inhibitor	Pectinesterase inhibitor 9 OS=Arabidopsis thaliana OX=3702 GN=PMEI9 PE=2 SV=1	21 kDa protein OS=Dendrobium catenatum OX=906689 GN=MA16_Dca023783 PE=4 SV=1	S	Function unknown	pectinesterase inhibitor 9-like [Phalaenopsis equestris]
c112169.graph_c0	398	666	1036	12.83	15.8	32.34	4.5977219339476e-05	1.22883481314552	up	--	--	--	K14485|4.7e-235|aof:109833242|K14485 transport inhibitor response 1 | (RefSeq) protein AUXIN SIGNALING F-BOX 3-like	[R]	General function prediction only	Transport inhibitor response 1 protein domain;; F-box;; F-box-like	Protein TRANSPORT INHIBITOR RESPONSE 1 OS=Arabidopsis thaliana OX=3702 GN=TIR1 PE=1 SV=2	protein TRANSPORT INHIBITOR RESPONSE 1-like OS=Phoenix dactylifera OX=42345 GN=LOC103714767 PE=4 SV=1	S	Function unknown	protein AUXIN SIGNALING F-BOX 3-like [Asparagus officinalis]
c110071.graph_c1	481	626	1138	24.36	22.78	54.3	1.40481473733201e-06	1.29441227094279	up	--	--	Molecular Function: DNA binding (GO:0003677);;	K09422|1.1e-123|aof:109842684|K09422 transcription factor MYB, plant | (RefSeq) protein rough sheath 2 homolog	[K]	Transcription	Myb-like DNA-binding domain;; Myb-like DNA-binding domain	Transcription factor AS1 OS=Arabidopsis thaliana OX=3702 GN=AS1 PE=1 SV=1	Asymmetric leaves1 OS=Asparagus asparagoides OX=59054 GN=AaAS1 PE=2 SV=1	--	--	asymmetric leaves1 [Asparagus asparagoides]
c106173.graph_c0	543	675	217	23.41	21.5	9.07	0.00175422606027106	-1.1176191157235	down	[P]	Inorganic ion transport and metabolism	Biological Process: sulfur compound metabolic process (GO:0006790);; Molecular Function: 3'(2'),5'-bisphosphate nucleotidase activity (GO:0008441);; Biological Process: phosphatidylinositol phosphorylation (GO:0046854);; Biological Process: inositol phosphate dephosphorylation (GO:0046855);;	K15422|6.8e-170|aof:109824316|K15422 3'(2'), 5'-bisphosphate nucleotidase / inositol polyphosphate 1-phosphatase [EC:3.1.3.7 3.1.3.57] | (RefSeq) SAL1 phosphatase-like isoform X1	[FP]	--	Inositol monophosphatase family	3'(2'),5'-bisphosphate nucleotidase OS=Oryza sativa OX=4530 PE=2 SV=1	3'(2'),5'-bisphosphate nucleotidase OS=Asparagus officinalis OX=4686 GN=A4U43_C09F2520 PE=3 SV=1	--	--	SAL1 phosphatase-like isoform X1 [Asparagus officinalis]
c100062.graph_c1	256	367	1266	13.8	14.22	65.44	4.03029552950652e-16	2.23531827965902	up	[K]	Transcription	--	K07735|1.4e-84|gra:105798148|K07735 putative transcriptional regulator | (RefSeq) hypothetical protein	--	--	Uncharacterized ACR, COG1678	--	uncharacterized protein LOC103707398 isoform X2 OS=Phoenix dactylifera OX=42345 GN=LOC103707398 PE=4 SV=1	S	Function unknown	uncharacterized protein LOC109822830 [Asparagus officinalis]
c95472.graph_c0	535	700	1075	28.81	27.8	56.04	0.000103742361095842	1.06429710346996	up	[R]	General function prediction only	Molecular Function: hydroxyacylglutathione hydrolase activity (GO:0004416);; Biological Process: methylglyoxal catabolic process to D-lactate via S-lactoyl-glutathione (GO:0019243);;	K01069|2.8e-161|aof:109825234|K01069 hydroxyacylglutathione hydrolase [EC:3.1.2.6] | (RefSeq) hydroxyacylglutathione hydrolase 2, mitochondrial-like isoform X1	[R]	General function prediction only	Hydroxyacylglutathione hydrolase C-terminus;; Metallo-beta-lactamase superfamily	Probable hydroxyacylglutathione hydrolase 2, chloroplastic OS=Arabidopsis thaliana OX=3702 GN=GLX2-4 PE=2 SV=1	Lactamase_B domain-containing protein OS=Asparagus officinalis OX=4686 GN=A4U43_C10F14000 PE=3 SV=1	O	Posttranslational modification, protein turnover, chaperones	hydroxyacylglutathione hydrolase 2, mitochondrial-like isoform X1 [Asparagus officinalis]
c96672.graph_c0	694	997	133	94.54	98.94	17.38	7.00231353478624e-13	-2.2252373053211	down	--	--	Cellular Component: nucleosome (GO:0000786);; Molecular Function: DNA binding (GO:0003677);; Cellular Component: nucleus (GO:0005634);; Molecular Function: protein heterodimerization activity (GO:0046982);;	K11251|3.4e-62|pda:103696590|K11251 histone H2A | (RefSeq) histone H2A	[B]	Chromatin structure and dynamics	C-terminus of histone H2A;; Core histone H2A/H2B/H3/H4	Probable histone H2A.5 OS=Oryza sativa subsp. indica OX=39946 GN=OsI_002060 PE=3 SV=1	Histone H2A OS=Hyacinthus orientalis OX=82025 PE=2 SV=1	B	Chromatin structure and dynamics	histone H2A [Hyacinthus orientalis]
c102659.graph_c0	2162	3172	702	125.13	134.99	39.46	2.42722319389545e-15	-1.57545190212467	down	[P]	Inorganic ion transport and metabolism	Molecular Function: peroxidase activity (GO:0004601);; Biological Process: response to oxidative stress (GO:0006979);; Molecular Function: heme binding (GO:0020037);;	K00434|9.1e-133|aof:109851292|K00434 L-ascorbate peroxidase [EC:1.11.1.11] | (RefSeq) L-ascorbate peroxidase 2, cytosolic	--	--	Peroxidase	L-ascorbate peroxidase, cytosolic OS=Pisum sativum OX=3888 GN=APX1 PE=1 SV=2	L-ascorbate peroxidase OS=Elaeis guineensis var. tenera OX=51953 PE=2 SV=1	E	Amino acid transport and metabolism	L-ascorbate peroxidase 2, cytosolic [Asparagus officinalis]
c113099.graph_c0	1019	1440	2596	58.46	68.04	139.49	6.16296957096915e-12	1.35986798993174	up	--	--	Biological Process: reproduction (GO:0000003);; Biological Process: developmental process involved in reproduction (GO:0003006);; Biological Process: multicellular organism development (GO:0007275);; Biological Process: biological_process (GO:0008150);; Biological Process: post-embryonic development (GO:0009791);; Biological Process: flower development (GO:0009908);; Biological Process: vegetativ…	--	--	--	Frigida-like protein;; Retrotransposon gag protein	Truncated FRIGIDA-like protein 1 OS=Arabidopsis thaliana OX=3702 GN=FRL1 PE=3 SV=1	FRIGIDA-like protein OS=Phoenix dactylifera OX=42345 GN=LOC103700864 PE=3 SV=1	T	Signal transduction mechanisms	truncated FRIGIDA-like protein 1 [Phoenix dactylifera]
c100305.graph_c0	10668	16275	5197	970.62	1094.77	468.6	2.62571643974931e-12	-1.04308904529171	down	--	--	Molecular Function: protein kinase activity (GO:0004672);; Molecular Function: ATP binding (GO:0005524);; Cellular Component: integral component of membrane (GO:0016021);;	K13415|2.6e-25|lsv:111882481|K13415 protein brassinosteroid insensitive 1 [EC:2.7.10.1 2.7.11.1] | (RefSeq) systemin receptor SR160-like	--	--	Leucine rich repeat;; Protein tyrosine and serine/threonine kinase;; Protein kinase domain;; Leucine Rich repeats (2 copies);; Leucine Rich Repeat;; Leucine rich repeat N-terminal domain;; Leucine Rich repeat	Probable LRR receptor-like serine/threonine-protein kinase At2g16250 OS=Arabidopsis thaliana OX=3702 GN=At2g16250 PE=1 SV=1	Protein kinase domain-containing protein OS=Asparagus officinalis OX=4686 GN=A4U43_C03F7080 PE=4 SV=1	T	Signal transduction mechanisms	probable LRR receptor-like serine/threonine-protein kinase At2g16250 [Asparagus officinalis]
c107780.graph_c0	293	396	768	9.03	9.03	22.97	1.6599464122504e-05	1.38717238268241	up	[E]	Amino acid transport and metabolism	Cellular Component: integral component of membrane (GO:0016021);; Molecular Function: transmembrane transporter activity (GO:0022857);;	K14638|1.9e-111|cmo:103484420|K14638 solute carrier family 15 (peptide/histidine transporter), member 3/4 | (RefSeq) protein NRT1/ PTR FAMILY 4.6-like	[E]	Amino acid transport and metabolism	POT family	Protein NRT1/ PTR FAMILY 4.4 OS=Arabidopsis thaliana OX=3702 GN=NPF4.4 PE=2 SV=1	Uncharacterized protein OS=Asparagus officinalis OX=4686 GN=A4U43_C10F16520 PE=3 SV=1	E	Amino acid transport and metabolism	protein NRT1/ PTR FAMILY 4.4-like [Asparagus officinalis]
c117018.graph_c0	171	297	22	13.39	19.27	2.05	4.02994631913719e-06	-2.49882872617481	down	--	--	Molecular Function: enzyme inhibitor activity (GO:0004857);; Biological Process: negative regulation of catalytic activity (GO:0043086);;	K01051|5.0e-09|cqi:110708709|K01051 pectinesterase [EC:3.1.1.11] | (RefSeq) probable pectinesterase/pectinesterase inhibitor 21	--	--	Plant invertase/pectin methylesterase inhibitor	Pectinesterase inhibitor 10 OS=Arabidopsis thaliana OX=3702 GN=PMEI10 PE=2 SV=1	PMEI domain-containing protein OS=Musa acuminata subsp. malaccensis OX=214687 PE=4 SV=1	S	Function unknown	PREDICTED: 21 kDa protein-like [Musa acuminata subsp. malaccensis]
c95751.graph_c0	109	247	4	13.28	19.85	0.45	5.81111386494492e-08	-3.36185022916344	down	[G]	Carbohydrate transport and metabolism	Molecular Function: monooxygenase activity (GO:0004497);; Cellular Component: chloroplast (GO:0009507);; Biological Process: photorespiration (GO:0009853);; Biological Process: carbon fixation (GO:0015977);; Biological Process: photosynthesis (GO:0015979);; Molecular Function: ribulose-bisphosphate carboxylase activity (GO:0016984);;	K01602|1.2e-85|ccav:112512064|K01602 ribulose-bisphosphate carboxylase small chain [EC:4.1.1.39] | (RefSeq) ribulose bisphosphate carboxylase small chain, chloroplastic	--	--	Ribulose bisphosphate carboxylase, small chain;; Ribulose-1,5-bisphosphate carboxylase small subunit	Ribulose bisphosphate carboxylase small chain, chloroplastic OS=Lactuca sativa OX=4236 GN=RBCS PE=2 SV=1	Ribulose bisphosphate carboxylase small chain OS=Artemisia annua OX=35608 GN=CTI12_AA498540 PE=3 SV=1	E	Amino acid transport and metabolism	Ribulose-1,5-bisphosphate carboxylase small subunit, N-terminal [Artemisia annua]
c91844.graph_c0	318	400	725	21.94	20.18	48.96	0.000154932674835786	1.24588368515637	up	[C]	Energy production and conversion	Molecular Function: NADH dehydrogenase (ubiquinone) activity (GO:0008137);; Molecular Function: quinone binding (GO:0048038);; Molecular Function: 4 iron, 4 sulfur cluster binding (GO:0051539);;	K05582|6.1e-158|mtr:MTR_0002s0630|K05582 NAD(P)H-quinone oxidoreductase subunit K [EC:7.1.1.2] | (RefSeq) NADH-quinone oxidoreductase protein	[C]	Energy production and conversion	NADH ubiquinone oxidoreductase, 20 Kd subunit;; Respiratory-chain NADH dehydrogenase, 30 Kd subunit;; NADH-ubiquinone/plastoquinone oxidoreductase, chain 3	NAD(P)H-quinone oxidoreductase subunit K, chloroplastic OS=Liriodendron tulipifera OX=3415 GN=ndhK PE=3 SV=2	Uncharacterized protein OS=Gossypium darwinii OX=34276 GN=ES288_A09G127400v1 PE=3 SV=1	C	Energy production and conversion	hypothetical protein CMV_014057 [Castanea mollissima]
c101429.graph_c0	175	257	1038	15.17	16.36	86.9	8.58435461897718e-16	2.44319717008619	up	--	--	--	--	--	--	--	Uncharacterized protein At4g14100 OS=Arabidopsis thaliana OX=3702 GN=At4g14100 PE=2 SV=1	uncharacterized protein At4g14100-like OS=Phoenix dactylifera OX=42345 GN=LOC103712387 PE=4 SV=1	--	--	uncharacterized protein At4g14100 [Elaeis guineensis]
c84778.graph_c0	96	120	13	6.4	5.95	0.85	0.00636635925252671	-1.9028478607775	down	--	--	Molecular Function: ubiquitin-protein transferase activity (GO:0004842);;	--	--	--	--	U-box domain-containing protein 27 OS=Arabidopsis thaliana OX=3702 GN=PUB27 PE=2 SV=1	RING-type E3 ubiquitin transferase OS=Dendrobium catenatum OX=906689 GN=PUB27 PE=4 SV=1	G	Carbohydrate transport and metabolism	LOW QUALITY PROTEIN: U-box domain-containing protein 27-like [Asparagus officinalis]
c106249.graph_c0	4158	5822	13967	214.31	221.36	697	2.29241808790069e-40	1.77694960675074	up	--	--	Molecular Function: nucleic acid binding (GO:0003676);; Cellular Component: nucleus (GO:0005634);; Biological Process: transcription, DNA-templated (GO:0006351);; Biological Process: regulation of transcription, DNA-templated (GO:0006355);; Molecular Function: zinc ion binding (GO:0008270);;	K03145|6.3e-148|aof:109842736|K03145 transcription elongation factor S-II | (RefSeq) transcription elongation factor TFIIS-like	[K]	Transcription	Transcription factor S-II (TFIIS), central domain;; Transcription factor S-II (TFIIS);; TFIIS helical bundle-like domain	Transcription elongation factor TFIIS OS=Arabidopsis thaliana OX=3702 GN=TFIIS PE=1 SV=1	Uncharacterized protein OS=Asparagus officinalis OX=4686 GN=A4U43_C05F5590 PE=4 SV=1	K	Transcription	transcription elongation factor TFIIS-like [Asparagus officinalis]
c96771.graph_c0	520	737	208	71.41	76.74	27.68	0.000629414699208665	-1.20664863766155	down	[CI]	--	Cellular Component: integral component of membrane (GO:0016021);; Molecular Function: heme binding (GO:0020037);; Molecular Function: metal ion binding (GO:0046872);;	K23490|3.8e-57|aof:109839557|K23490 cytochrome b5 | (RefSeq) cytochrome b5	[C]	Energy production and conversion	Cytochrome b5-like Heme/Steroid binding domain	Cytochrome b5 isoform E OS=Arabidopsis thaliana OX=3702 GN=CYTB5-E PE=1 SV=2	Cytochrome b5 heme-binding domain-containing protein OS=Asparagus officinalis OX=4686 GN=A4U43_C04F33890 PE=3 SV=1	C	Energy production and conversion	cytochrome b5 [Asparagus officinalis]
c97529.graph_c0	1	1	161	0.13	0.1	20.73	2.22295543718959e-11	4.39645631097035	up	[C]	Energy production and conversion	Molecular Function: electron transfer activity (GO:0009055);; Molecular Function: iron-sulfur cluster binding (GO:0051536);;	--	--	--	2Fe-2S iron-sulfur cluster binding domain	Photosynthetic NDH subunit of subcomplex B 3, chloroplastic OS=Arabidopsis thaliana OX=3702 GN=PNSB3 PE=2 SV=1	photosynthetic NDH subunit of subcomplex B 3, chloroplastic isoform X1 OS=Phoenix dactylifera OX=42345 GN=LOC103717288 PE=4 SV=1	C	Energy production and conversion	photosynthetic NDH subunit of subcomplex B 3, chloroplastic [Elaeis guineensis]
c106131.graph_c0	1395	1993	573	33.77	35.73	13.49	1.31426498330746e-07	-1.21676085017756	down	[G]	Carbohydrate transport and metabolism	Molecular Function: hydrolase activity, hydrolyzing O-glycosyl compounds (GO:0004553);; Molecular Function: xylan 1,4-beta-xylosidase activity (GO:0009044);; Cellular Component: plant-type cell wall (GO:0009505);; Biological Process: arabinan catabolic process (GO:0031222);; Biological Process: xylan catabolic process (GO:0045493);; Molecular Function: alpha-L-arabinofuranosidase activity (GO:004…	K15920|9.7e-222|gra:105780678|K15920 xylan 1,4-beta-xylosidase [EC:3.2.1.37] | (RefSeq) probable beta-D-xylosidase 5	--	--	Glycosyl hydrolase family 3 C-terminal domain;; Glycosyl hydrolase family 3 N terminal domain;; Fibronectin type III-like domain	Probable beta-D-xylosidase 6 OS=Arabidopsis thaliana OX=3702 GN=BXL6 PE=2 SV=1	probable beta-D-xylosidase 6 OS=Phoenix dactylifera OX=42345 GN=LOC103712100 PE=3 SV=1	G	Carbohydrate transport and metabolism	probable beta-D-xylosidase 6 [Elaeis guineensis]
c117099.graph_c0	987	1150	2091	77.34	81.2	158.14	7.29243845535865e-09	1.23306583041278	up	[O]	Posttranslational modification, protein turnover, chaperones	Cellular Component: nucleus (GO:0005634);; Biological Process: transcription, DNA-templated (GO:0006351);;	K14721|2.5e-58|aof:109845884|K14721 DNA-directed RNA polymerase III subunit RPC5 | (RefSeq) DNA-directed RNA polymerase III subunit RPC5-like isoform X1	[O]	Posttranslational modification, protein turnover, chaperones	Sin-like protein conserved region	Probable starch synthase 4, chloroplastic/amyloplastic OS=Arabidopsis thaliana OX=3702 GN=SS4 PE=1 SV=1	Uncharacterized protein OS=Asparagus officinalis OX=4686 GN=A4U43_C01F1390 PE=4 SV=1	K	Transcription	DNA-directed RNA polymerase III subunit RPC5-like isoform X1 [Asparagus officinalis]
c104665.graph_c0	729	929	124	28.71	27	4.72	9.365125682416e-14	-2.30335078520239	down	[G]	Carbohydrate transport and metabolism	Molecular Function: hydrolase activity, hydrolyzing O-glycosyl compounds (GO:0004553);; Biological Process: carbohydrate metabolic process (GO:0005975);;	K01181|4.4e-77|nta:107811288|K01181 endo-1,4-beta-xylanase [EC:3.2.1.8] | (RefSeq) probable endo-1,4-beta-xylanase C	--	--	Glycosyl hydrolase family 10	Endo-1,4-beta-xylanase 5-like OS=Arabidopsis thaliana OX=3702 GN=At4g33820 PE=2 SV=1	GH10 domain-containing protein OS=Asparagus officinalis OX=4686 GN=A4U43_C10F16500 PE=3 SV=1	G	Carbohydrate transport and metabolism	uncharacterized protein LOC109825783 [Asparagus officinalis]
c78097.graph_c2	536	795	1122	15.28	16.78	31.05	0.000199089168809414	1.02961095405806	up	--	--	Molecular Function: cyclase activity (GO:0009975);; Cellular Component: integral component of membrane (GO:0016021);; Biological Process: sesquiterpene biosynthetic process (GO:0051762);;	--	--	--	Protein of unknown function (DUF2985);; PLAC8 family	--	uncharacterized protein LOC103714386 OS=Phoenix dactylifera OX=42345 GN=LOC103714386 PE=4 SV=1	S	Function unknown	uncharacterized protein LOC109821894, partial [Asparagus officinalis]
c107941.graph_c1	313	429	80	12.16	12.32	3.01	9.40287981337166e-05	-1.71002031297241	down	[IQ]	--	Molecular Function: 4-coumarate-CoA ligase activity (GO:0016207);;	K01904|1.9e-202|egu:105053813|K01904 4-coumarate--CoA ligase [EC:6.2.1.12] | (RefSeq) probable 4-coumarate--CoA ligase 2	[I]	Lipid transport and metabolism	AMP-binding enzyme;; AMP-binding enzyme C-terminal domain	4-coumarate-CoA ligase 2 OS=Narcissus pseudonarcissus OX=39639 GN=4CL2 PE=2 SV=1	4-coumarate-CoA ligase 1 OS=Narcissus papyraceus OX=54854 GN=4CL1 PE=2 SV=1	I	Lipid transport and metabolism	4-coumarate-CoA ligase 1 [Narcissus papyraceus]
c109768.graph_c0	222	282	58	15.9	15.16	3.97	0.00266045351047629	-1.56468210340099	down	--	--	Molecular Function: UDP-glycosyltransferase activity (GO:0008194);; Cellular Component: intracellular membrane-bounded organelle (GO:0043231);;	K23154|5.9e-83|egu:105060740|K23154 2-hydroxyflavanone C-glucosyltransferase [EC:2.4.1.360] | (RefSeq) UDP-glucose:2-hydroxyflavanone C-glucosyltransferase-like	[GC]	--	UDP-glucoronosyl and UDP-glucosyl transferase	UDP-glucose:2-hydroxyflavanone C-glucosyltransferase OS=Oryza sativa subsp. japonica OX=39947 GN=CGT PE=3 SV=1	Glycosyltransferase OS=Phoenix dactylifera OX=42345 GN=LOC103716468 PE=3 SV=1	--	--	UDP-glucose:2-hydroxyflavanone C-glucosyltransferase-like [Elaeis guineensis]
c93621.graph_c1	22	30	175	4.71	4.64	35.69	0.000174017891507247	2.35344716346418	up	--	--	Cellular Component: photosystem II (GO:0009523);; Biological Process: photosynthesis (GO:0015979);; Cellular Component: integral component of membrane (GO:0016021);; Molecular Function: manganese ion binding (GO:0030145);;	K02723|8.4e-37|aof:109836713|K02723 photosystem II PsbY protein | (RefSeq) photosystem II core complex proteins psbY, chloroplastic	--	--	Photosystem II protein Y (PsbY)	Photosystem II core complex proteins psbY, chloroplastic OS=Spinacia oleracea OX=3562 GN=PSBY PE=1 SV=2	Uncharacterized protein OS=Arachis hypogaea OX=3818 GN=Ahy_B10g101750 PE=3 SV=1	S	Function unknown	photosystem II core complex proteins psbY, chloroplastic [Pistacia vera]
c117917.graph_c0	305	395	608	10.59	10.14	20.48	0.0038798683861187	1.03702558505425	up	[S]	Function unknown	--	--	[O]	Posttranslational modification, protein turnover, chaperones	ATP-dependent protease La (LON) substrate-binding domain;; Zinc finger, C3HC4 type (RING finger);; Tetratricopeptide repeat;; Ring finger domain;; zinc finger of C3HC4-type, RING;; Zinc finger, C3HC4 type (RING finger);; Zinc finger, C3HC4 type (RING finger)	--	Peroxisome biogenesis factor 10 OS=Apostasia shenzhenica OX=1088818 GN=PEX10 PE=4 SV=1	O	Posttranslational modification, protein turnover, chaperones	LON peptidase N-terminal domain and RING finger protein 1 isoform X1 [Asparagus officinalis]
c112528.graph_c0	1165	1562	421	31.87	31.61	11.18	4.86258520121318e-08	-1.34404614315653	down	[V]	Defense mechanisms	Cellular Component: integral component of membrane (GO:0016021);; Biological Process: transmembrane transport (GO:0055085);;	--	--	--	Voltage-dependent anion channel	S-type anion channel SLAH3 OS=Arabidopsis thaliana OX=3702 GN=SLAH3 PE=1 SV=1	S-type anion channel SLAH2-like isoform X1 OS=Phoenix dactylifera OX=42345 GN=LOC103715998 PE=3 SV=1	S	Function unknown	LOW QUALITY PROTEIN: S-type anion channel SLAH2-like [Elaeis guineensis]
c93039.graph_c0	39	93	500	2.99	5.24	37.03	4.34016609049599e-10	2.86661867711688	up	--	--	Biological Process: immune system process (GO:0002376);; Biological Process: regulation of immune system process (GO:0002682);; Biological Process: negative regulation of immune system process (GO:0002683);; Biological Process: positive regulation of immune system process (GO:0002684);; Molecular Function: molecular_function (GO:0003674);; Molecular Function: nucleic acid binding (GO:0003676);; M…	K12191|6.9e-11|cmax:111497397|K12191 charged multivesicular body protein 2A | (RefSeq) vacuolar protein sorting-associated protein 2 homolog 2-like	--	--	LSD1 zinc finger	Protein LSD1 OS=Oryza sativa subsp. japonica OX=39947 GN=LSD1 PE=2 SV=1	Uncharacterized protein OS=Amborella trichopoda OX=13333 GN=AMTR_s00149p00075900 PE=4 SV=1	S	Function unknown	PREDICTED: uncharacterized protein LOC105765014 isoform X2 [Gossypium raimondii]
c114861.graph_c4	525	988	1437	30.33	41.95	79.8	3.07670783758428e-05	1.20825350762328	up	[U]	Intracellular trafficking, secretion, and vesicular transport	Molecular Function: GTP binding (GO:0005525);;	K07952|2.1e-97|aof:109845326|K07952 ADP-ribosylation factor related protein 1 | (RefSeq) ADP-ribosylation factor-related protein 1	[U]	Intracellular trafficking, secretion, and vesicular transport	ADP-ribosylation factor family;; Ras family;; Ras of Complex, Roc, domain of DAPkinase;; 50S ribosome-binding GTPase;; Gtr1/RagA G protein conserved region;; Signal recognition particle receptor beta subunit	ADP-ribosylation factor 1 OS=Oryza sativa subsp. japonica OX=39947 GN=Os01g0813400 PE=2 SV=3	ADP-ribosylation factor-related protein 1 OS=Ananas comosus OX=4615 GN=ACMD2_21309 PE=3 SV=1	U	Intracellular trafficking, secretion, and vesicular transport	ADP-ribosylation factor-related protein 1 [Elaeis guineensis]
c116541.graph_c0	763	1027	2526	16.5	16.44	53.04	1.72815581087249e-18	1.76291451998774	up	--	--	Biological Process: reproduction (GO:0000003);; Cellular Component: ubiquitin ligase complex (GO:0000151);; Cellular Component: nuclear ubiquitin ligase complex (GO:0000152);; Biological Process: developmental process involved in reproduction (GO:0003006);; Molecular Function: protein binding (GO:0005515);; Cellular Component: cellular_component (GO:0005575);; Cellular Component: intracellular (G…	K03350|0.0e+00|aof:109833413|K03350 anaphase-promoting complex subunit 3 | (RefSeq) cell division cycle protein 27 homolog B	[D]	Cell cycle control, cell division, chromosome partitioning	Tetratricopeptide repeat;; Tetratricopeptide repeat;; Tetratricopeptide repeat;; Tetratricopeptide repeat;; Anaphase-promoting complex, cyclosome, subunit 3;; TPR repeat;; Tetratricopeptide repeat;; Tetratricopeptide repeat;; Tetratricopeptide repeat;; Tetratricopeptide repeat;; Tetratricopeptide repeat	Cell division cycle protein 27 homolog B OS=Arabidopsis thaliana OX=3702 GN=CDC27B PE=1 SV=1	Uncharacterized protein OS=Asparagus officinalis OX=4686 GN=A4U43_C03F10820 PE=4 SV=1	D	Cell cycle control, cell division, chromosome partitioning	cell division cycle protein 27 homolog B [Asparagus officinalis]
c111769.graph_c0	917	1265	1842	84.51	86.02	165.17	2.39286931226771e-06	1.03866614868132	up	--	--	Cellular Component: Golgi membrane (GO:0000139);; Biological Process: intracellular protein transport (GO:0006886);; Biological Process: retrograde vesicle-mediated transport, Golgi to endoplasmic reticulum (GO:0006890);; Biological Process: intra-Golgi vesicle-mediated transport (GO:0006891);; Cellular Component: COPI vesicle coat (GO:0030126);;	--	--	--	Clathrin adaptor complex small chain	--	Coatomer subunit zeta OS=Zostera marina OX=29655 GN=ZOSMA_330G00070 PE=3 SV=1	--	--	uncharacterized protein LOC109822880 [Asparagus officinalis]
c85883.graph_c0	326	489	106	28.17	31.03	8.84	0.000569724607331169	-1.4757288247692	down	--	--	Molecular Function: electron transfer activity (GO:0009055);; Cellular Component: integral component of membrane (GO:0016021);;	--	--	--	Plastocyanin-like domain	Early nodulin-like protein 2 OS=Arabidopsis thaliana OX=3702 GN=At4g27520 PE=1 SV=1	Putative cold-regulated protein OS=Allium sativum OX=4682 PE=2 SV=1	S	Function unknown	putative cold-regulated protein [Allium sativum]
c98927.graph_c0	379	521	1122	42.64	42.88	121.57	1.31352142545569e-08	1.56130802082035	up	[O]	Posttranslational modification, protein turnover, chaperones	Biological Process: protein catabolic process (GO:0030163);;	K06891|2.7e-76|aof:109850112|K06891 ATP-dependent Clp protease adaptor protein ClpS | (RefSeq) ATP-dependent Clp protease adapter protein CLPS1, chloroplastic	--	--	ATP-dependent Clp protease adaptor protein ClpS	ATP-dependent Clp protease adapter protein CLPS1, chloroplastic OS=Arabidopsis thaliana OX=3702 GN=CPLS1 PE=1 SV=1	ClpS domain-containing protein OS=Asparagus officinalis OX=4686 GN=A4U43_C07F36860 PE=3 SV=1	S	Function unknown	ATP-dependent Clp protease adapter protein CLPS1, chloroplastic [Asparagus officinalis]
c101155.graph_c0	178	245	16	11.7	11.82	1.01	9.73811636199897e-07	-2.70807760817014	down	[IQR]	--	--	K09841|3.8e-74|soe:110784079|K09841 xanthoxin dehydrogenase [EC:1.1.1.288] | (RefSeq) xanthoxin dehydrogenase-like	[R]	General function prediction only	Enoyl-(Acyl carrier protein) reductase;; short chain dehydrogenase;; KR domain	Secoisolariciresinol dehydrogenase (Fragment) OS=Forsythia intermedia OX=55183 PE=1 SV=1	Uncharacterized protein OS=Asparagus officinalis OX=4686 GN=A4U43_C09F1030 PE=4 SV=1	Q	Secondary metabolites biosynthesis, transport and catabolism	momilactone A synthase-like isoform X2 [Asparagus officinalis]
c107850.graph_c0	622	741	33	23.68	21.27	1.22	1.69607977656399e-23	-3.70642826772472	down	--	--	Molecular Function: monooxygenase activity (GO:0004497);; Molecular Function: iron ion binding (GO:0005506);; Molecular Function: oxidoreductase activity, acting on paired donors, with incorporation or reduction of molecular oxygen (GO:0016705);; Molecular Function: heme binding (GO:0020037);;	K01723|3.2e-177|mus:103993834|K01723 hydroperoxide dehydratase [EC:4.2.1.92] | (RefSeq) allene oxide synthase 2-like	--	--	Cytochrome P450	Allene oxide synthase 2 OS=Oryza sativa subsp. japonica OX=39947 GN=CYP74A2 PE=2 SV=2	Uncharacterized protein OS=Ensete ventricosum OX=4639 GN=GW17_00018249 PE=4 SV=1	C	Energy production and conversion	PREDICTED: allene oxide synthase 2-like [Musa acuminata subsp. malaccensis]
c79358.graph_c0	243	346	13	88.23	89.1	4.44	1.71036738110809e-11	-3.41377169024963	down	--	--	Biological Process: lipid transport (GO:0006869);; Molecular Function: lipid binding (GO:0008289);; Cellular Component: membrane (GO:0016020);;	--	--	--	--	Non-specific lipid-transfer protein OS=Spinacia oleracea OX=3562 PE=1 SV=2	Non-specific lipid-transfer protein OS=Phoenix dactylifera OX=42345 GN=LOC103713415 PE=3 SV=1	G	Carbohydrate transport and metabolism	non-specific lipid-transfer protein 1-like [Phoenix dactylifera]
c87282.graph_c2	1398	2279	292	70.27	84.57	14.24	2.2143938342781e-20	-2.25060721134338	down	[G]	Carbohydrate transport and metabolism	Molecular Function: hydrolase activity, hydrolyzing O-glycosyl compounds (GO:0004553);; Biological Process: carbohydrate metabolic process (GO:0005975);;	K05349|4.4e-213|aof:109843897|K05349 beta-glucosidase [EC:3.2.1.21] | (RefSeq) uncharacterized protein LOC109843897	--	--	Glycosyl hydrolase family 3 N terminal domain	Beta-xylosidase/alpha-L-arabinofuranosidase 2 OS=Medicago sativa subsp. varia OX=36902 GN=Xyl2 PE=2 SV=1	Uncharacterized protein OS=Asparagus officinalis OX=4686 GN=A4U43_C05F16790 PE=3 SV=1	G	Carbohydrate transport and metabolism	uncharacterized protein LOC109843897 [Asparagus officinalis]
c92943.graph_c0	3542	5682	1304	670.51	778.65	235.66	2.07603249660647e-15	-1.47121740978235	down	--	--	Cellular Component: cellular_component (GO:0005575);; Cellular Component: cell wall (GO:0005618);; Cellular Component: intracellular (GO:0005622);; Cellular Component: obsolete cell (GO:0005623);; Cellular Component: cytoplasm (GO:0005737);; Cellular Component: plant-type cell wall (GO:0009505);; Cellular Component: external encapsulating structure (GO:0030312);; Cellular Component: obsolete intr…	K03860|3.6e-09|nnu:104608881|K03860 phosphatidylinositol N-acetylglucosaminyltransferase subunit Q | (RefSeq) N-acetylglucosaminyl-phosphatidylinositol biosynthetic protein gpi1-like	--	--	Gibberellin regulated protein	Snakin-1 OS=Solanum tuberosum OX=4113 GN=SN1 PE=1 SV=1	Uncharacterized protein OS=Asparagus officinalis OX=4686 GN=A4U43_C07F29850 PE=3 SV=1	S	Function unknown	peamaclein-like [Asparagus officinalis]
c93561.graph_c0	623	1035	245	51.35	62.66	19.49	3.38871109494956e-05	-1.35553754620361	down	[K]	Transcription	Molecular Function: nucleic acid binding (GO:0003676);; Molecular Function: zinc ion binding (GO:0008270);;	K09250|2.7e-33|mus:103983220|K09250 cellular nucleic acid-binding protein | (RefSeq) glycine-rich protein 2	[J]	Translation, ribosomal structure and biogenesis	'Cold-shock' DNA-binding domain;; Zinc knuckle	Glycine-rich protein 2 OS=Nicotiana sylvestris OX=4096 GN=GRP-2 PE=2 SV=1	Uncharacterized protein OS=Zea mays OX=4577 PE=2 SV=1	J	Translation, ribosomal structure and biogenesis	PREDICTED: glycine-rich protein 2 [Musa acuminata subsp. malaccensis]
c113798.graph_c0	119	262	31	5.18	10.44	1.48	0.00351801174575577	-1.79041877845125	down	--	--	Molecular Function: NAD+ ADP-ribosyltransferase activity (GO:0003950);;	--	--	--	RCD1-SRO-TAF4 (RST) plant domain	Probable inactive poly [ADP-ribose] polymerase SRO2 OS=Arabidopsis thaliana OX=3702 GN=SRO2 PE=1 SV=1	PARP catalytic domain-containing protein OS=Asparagus officinalis OX=4686 GN=A4U43_C04F10320 PE=4 SV=1	S	Function unknown	probable inactive poly [ADP-ribose] polymerase SRO3 [Asparagus officinalis]
c117265.graph_c2	2085	3332	6288	124.95	152.25	390.52	3.26621092200697e-18	1.51116053879089	up	--	--	Molecular Function: transcription coregulator activity (GO:0003712);; Biological Process: regulation of transcription by RNA polymerase II (GO:0006357);; Cellular Component: mediator complex (GO:0016592);;	K15164|0.0e+00|aof:109833757|K15164 mediator of RNA polymerase II transcription subunit 13 | (RefSeq) mediator of RNA polymerase II transcription subunit 13	[I]	Lipid transport and metabolism	MID domain of medPIWI;; Mediator complex subunit 13 C-terminal domain	Mediator of RNA polymerase II transcription subunit 13 OS=Arabidopsis thaliana OX=3702 GN=MED13 PE=1 SV=1	Mediator of RNA polymerase II transcription subunit 13 OS=Asparagus officinalis OX=4686 GN=A4U43_C03F15350 PE=3 SV=1	K	Transcription	mediator of RNA polymerase II transcription subunit 13 [Asparagus officinalis]
c105233.graph_c0	370	543	1177	15.86	17.23	48.8	3.94958818103082e-09	1.61277601495833	up	[S]	Function unknown	--	--	[O]	Posttranslational modification, protein turnover, chaperones	ATP-dependent protease La (LON) substrate-binding domain	--	ATP-dependent peptidase, putative OS=Ricinus communis OX=3988 GN=RCOM_1595980 PE=4 SV=1	O	Posttranslational modification, protein turnover, chaperones	uncharacterized protein LOC109837790 [Asparagus officinalis]
c86786.graph_c0	251	258	613	50.8	37.74	118.3	9.40287981337166e-05	1.44670838452701	up	--	--	--	--	--	--	PLATZ transcription factor	--	Uncharacterized protein OS=Glycine soja OX=3848 GN=D0Y65_021798 PE=4 SV=1	S	Function unknown	uncharacterized protein LOC114423003 [Glycine soja]
c92270.graph_c0	55	67	534	3.09	2.7	28.74	1.07300402457981e-13	3.08263315096743	up	[E]	Amino acid transport and metabolism	Molecular Function: 4-hydroxy-tetrahydrodipicolinate reductase (GO:0008839);; Biological Process: lysine biosynthetic process via diaminopimelate (GO:0009089);;	K16908|1.8e-139|aof:109826326|K16908 chloroplast NAD(P)H dehydrogenase [EC:1.6.99.-] | (RefSeq) dihydrodipicolinate reductase-like protein CRR1, chloroplastic isoform X1	--	--	Dihydrodipicolinate reductase, N-terminus;; Dihydrodipicolinate reductase, C-terminus	Dihydrodipicolinate reductase-like protein CRR1, chloroplastic OS=Arabidopsis thaliana OX=3702 GN=DAPB3 PE=2 SV=1	Uncharacterized protein OS=Asparagus officinalis OX=4686 GN=A4U43_C10F9660 PE=3 SV=1	E	Amino acid transport and metabolism	dihydrodipicolinate reductase-like protein CRR1, chloroplastic isoform X1 [Asparagus officinalis]
c113158.graph_c0	4368	7289	14663	167.86	207.05	546.38	1.74449527771162e-23	1.63199119263223	up	[J]	Translation, ribosomal structure and biogenesis	Molecular Function: translation release factor activity (GO:0003747);;	K03265|3.2e-245|aof:109833703|K03265 peptide chain release factor subunit 1 | (RefSeq) eukaryotic peptide chain release factor subunit 1-3-like	[J]	Translation, ribosomal structure and biogenesis	eRF1 domain 2;; eRF1 domain 3;; eRF1 domain 1	Eukaryotic peptide chain release factor subunit 1-3 OS=Arabidopsis thaliana OX=3702 GN=ERF1-3 PE=1 SV=1	eRF1_1 domain-containing protein OS=Asparagus officinalis OX=4686 GN=A4U43_C03F14550 PE=3 SV=1	J	Translation, ribosomal structure and biogenesis	eukaryotic peptide chain release factor subunit 1-3-like [Asparagus officinalis]
c110295.graph_c0	1989	2833	566	112.92	117.78	30.55	1.08540930549069e-17	-1.73735695886621	down	[HC]	--	Molecular Function: FAD binding (GO:0071949);;	K09838|9.8e-16|fve:101306850|K09838 zeaxanthin epoxidase [EC:1.14.15.21] | (RefSeq) zeaxanthin epoxidase, chloroplastic-like	[CR]	--	FAD binding domain;; Lycopene cyclase protein;; FAD dependent oxidoreductase;; FAD binding domain;; NAD(P)-binding Rossmann-like domain	Monooxygenase 2 OS=Arabidopsis thaliana OX=3702 GN=MO2 PE=2 SV=1	FAD_binding_3 domain-containing protein OS=Asparagus officinalis OX=4686 GN=A4U43_C04F33590 PE=4 SV=1	C	Energy production and conversion	uncharacterized protein LOC109839532 [Asparagus officinalis]
c112752.graph_c0	4118	5710	1432	108.47	113.26	37.07	2.17563771647209e-19	-1.44772652751156	down	[ER]	--	Molecular Function: iron ion binding (GO:0005506);; Biological Process: glutamate biosynthetic process (GO:0006537);; Molecular Function: FMN binding (GO:0010181);; Molecular Function: glutamate synthase (NADH) activity (GO:0016040);; Molecular Function: flavin adenine dinucleotide binding (GO:0050660);; Molecular Function: 3 iron, 4 sulfur cluster binding (GO:0051538);;	K00264|0.0e+00|aof:109840747|K00264 glutamate synthase (NADH) [EC:1.4.1.14] | (RefSeq) glutamate synthase 1 [NADH], chloroplastic isoform X1	[E]	Amino acid transport and metabolism	GXGXG motif;; Pyridine nucleotide-disulphide oxidoreductase;; Dihydroprymidine dehydrogenase domain II, 4Fe-4S cluster;; NAD(P)-binding Rossmann-like domain;; Pyridine nucleotide-disulphide oxidoreductase;; FAD dependent oxidoreductase;; FAD dependent oxidoreductase;; Pyridine nucleotide-disulphide oxidoreductase;; Flavin containing amine oxidoreductase;; FAD binding domain	Glutamate synthase 1 [NADH], chloroplastic OS=Arabidopsis thaliana OX=3702 GN=GLT1 PE=1 SV=2	Glutamine amidotransferase type-2 domain-containing protein OS=Asparagus officinalis OX=4686 GN=A4U43_C05F28330 PE=3 SV=1	E	Amino acid transport and metabolism	glutamate synthase 1 [NADH], chloroplastic isoform X1 [Asparagus officinalis]
c117453.graph_c1	3062	4295	9469	240.33	255.61	757.14	2.28603203946798e-31	1.65538743766563	up	[H]	Coenzyme transport and metabolism	Cellular Component: cellular_component (GO:0005575);; Cellular Component: intracellular (GO:0005622);; Cellular Component: obsolete cell (GO:0005623);; Cellular Component: cytoplasm (GO:0005737);; Cellular Component: cytosol (GO:0005829);; Cellular Component: obsolete intracellular part (GO:0044424);; Cellular Component: obsolete cytoplasmic part (GO:0044444);; Cellular Component: obsolete cell p…	K20896|1.5e-87|pda:103724035|K20896 formylaminopyrimidine deformylase / aminopyrimidine aminohydrolase [EC:3.5.1.- 3.5.99.-] | (RefSeq) bifunctional TENA2 protein	--	--	TENA/THI-4/PQQC family;; CP12 domain	Bifunctional TENA2 protein OS=Zea mays OX=4577 GN=TENA2 PE=1 SV=1	Bifunctional TENA2 protein OS=Ananas comosus OX=4615 GN=ACMD2_11030 PE=4 SV=1	K	Transcription	Bifunctional TENA2 protein [Ananas comosus]
c86725.graph_c0	135	193	434	14.83	15.51	45.98	0.000237166293453207	1.56135669280059	up	--	--	Cellular Component: integral component of membrane (GO:0016021);;	--	--	--	--	--	Uncharacterized protein OS=Musa acuminata subsp. malaccensis OX=214687 GN=103979083 PE=4 SV=1	--	--	PREDICTED: uncharacterized protein LOC103979083 [Musa acuminata subsp. malaccensis]
c103440.graph_c1	314	369	80	12.77	10.95	3.08	0.000418245054506933	-1.60517466145608	down	--	--	Molecular Function: hydrolase activity, hydrolyzing O-glycosyl compounds (GO:0004553);; Cellular Component: cell wall (GO:0005618);; Biological Process: xyloglucan metabolic process (GO:0010411);; Molecular Function: xyloglucan:xyloglucosyl transferase activity (GO:0016762);; Biological Process: cell wall biogenesis (GO:0042546);; Cellular Component: apoplast (GO:0048046);; Biological Process: ce…	K08235|4.9e-136|pda:103714134|K08235 xyloglucan:xyloglucosyl transferase [EC:2.4.1.207] | (RefSeq) probable xyloglucan endotransglucosylase/hydrolase protein 32	--	--	Glycosyl hydrolases family 16;; Xyloglucan endo-transglycosylase (XET) C-terminus	Probable xyloglucan endotransglucosylase/hydrolase protein 32 OS=Arabidopsis thaliana OX=3702 GN=XTH32 PE=2 SV=1	Xyloglucan endotransglucosylase/hydrolase OS=Phoenix dactylifera OX=42345 GN=LOC103714134 PE=3 SV=1	G	Carbohydrate transport and metabolism	hypothetical protein C4D60_Mb04t23550 [Musa balbisiana]
c82452.graph_c0	487	725	1324	11.45	12.63	30.25	8.42137804392668e-08	1.39179264430265	up	--	--	Molecular Function: calcium activated cation channel activity (GO:0005227);; Cellular Component: plasma membrane (GO:0005886);; Cellular Component: integral component of membrane (GO:0016021);;	K21989|4.5e-307|aof:109834159|K21989 calcium permeable stress-gated cation channel | (RefSeq) LOW QUALITY PROTEIN: CSC1-like protein HYP1	[R]	General function prediction only	Calcium-dependent channel, 7TM region, putative phosphate;; Late exocytosis, associated with Golgi transport;; Cytosolic domain of 10TM putative phosphate transporter	CSC1-like protein HYP1 OS=Arabidopsis thaliana OX=3702 GN=HYP1 PE=2 SV=1	CSC1-like protein HYP1 isoform X1 OS=Phoenix dactylifera OX=42345 GN=LOC103700851 PE=3 SV=1	S	Function unknown	LOW QUALITY PROTEIN: CSC1-like protein HYP1 [Asparagus officinalis]
c113591.graph_c0	2038	2224	4646	109.88	88.12	244.28	3.15770839825141e-15	1.38912953563759	up	[H]	Coenzyme transport and metabolism	Molecular Function: hydrolase activity (GO:0016787);;	--	[R]	General function prediction only	haloacid dehalogenase-like hydrolase;; Haloacid dehalogenase-like hydrolase;; HAD-hyrolase-like	--	haloacid dehalogenase-like hydrolase domain-containing protein 3 isoform X1 OS=Phoenix dactylifera OX=42345 GN=LOC103721445 PE=4 SV=1	S	Function unknown	haloacid dehalogenase-like hydrolase domain-containing protein 3 isoform X1 [Phoenix dactylifera]
c102041.graph_c0	3805	5201	855	359.91	360.72	77.95	1.5876575954601e-35	-2.05520004729712	down	--	--	Molecular Function: electron transfer activity (GO:0009055);;	--	--	--	Plastocyanin-like domain	Mavicyanin OS=Cucurbita pepo OX=3663 PE=1 SV=1	Phytocyanin domain-containing protein OS=Ensete ventricosum OX=4639 GN=GW17_00034165 PE=4 SV=1	S	Function unknown	hypothetical protein GW17_00034165 [Ensete ventricosum]
c92390.graph_c0	68	139	7	2.89	4.37	0.29	0.00162681260075609	-2.22142408680575	down	--	--	Molecular Function: UDP-glycosyltransferase activity (GO:0008194);;	K18823|4.0e-101|aip:107622299|K18823 soyasaponin III rhamnosyltransferase [EC:2.4.1.273] | (RefSeq) soyasaponin III rhamnosyltransferase	[GC]	--	UDP-glucoronosyl and UDP-glucosyl transferase	UDP-glycosyltransferase 91C1 OS=Arabidopsis thaliana OX=3702 GN=UGT91C1 PE=1 SV=1	Uncharacterized protein OS=Asparagus officinalis OX=4686 GN=A4U43_C04F7420 PE=4 SV=1	--	--	UDP-glycosyltransferase 91C1-like [Asparagus officinalis]
c100966.graph_c0	2171	3088	776	162.15	165.34	53.39	4.97816153044918e-13	-1.41806269537957	down	--	--	Cellular Component: extracellular region (GO:0005576);; Cellular Component: cell wall (GO:0005618);; Biological Process: plant-type cell wall organization (GO:0009664);; Cellular Component: membrane (GO:0016020);;	K20628|7.0e-105|sind:105166984|K20628 expansin | (RefSeq) expansin-A2	--	--	Expansin C-terminal domain;; Lytic transglycolase	Expansin-A4 OS=Arabidopsis thaliana OX=3702 GN=EXPA4 PE=1 SV=1	Expansin OS=Phoenix dactylifera OX=42345 GN=LOC103697017 PE=3 SV=1	S	Function unknown	LOW QUALITY PROTEIN: expansin-A7 [Elaeis guineensis]
c105251.graph_c1	896	1256	355	48.64	50.04	18.6	7.04290667817608e-06	-1.23922959591463	down	--	--	Cellular Component: nucleus (GO:0005634);;	K22377|4.8e-10|smo:SELMODRAFT_437336|K22377 E3 ubiquitin-protein ligase listerin [EC:2.3.2.27] | (RefSeq) hypothetical protein	--	--	CCT motif	Zinc finger protein CONSTANS-LIKE 12 OS=Arabidopsis thaliana OX=3702 GN=COL12 PE=1 SV=2	CCT domain-containing protein OS=Asparagus officinalis OX=4686 GN=A4U43_C05F19780 PE=4 SV=1	K	Transcription	uncharacterized protein LOC109839993 [Asparagus officinalis]
c76945.graph_c0	0	1	47	0	0.15	9.1	0.00283598512845872	2.2217863292112	up	--	--	--	--	--	--	--	--	uncharacterized protein LOC103701496 OS=Phoenix dactylifera OX=42345 GN=LOC103701496 PE=4 SV=1	--	--	uncharacterized protein LOC109505440 [Elaeis guineensis]
c107948.graph_c0	909	1044	2162	33.92	28.7	77.62	4.50966044501243e-11	1.40483047605872	up	--	--	Molecular Function: protein binding (GO:0005515);;	K10268|1.0e-218|aof:109819951|K10268 F-box and leucine-rich repeat protein 2/20 | (RefSeq) F-box protein At4g02733-like isoform X1	[R]	General function prediction only	F-box-like	F-box protein At4g02760 OS=Arabidopsis thaliana OX=3702 GN=At4g02760 PE=4 SV=2	F-box protein At4g02760 OS=Phoenix dactylifera OX=42345 GN=LOC103721639 PE=4 SV=1	S	Function unknown	F-box protein At4g02733-like isoform X1 [Asparagus officinalis]
c116558.graph_c0	19300	29731	7490	562.77	641.45	210.44	2.12020977541419e-22	-1.37563411325027	down	--	--	--	--	--	--	BURP domain	BURP domain-containing protein 12 OS=Oryza sativa subsp. japonica OX=39947 GN=BURP12 PE=2 SV=1	BURP domain-containing protein 12-like OS=Phoenix dactylifera OX=42345 GN=LOC103696795 PE=4 SV=1	S	Function unknown	BURP domain-containing protein 12-like [Phoenix dactylifera]
c117629.graph_c0	352	466	745	9.54	9.45	19.67	0.00061872256090549	1.11250122914992	up	--	--	Molecular Function: zinc ion binding (GO:0008270);; Biological Process: RNA modification (GO:0009451);; Cellular Component: intracellular membrane-bounded organelle (GO:0043231);;	K22733|2.8e-109|cit:102612526|K22733 magnesium transporter | (RefSeq) uncharacterized protein LOC102612526	[R]	General function prediction only	DYW family of nucleic acid deaminases;; PPR repeat;; PPR repeat family;; PPR repeat;; Pentatricopeptide repeat domain;; PPR repeat;; PPR repeat family;; PPR repeat	Pentatricopeptide repeat-containing protein At1g08070, chloroplastic OS=Arabidopsis thaliana OX=3702 GN=PCMP-H12 PE=2 SV=1	pentatricopeptide repeat-containing protein At5g66520-like OS=Phoenix dactylifera OX=42345 GN=LOC103707685 PE=4 SV=1	S	Function unknown	pentatricopeptide repeat-containing protein At5g06540-like [Asparagus officinalis]
c111485.graph_c0	1352	1576	517	29.57	25.55	10.98	1.50965648075034e-06	-1.17048227854018	down	--	--	Molecular Function: protein dimerization activity (GO:0046983);;	--	--	--	bHLH-MYC and R2R3-MYB transcription factors N-terminal	Transcription factor EMB1444 OS=Arabidopsis thaliana OX=3702 GN=EMB1444 PE=2 SV=1	transcription factor bHLH155-like isoform X2 OS=Phoenix dactylifera OX=42345 GN=LOC103715686 PE=4 SV=1	K	Transcription	transcription factor EMB1444-like [Asparagus officinalis]
c99443.graph_c0	849	1038	346	36.43	32.9	14.39	0.000163016564191314	-1.10092456774269	down	[G]	Carbohydrate transport and metabolism	Molecular Function: phosphoglycerate mutase activity (GO:0004619);; Biological Process: glycolytic process (GO:0006096);; Molecular Function: hydrolase activity (GO:0016787);; Biological Process: phosphatidylinositol dephosphorylation (GO:0046856);;	K01834|1.4e-154|aof:109832677|K01834 2,3-bisphosphoglycerate-dependent phosphoglycerate mutase [EC:5.4.2.11] | (RefSeq) uncharacterized protein LOC109832677 isoform X1	[G]	Carbohydrate transport and metabolism	Histidine phosphatase superfamily (branch 1)	2,3-bisphosphoglycerate-dependent phosphoglycerate mutase 1 OS=Arabidopsis thaliana OX=3702 GN=gpmA1 PE=2 SV=1	Phosphoglycerate mutase (2,3-diphosphoglycerate-dependent) OS=Asparagus officinalis OX=4686 GN=A4U43_C03F1790 PE=3 SV=1	G	Carbohydrate transport and metabolism	uncharacterized protein LOC109832677 isoform X1 [Asparagus officinalis]
c112446.graph_c0	440	741	191	34.68	39.37	13.36	0.00152690373557173	-1.21158704064355	down	[G]	Carbohydrate transport and metabolism	Cellular Component: integral component of membrane (GO:0016021);; Molecular Function: transmembrane transporter activity (GO:0022857);;	K03319|1.0e-174|cmos:111446901|K03319 divalent anion:Na+ symporter, DASS family | (RefSeq) LOW QUALITY PROTEIN: dicarboxylate transporter 2.1, chloroplastic-like	--	--	Sodium:sulfate symporter transmembrane region	Dicarboxylate transporter 2.1, chloroplastic OS=Arabidopsis thaliana OX=3702 GN=DIT2-1 PE=1 SV=1	dicarboxylate transporter 2.1, chloroplastic OS=Phoenix dactylifera OX=42345 GN=LOC103718740 PE=3 SV=1	P	Inorganic ion transport and metabolism	dicarboxylate transporter 2.1, chloroplastic, partial [Phoenix dactylifera]
c96963.graph_c0	336	545	109	33.32	39.61	10.41	0.000248662427274704	-1.53855375114154	down	--	--	--	--	--	--	Protein of unknown function, DUF538	--	Uncharacterized protein OS=Dendrobium catenatum OX=906689 GN=MA16_Dca020324 PE=4 SV=1	S	Function unknown	uncharacterized protein LOC110104510 [Dendrobium catenatum]
c101303.graph_c0	605	854	1466	27.84	28.7	67.57	1.61375211144203e-07	1.27712944642442	up	--	--	Biological Process: phytochromobilin biosynthetic process (GO:0010024);; Molecular Function: oxidoreductase activity, acting on the CH-CH group of donors, iron-sulfur protein as acceptor (GO:0016636);; Molecular Function: cobalt ion binding (GO:0050897);;	K08101|3.3e-121|egu:105047124|K08101 phytochromobilin:ferredoxin oxidoreductase [EC:1.3.7.4] | (RefSeq) phytochromobilin:ferredoxin oxidoreductase, chloroplastic isoform X1	--	--	Ferredoxin-dependent bilin reductase	Phytochromobilin:ferredoxin oxidoreductase, chloroplastic OS=Arabidopsis thaliana OX=3702 GN=HY2 PE=2 SV=1	Uncharacterized protein OS=Asparagus officinalis OX=4686 GN=A4U43_C07F16050 PE=3 SV=1	S	Function unknown	phytochromobilin:ferredoxin oxidoreductase, chloroplastic isoform X2 [Elaeis guineensis]
c117962.graph_c0	39	40	726	3.67	2.76	65.85	1.19077654759734e-25	4.07419361387502	up	--	--	Molecular Function: carbohydrate binding (GO:0030246);;	--	--	--	Jacalin-like lectin domain	Protein GOS9 OS=Oryza sativa subsp. indica OX=39946 GN=GOS9 PE=2 SV=1	Uncharacterized protein OS=Panicum miliaceum OX=4540 GN=C2845_PM02G23900 PE=4 SV=1	S	Function unknown	salt stress-induced protein-like isoform X3 [Ananas comosus]
c113472.graph_c0	76	85	338	15.16	12.26	64.31	1.9145332780197e-05	2.06483117416063	up	--	--	Biological Process: metal ion transport (GO:0030001);; Molecular Function: metal ion binding (GO:0046872);;	--	--	--	--	--	heavy metal-associated isoprenylated plant protein 9-like isoform X2 OS=Phoenix dactylifera OX=42345 GN=LOC103720386 PE=4 SV=1	P	Inorganic ion transport and metabolism	heavy metal-associated isoprenylated plant protein 9-like [Elaeis guineensis]
c112184.graph_c0	1905	2897	8139	100.55	110.05	344.88	3.78141985470165e-38	2.04844563598536	up	[J]	Translation, ribosomal structure and biogenesis	Molecular Function: translation elongation factor activity (GO:0003746);; Molecular Function: GTPase activity (GO:0003924);; Molecular Function: GTP binding (GO:0005525);; Biological Process: translational elongation (GO:0006414);;	K02358|3.0e-225|vvi:100245586|K02358 elongation factor Tu | (RefSeq) elongation factor Tu, chloroplastic-like	[J]	Translation, ribosomal structure and biogenesis	Elongation factor Tu GTP binding domain;; Elongation factor Tu C-terminal domain;; Elongation factor Tu domain 2;; 50S ribosome-binding GTPase	Elongation factor Tu, chloroplastic OS=Glycine max OX=3847 GN=TUFA PE=3 SV=1	Elongation factor Tu OS=Vitis vinifera OX=29760 GN=VIT_14s0066g00220 PE=3 SV=1	J	Translation, ribosomal structure and biogenesis	elongation factor Tu, chloroplastic-like [Vitis riparia]
c102175.graph_c0	131	142	2	4.26	3.39	0.06	1.26373086740144e-07	-3.39422487854876	down	[V]	Defense mechanisms	Molecular Function: antiporter activity (GO:0015297);; Cellular Component: integral component of membrane (GO:0016021);; Molecular Function: xenobiotic transmembrane transporter activity (GO:0042910);;	K20456|3.1e-90|smo:SELMODRAFT_417928|K20456 oxysterol-binding protein 1 | (RefSeq) hypothetical protein	[R]	General function prediction only	MatE;; Polysaccharide biosynthesis C-terminal domain	Protein DETOXIFICATION 42 OS=Arabidopsis thaliana OX=3702 GN=DTX42 PE=2 SV=2	Protein DETOXIFICATION OS=Phoenix dactylifera OX=42345 GN=LOC103715928 PE=3 SV=1	V	Defense mechanisms	protein DETOXIFICATION 42 [Elaeis guineensis]
c91219.graph_c0	2303	2752	4634	93.41	82.45	182.15	1.88508852811552e-12	1.15427897836786	up	--	--	Biological Process: signal transduction (GO:0007165);;	K04536|3.5e-185|aof:109833118|K04536 guanine nucleotide-binding protein G(I)/G(S)/G(T) subunit beta-1 | (RefSeq) guanine nucleotide-binding protein subunit beta isoform X1	[R]	General function prediction only	WD domain, G-beta repeat;; Anaphase-promoting complex subunit 4 WD40 domain	Guanine nucleotide-binding protein subunit beta OS=Oryza sativa subsp. indica OX=39946 GN=RGBB PE=2 SV=1	WD_REPEATS_REGION domain-containing protein OS=Asparagus officinalis OX=4686 GN=A4U43_C03F6820 PE=3 SV=1	S	Function unknown	guanine nucleotide-binding protein subunit beta isoform X2 [Asparagus officinalis]
c117178.graph_c0	1863	2190	400	36.17	31.58	7.55	2.32135062475236e-20	-1.99122268085673	down	[L]	Replication, recombination and repair	Biological Process: double-strand break repair via break-induced replication (GO:0000727);; Molecular Function: DNA helicase activity (GO:0003678);; Molecular Function: DNA replication origin binding (GO:0003688);; Molecular Function: single-stranded DNA binding (GO:0003697);; Molecular Function: ATP binding (GO:0005524);; Cellular Component: nucleus (GO:0005634);; Biological Process: pre-replica…	K02540|0.0e+00|pda:103713269|K02540 DNA replication licensing factor MCM2 [EC:3.6.4.12] | (RefSeq) DNA replication licensing factor MCM2	[L]	Replication, recombination and repair	MCM P-loop domain;; MCM OB domain;; MCM AAA-lid domain;; Mini-chromosome maintenance protein 2;; MCM N-terminal domain;; Magnesium chelatase, subunit ChlI;; AAA domain (dynein-related subfamily)	DNA replication licensing factor MCM2 OS=Oryza sativa subsp. indica OX=39946 GN=OsI_36121 PE=3 SV=1	DNA replication licensing factor MCM2 OS=Phoenix dactylifera OX=42345 GN=LOC103713269 PE=3 SV=1	L	Replication, recombination and repair	DNA replication licensing factor MCM2 [Phoenix dactylifera]
c103743.graph_c0	689	852	1283	38.34	34.95	69.1	7.98714325138434e-05	1.00311132920795	up	[U]	Intracellular trafficking, secretion, and vesicular transport	Cellular Component: integral component of membrane (GO:0016021);;	K03118|9.5e-146|aof:109845524|K03118 sec-independent protein translocase protein TatC | (RefSeq) sec-independent protein translocase protein TATC, chloroplastic	--	--	Sec-independent protein translocase protein (TatC)	Sec-independent protein translocase protein TATC, chloroplastic OS=Zea mays OX=4577 GN=TATC PE=2 SV=1	Uncharacterized protein OS=Asparagus officinalis OX=4686 GN=A4U43_C01F31940 PE=3 SV=1	U	Intracellular trafficking, secretion, and vesicular transport	sec-independent protein translocase protein TATC, chloroplastic [Asparagus officinalis]
c114791.graph_c0	803	1132	1593	38.96	40.65	66.67	1.97387884665538e-05	1.00230992013092	up	--	--	Molecular Function: protein serine/threonine phosphatase activity (GO:0004722);; Molecular Function: magnesium-dependent protein serine/threonine phosphatase activity (GO:0004724);;	K01102|1.4e-116|lja:Lj1g3v3458530.1|K01102 pyruvate dehydrogenase phosphatase [EC:3.1.3.43] | (RefSeq) Lj1g3v3458530.1; -	[T]	Signal transduction mechanisms	Protein phosphatase 2C;; Stage II sporulation protein E (SpoIIE)	Probable protein phosphatase 2C 4 OS=Arabidopsis thaliana OX=3702 GN=PLL5 PE=2 SV=1	Protein-serine/threonine phosphatase OS=Musa acuminata subsp. malaccensis OX=214687 PE=4 SV=1	T	Signal transduction mechanisms	probable protein phosphatase 2C 23 [Elaeis guineensis]
c106318.graph_c0	589	875	273	33.03	25.73	10.53	0.00190337586826283	-1.04896188527307	down	[E]	Amino acid transport and metabolism	Cellular Component: integral component of membrane (GO:0016021);; Molecular Function: transmembrane transporter activity (GO:0022857);;	--	[E]	Amino acid transport and metabolism	Amino acid permease;; Amino acid permease	Probable polyamine transporter At3g13620 OS=Arabidopsis thaliana OX=3702 GN=At3g13620 PE=2 SV=1	probable polyamine transporter At3g13620 OS=Phoenix dactylifera OX=42345 GN=LOC103706870 PE=4 SV=1	E	Amino acid transport and metabolism	LOW QUALITY PROTEIN: probable polyamine transporter At3g13620 [Asparagus officinalis]
c86736.graph_c0	218	247	796	30.63	25.18	106.98	3.52517450231909e-09	1.94603380010278	up	--	--	Cellular Component: integral component of membrane (GO:0016021);;	--	--	--	Protein of unknown function (DUF1118)	--	Uncharacterized protein OS=Asparagus officinalis OX=4686 GN=A4U43_C07F28950 PE=4 SV=1	S	Function unknown	uncharacterized protein LOC109850395 [Asparagus officinalis]
c84680.graph_c0	2102	3042	955	328.29	345.38	142.82	5.28867648032528e-08	-1.09239503818045	down	[J]	Translation, ribosomal structure and biogenesis	Molecular Function: structural constituent of ribosome (GO:0003735);; Cellular Component: ribosome (GO:0005840);; Biological Process: translation (GO:0006412);;	K02925|1.8e-95|aof:109825218|K02925 large subunit ribosomal protein L3e | (RefSeq) 60S ribosomal protein L3 isoform X1	[J]	Translation, ribosomal structure and biogenesis	Ribosomal protein L3	60S ribosomal protein L3-2 OS=Arabidopsis thaliana OX=3702 GN=ARP2 PE=2 SV=4	60S ribosomal protein L3 OS=Albuca bracteata OX=82047 GN=RPL3-1 PE=2 SV=1	J	Translation, ribosomal structure and biogenesis	60S ribosomal protein L3 [Albuca bracteata]
c116702.graph_c1	177	338	34	8.15	11.49	1.52	5.29240007647761e-05	-2.149272834937	down	--	--	--	--	--	--	Fasciclin domain	--	fasciclin-like arabinogalactan protein 21 OS=Phoenix dactylifera OX=42345 GN=LOC103708661 PE=3 SV=1	S	Function unknown	fasciclin-like arabinogalactan protein 21 [Phoenix dactylifera]
c111570.graph_c0	371	478	746	19.21	17.68	35.92	0.00107089488189837	1.0621252450949	up	--	--	Cellular Component: cellular_component (GO:0005575);; Cellular Component: intracellular (GO:0005622);; Cellular Component: obsolete cell (GO:0005623);; Cellular Component: nucleus (GO:0005634);; Cellular Component: plasma membrane (GO:0005886);; Biological Process: biological_process (GO:0008150);; Biological Process: gravitropism (GO:0009630);; Biological Process: regulation of hormone levels (G…	--	--	--	--	Protein LAZY 1 OS=Zea mays OX=4577 GN=LA1 PE=2 SV=1	protein LAZY 1-like OS=Phoenix dactylifera OX=42345 GN=LOC103720272 PE=4 SV=1	S	Function unknown	PREDICTED: protein LAZY 1-like [Musa acuminata subsp. malaccensis]
c106077.graph_c0	175	149	438	5.97	3.76	14.49	0.00068229005391671	1.53325136798653	up	--	--	Molecular Function: molecular_function (GO:0003674);; Molecular Function: nucleic acid binding (GO:0003676);; Molecular Function: RNA binding (GO:0003723);; Molecular Function: catalytic activity (GO:0003824);; Molecular Function: nuclease activity (GO:0004518);; Molecular Function: endonuclease activity (GO:0004519);; Molecular Function: binding (GO:0005488);; Cellular Component: cellular_compon…	K23541|7.8e-67|nnu:109114134|K23541 Ca2+/H+ antiporter, TMEM165/GDT1 family | (RefSeq) putative pentatricopeptide repeat-containing protein At3g23330	[R]	General function prediction only	PPR repeat;; PPR repeat family;; PPR repeat;; Pentatricopeptide repeat domain	Pentatricopeptide repeat-containing protein At2g37320 OS=Arabidopsis thaliana OX=3702 GN=PCMP-E50 PE=2 SV=1	Uncharacterized protein OS=Asparagus officinalis OX=4686 GN=A4U43_C02F2160 PE=4 SV=1	S	Function unknown	pentatricopeptide repeat-containing protein At2g37320 [Asparagus officinalis]
c111130.graph_c2	188	204	935	11	8.66	51.47	5.54539235364717e-14	2.39764464661376	up	[H]	Coenzyme transport and metabolism	Biological Process: chlorophyll biosynthetic process (GO:0015995);; Biological Process: methylation (GO:0032259);; Molecular Function: magnesium protoporphyrin IX methyltransferase activity (GO:0046406);;	K03428|1.1e-105|peq:110018029|K03428 magnesium-protoporphyrin O-methyltransferase [EC:2.1.1.11] | (RefSeq) magnesium protoporphyrin IX methyltransferase, chloroplastic	[H]	Coenzyme transport and metabolism	Magnesium-protoporphyrin IX methyltransferase C-terminus;; Methyltransferase domain;; Methyltransferase domain;; Methyltransferase domain;; Methyltransferase domain;; Methyltransferase domain	Magnesium protoporphyrin IX methyltransferase, chloroplastic OS=Arabidopsis thaliana OX=3702 GN=CHLM PE=1 SV=1	Magnesium protoporphyrin IX methyltransferase OS=Cymbidium sinense OX=112615 PE=2 SV=1	H	Coenzyme transport and metabolism	magnesium protoporphyrin IX methyltransferase, chloroplastic, partial [Phalaenopsis equestris]
c114235.graph_c0	3196	4603	628	150.59	160.05	28.63	2.00482248899352e-37	-2.27817715419604	down	--	--	Molecular Function: aspartic-type endopeptidase activity (GO:0004190);; Biological Process: proteolysis (GO:0006508);; Biological Process: protein catabolic process (GO:0030163);;	K22683|2.5e-25|vvi:100243717|K22683 aspartyl protease family protein [EC:3.4.23.-] | (RefSeq) aspartyl protease family protein 2	[O]	Posttranslational modification, protein turnover, chaperones	Xylanase inhibitor C-terminal;; Xylanase inhibitor N-terminal	Probable aspartic proteinase GIP2 OS=Nicotiana benthamiana OX=4100 GN=GIP2 PE=1 SV=1	basic 7S globulin-like OS=Phoenix dactylifera OX=42345 GN=LOC103722096 PE=3 SV=2	O	Posttranslational modification, protein turnover, chaperones	basic 7S globulin-like [Phoenix dactylifera]
c115559.graph_c0	2220	2683	4783	68.52	58.94	129.07	1.5145414626741e-14	1.24388597487713	up	--	--	Biological Process: histone deacetylation (GO:0016575);;	--	[S]	Function unknown	Histone deacetylation protein Rxt3	--	Uncharacterized protein OS=Asparagus officinalis OX=4686 GN=A4U43_C10F9390 PE=4 SV=1	S	Function unknown	DNA ligase 1 [Asparagus officinalis]
c102580.graph_c0	3885	5269	10069	155.29	155.61	392.68	1.56562178376378e-25	1.42985715078539	up	[J]	Translation, ribosomal structure and biogenesis	Molecular Function: RNA binding (GO:0003723);;	K12741|1.2e-119|aof:109838837|K12741 heterogeneous nuclear ribonucleoprotein A1/A3 | (RefSeq) heterogeneous nuclear ribonucleoprotein A1, A2/B1 homolog	[R]	General function prediction only	RNA recognition motif. (a.k.a. RRM, RBD, or RNP domain);; RNA recognition motif	Heterogeneous nuclear ribonucleoprotein 1 OS=Arabidopsis thaliana OX=3702 GN=RNP1 PE=1 SV=1	Uncharacterized protein OS=Asparagus officinalis OX=4686 GN=A4U43_C04F19900 PE=4 SV=1	A	RNA processing and modification	uncharacterized protein A4U43_C04F19900 [Asparagus officinalis]
c93214.graph_c0	188	189	446	15.07	11.13	34.51	0.00116244813794625	1.39106743904064	up	--	--	Biological Process: photosynthetic electron transport chain (GO:0009767);;	K00345|7.8e-84|aof:109850399|K00345 NAD(P)H-quinone oxidoreductase subunit S, chloroplastic [EC:1.6.5.-] | (RefSeq) NAD(P)H-quinone oxidoreductase subunit S, chloroplastic	--	--	NAD(P)H dehydrogenase subunit S	NAD(P)H-quinone oxidoreductase subunit S, chloroplastic OS=Arabidopsis thaliana OX=3702 GN=ndhS PE=1 SV=1	NAD(P)H-quinone oxidoreductase subunit S, chloroplastic OS=Phoenix dactylifera OX=42345 GN=LOC103696564 PE=4 SV=1	S	Function unknown	NAD(P)H-quinone oxidoreductase subunit S, chloroplastic [Asparagus officinalis]
c102963.graph_c0	2167	2646	824	139.26	125.23	51.21	7.41612903194857e-10	-1.22137527076688	down	[IR]	--	Molecular Function: hydrolase activity, acting on ester bonds (GO:0016788);;	K00679|1.7e-45|cic:CICLE_v10027727mg|K00679 phospholipid:diacylglycerol acyltransferase [EC:2.3.1.158] | (RefSeq) hypothetical protein	--	--	GDSL-like Lipase/Acylhydrolase	GDSL esterase/lipase At5g55050 OS=Arabidopsis thaliana OX=3702 GN=At5g55050 PE=2 SV=1	Lipase_GDSL domain-containing protein OS=Musa acuminata subsp. malaccensis OX=214687 GN=103978638 PE=3 SV=1	L	Replication, recombination and repair	GDSL esterase/lipase At5g55050-like isoform X1 [Asparagus officinalis]
c107537.graph_c0	619	893	200	110.71	116.44	41.78	2.37773427244419e-06	-1.51779491356829	down	[QV]	--	Molecular Function: iron ion binding (GO:0005506);; Cellular Component: membrane (GO:0016020);; Molecular Function: oxidoreductase activity, acting on paired donors, with incorporation or reduction of molecular oxygen, NAD(P)H as one donor, and incorporation of one atom of oxygen (GO:0016709);; Molecular Function: heme binding (GO:0020037);;	K24184|7.1e-72|aof:109819390|K24184 cytochrome P450 family 89 subfamily A [EC:1.14.-.-] | (RefSeq) cytochrome P450 89A2-like isoform X1	[Q]	Secondary metabolites biosynthesis, transport and catabolism	Cytochrome P450	Cytochrome P450 89A2 OS=Arabidopsis thaliana OX=3702 GN=CYP89A2 PE=2 SV=2	cytochrome P450 89A2-like OS=Phoenix dactylifera OX=42345 GN=LOC103715208 PE=3 SV=1	Q	Secondary metabolites biosynthesis, transport and catabolism	cytochrome P450 89A2-like isoform X1 [Asparagus officinalis]
c108360.graph_c0	52	102	5	1.89	2.74	0.18	0.00834631038525085	-1.99783803115575	down	--	--	Molecular Function: catechol oxidase activity (GO:0004097);; Biological Process: pigment biosynthetic process (GO:0046148);; Molecular Function: metal ion binding (GO:0046872);;	K00422|1.1e-160|egu:105048962|K00422 polyphenol oxidase [EC:1.10.3.1] | (RefSeq) polyphenol oxidase, chloroplastic-like	--	--	Protein of unknown function (DUF_B2219);; Common central domain of tyrosinase;; Polyphenol oxidase middle domain	Polyphenol oxidase, chloroplastic OS=Malus domestica OX=3750 PE=1 SV=1	Polyphenol oxidase, chloroplastic OS=Dendrobium catenatum OX=906689 GN=MA16_Dca025860 PE=3 SV=1	S	Function unknown	polyphenol oxidase, chloroplastic [Elaeis guineensis]
c95140.graph_c0	264	317	578	27.87	22.26	55.43	0.00102334572357177	1.20786509977326	up	--	--	Cellular Component: integral component of membrane (GO:0016021);; Biological Process: vesicle-mediated transport (GO:0016192);;	K20368|8.1e-26|pda:103717404|K20368 protein cornichon | (RefSeq) protein cornichon homolog 4-like isoform X1	[OUT]	--	Cornichon protein;; Cornichon protein	Protein cornichon homolog 4 OS=Arabidopsis thaliana OX=3702 GN=At1g12390 PE=1 SV=1	protein cornichon homolog 4-like isoform X2 OS=Phoenix dactylifera OX=42345 GN=LOC103717404 PE=3 SV=1	--	--	protein cornichon homolog 4-like isoform X2 [Phoenix dactylifera]
c111231.graph_c0	755	1072	346	24.59	25.81	10.92	0.000549903315475823	-1.04202999492569	down	[G]	Carbohydrate transport and metabolism	Cellular Component: integral component of membrane (GO:0016021);; Molecular Function: transmembrane transporter activity (GO:0022857);;	K13783|1.7e-218|aof:109839636|K13783 MFS transporter, OPA family, solute carrier family 37 (glycerol-3-phosphate transporter), member 1/2 | (RefSeq) LOW QUALITY PROTEIN: putative glycerol-3-phosphate transporter 1	[G]	Carbohydrate transport and metabolism	Major Facilitator Superfamily	Putative glycerol-3-phosphate transporter 1 OS=Arabidopsis thaliana OX=3702 GN=At3g47420 PE=2 SV=1	MFS domain-containing protein OS=Musa balbisiana OX=52838 GN=C4D60_Mb11t04010 PE=4 SV=1	G	Carbohydrate transport and metabolism	hypothetical protein C4D60_Mb11t04010 [Musa balbisiana]
c102112.graph_c0	51	68	1	2.2	2.11	0.04	0.00369222240100195	-2.21256937081948	down	--	--	Cellular Component: integral component of membrane (GO:0016021);;	K23544|9.1e-146|aof:109826312|K23544 serine incorporator 1/3 | (RefSeq) probable serine incorporator	[S]	Function unknown	Serine incorporator (Serinc);; Serine incorporator (Serinc)	--	Putative serine incorporator OS=Ananas comosus OX=4615 GN=ACMD2_11340 PE=3 SV=1	S	Function unknown	probable serine incorporator [Ananas comosus]
c94661.graph_c0	41	20	350	5.79	2.05	47.53	2.18093010061637e-08	3.06567773729034	up	--	--	Molecular Function: electron transfer activity (GO:0009055);; Cellular Component: chloroplast (GO:0009507);; Biological Process: response to high light intensity (GO:0009644);; Biological Process: photosynthetic electron transport in photosystem I (GO:0009773);;	--	--	--	--	Protein PROTON GRADIENT REGULATION 5, chloroplastic OS=Arabidopsis thaliana OX=3702 GN=PGR5 PE=1 SV=1	protein PROTON GRADIENT REGULATION 5, chloroplastic-like OS=Phoenix dactylifera OX=42345 GN=LOC103711843 PE=4 SV=1	S	Function unknown	protein PROTON GRADIENT REGULATION 5, chloroplastic [Elaeis guineensis]
c92048.graph_c0	258	261	42	25.86	19.14	4.05	9.88456077284057e-05	-1.99355511810127	down	--	--	Molecular Function: RNA polymerase II transcription regulatory region sequence-specific DNA binding (GO:0000977);; Molecular Function: DNA-binding transcription factor activity (GO:0003700);; Cellular Component: nucleus (GO:0005634);; Biological Process: positive regulation of transcription by RNA polymerase II (GO:0045944);; Molecular Function: protein dimerization activity (GO:0046983);;	K09264|1.1e-86|aof:109824269|K09264 MADS-box transcription factor, plant | (RefSeq) floral homeotic protein PMADS 2-like	[K]	Transcription	SRF-type transcription factor (DNA-binding and dimerisation domain);; K-box region	Agamous-like MADS-box protein MADS9 OS=Vitis vinifera OX=29760 GN=MADS9 PE=2 SV=2	PI-like MADS-box protein OS=Narcissus tazetta subsp. chinensis OX=391288 PE=2 SV=1	K	Transcription	PI-like MADS-box protein [Narcissus tazetta subsp. chinensis]
c99118.graph_c1	153	178	721	12.98	11.1	59.03	1.04457333354268e-10	2.25416260726963	up	--	--	Cellular Component: chloroplast thylakoid membrane (GO:0009535);; Cellular Component: integral component of membrane (GO:0016021);; Biological Process: photosystem I assembly (GO:0048564);; Biological Process: response to photooxidative stress (GO:0080183);;	--	--	--	--	Protein CHLOROPLAST ENHANCING STRESS TOLERANCE, chloroplastic OS=Oryza sativa subsp. indica OX=39946 GN=CEST PE=3 SV=1	Uncharacterized protein OS=Dendrobium catenatum OX=906689 GN=MA16_Dca006525 PE=4 SV=1	S	Function unknown	protein CHLOROPLAST ENHANCING STRESS TOLERANCE, chloroplastic [Asparagus officinalis]
c113979.graph_c1	125	142	13	7.44	6.23	0.74	0.000570726059161967	-2.2184077727214	down	[R]	General function prediction only	--	--	--	--	--	Pathogen-related protein OS=Hordeum vulgare OX=4513 PE=2 SV=2	Uncharacterized protein OS=Asparagus officinalis OX=4686 GN=A4U43_C06F16460 PE=4 SV=1	S	Function unknown	uncharacterized protein A4U43_C06F16460 [Asparagus officinalis]
c87474.graph_c0	62	35	236	6.73	2.53	24.12	0.000975310466569286	2.01162231179851	up	--	--	--	--	[S]	Function unknown	--	--	Uncharacterized protein OS=Asparagus officinalis OX=4686 GN=A4U43_C01F34460 PE=4 SV=1	S	Function unknown	uncharacterized protein LOC109845577 [Asparagus officinalis]
c102306.graph_c0	635	781	197	79.66	67.17	27.95	7.96195953720028e-06	-1.46033661345349	down	--	--	Cellular Component: apoplast (GO:0048046);;	K01870|7.3e-43|csat:104723377|K01870 isoleucyl-tRNA synthetase [EC:6.1.1.5] | (RefSeq) isoleucine--tRNA ligase, chloroplastic/mitochondrial-like	--	--	Dirigent-like protein	Dirigent protein 20 OS=Arabidopsis thaliana OX=3702 GN=DIR20 PE=2 SV=1	Dirigent protein OS=Asparagus officinalis OX=4686 GN=A4U43_C02F6810 PE=3 SV=1	S	Function unknown	dirigent protein 22-like [Asparagus officinalis]
c64067.graph_c0	2526	3870	5504	606.19	667.98	1255.1	1.99300899231968e-10	1.08461056576569	up	[O]	Posttranslational modification, protein turnover, chaperones	Molecular Function: ATP binding (GO:0005524);; Biological Process: protein folding (GO:0006457);; Molecular Function: unfolded protein binding (GO:0051082);;	K04079|1.6e-66|aof:109840139|K04079 molecular chaperone HtpG | (RefSeq) heat shock protein 81-1-like	[O]	Posttranslational modification, protein turnover, chaperones	Histidine kinase-, DNA gyrase B-, and HSP90-like ATPase;; Histidine kinase-, DNA gyrase B-, and HSP90-like ATPase	Heat shock protein 81-1 OS=Oryza sativa subsp. indica OX=39946 GN=HSP81-1 PE=2 SV=1	HATPase_c domain-containing protein (Fragment) OS=Eragrostis curvula OX=38414 GN=EJB05_06952 PE=3 SV=1	O	Posttranslational modification, protein turnover, chaperones	hypothetical protein EJB05_06952, partial [Eragrostis curvula]
c112878.graph_c0	481	392	1022	14.47	8.42	30.25	3.27486842874406e-05	1.40593380437478	up	[HI]	--	Molecular Function: 1-deoxy-D-xylulose-5-phosphate synthase activity (GO:0008661);; Cellular Component: chloroplast (GO:0009507);; Biological Process: chlorophyll biosynthetic process (GO:0015995);; Cellular Component: integral component of membrane (GO:0016021);; Biological Process: terpenoid biosynthetic process (GO:0016114);; Molecular Function: transferase activity, transferring aldehyde or k…	K01662|0.0e+00|pda:103710963|K01662 1-deoxy-D-xylulose-5-phosphate synthase [EC:2.2.1.7] | (RefSeq) probable 1-deoxy-D-xylulose-5-phosphate synthase, chloroplastic	[G]	Carbohydrate transport and metabolism	1-deoxy-D-xylulose-5-phosphate synthase;; Transketolase, pyrimidine binding domain;; Transketolase, C-terminal domain;; Dehydrogenase E1 component;; Thiamine pyrophosphate enzyme, C-terminal TPP binding domain	1-deoxy-D-xylulose-5-phosphate synthase 1, chloroplastic OS=Oryza sativa subsp. japonica OX=39947 GN=CLA1 PE=2 SV=2	1-deoxy-D-xylulose-5-phosphate synthase OS=Phoenix dactylifera OX=42345 GN=LOC103710963 PE=3 SV=1	G	Carbohydrate transport and metabolism	probable 1-deoxy-D-xylulose-5-phosphate synthase, chloroplastic [Phoenix dactylifera]
c99441.graph_c0	8	22	142	0.61	1.23	10.39	0.000226579143031897	2.51771506465175	up	--	--	Molecular Function: N-acetyltransferase activity (GO:0008080);;	--	--	--	Acetyltransferase (GNAT) family;; Acetyltransferase (GNAT) domain	--	N-acetyltransferase domain-containing protein OS=Asparagus officinalis OX=4686 GN=A4U43_C10F11540 PE=4 SV=1	S	Function unknown	uncharacterized protein LOC109825185 [Asparagus officinalis]
c99215.graph_c0	77	140	301	2.89	3.95	10.94	0.00247873083823008	1.56708950956495	up	--	--	--	--	--	--	Domain of unknown function (DUF4336)	--	uncharacterized protein LOC103696205 isoform X1 OS=Phoenix dactylifera OX=42345 GN=LOC103696205 PE=4 SV=1	S	Function unknown	uncharacterized protein LOC103696205 isoform X1 [Phoenix dactylifera]
c53764.graph_c0	19	29	241	6.94	7.51	82.8	2.38458023227352e-07	2.92700764167044	up	--	--	Molecular Function: calcium ion binding (GO:0005509);;	K22521|3.8e-16|peq:110026322|K22521 protein disulfide-isomerase [EC:5.3.4.1] | (RefSeq) uncharacterized protein LOC110026322	--	--	EF hand;; EF-hand domain;; EF hand	--	EF-hand domain-containing protein OS=Dendrobium catenatum OX=906689 GN=MA16_Dca027408 PE=4 SV=1	S	Function unknown	hypothetical protein MA16_Dca027408 [Dendrobium catenatum]
c107229.graph_c1	333	387	733	17.18	14.71	36.96	0.000156630549778545	1.2502261938463	up	[R]	General function prediction only	Molecular Function: oxidoreductase activity (GO:0016491);;	K05275|2.7e-69|ota:OT_ostta10g00690|K05275 pyridoxine 4-dehydrogenase [EC:1.1.1.65] | (RefSeq) NADP-dependent oxidoreductase domain	[C]	Energy production and conversion	Aldo/keto reductase family	Uncharacterized oxidoreductase At1g06690, chloroplastic OS=Arabidopsis thaliana OX=3702 GN=At1g06690 PE=1 SV=1	Aldo_ket_red domain-containing protein OS=Asparagus officinalis OX=4686 GN=A4U43_C03F5970 PE=4 SV=1	C	Energy production and conversion	uncharacterized oxidoreductase At1g06690, chloroplastic-like [Asparagus officinalis]
c98817.graph_c0	84	138	1876	5.32	6.43	114.91	1.26895974425526e-54	4.20501303785104	up	--	--	Cellular Component: nucleus (GO:0005634);; Biological Process: regulation of transcription, DNA-templated (GO:0006355);; Molecular Function: zinc ion binding (GO:0008270);; Biological Process: photomorphogenesis (GO:0009640);;	--	--	--	B-box zinc finger	B-box zinc finger protein 24 OS=Arabidopsis thaliana OX=3702 GN=BBX24 PE=1 SV=1	B-box zinc finger protein 24-like OS=Phoenix dactylifera OX=42345 GN=LOC103714623 PE=4 SV=1	S	Function unknown	LOW QUALITY PROTEIN: B-box zinc finger protein 24-like [Asparagus officinalis]
c104120.graph_c0	7	15	103	0.49	0.77	6.93	0.00162264030073878	2.29835115317524	up	[S]	Function unknown	--	--	--	--	Domain of unknown function (DUF309)	--	uncharacterized protein LOC103709117 OS=Phoenix dactylifera OX=42345 GN=LOC103709117 PE=4 SV=1	S	Function unknown	uncharacterized protein LOC103709117 [Phoenix dactylifera]
c108332.graph_c0	3874	5367	1129	113.56	115.72	32.22	3.70248646785425e-25	-1.69688566392959	down	--	--	Molecular Function: ferroxidase activity (GO:0004322);; Molecular Function: copper ion binding (GO:0005507);; Cellular Component: plasma membrane (GO:0005886);; Biological Process: iron ion transport (GO:0006826);; Cellular Component: anchored component of plasma membrane (GO:0046658);; Biological Process: iron ion homeostasis (GO:0055072);;	K19791|1.3e-153|vra:106777623|K19791 iron transport multicopper oxidase | (RefSeq) L-ascorbate oxidase homolog	[Q]	Secondary metabolites biosynthesis, transport and catabolism	Multicopper oxidase;; Multicopper oxidase;; Multicopper oxidase	Monocopper oxidase-like protein SKU5 OS=Arabidopsis thaliana OX=3702 GN=SKU5 PE=1 SV=1	Uncharacterized protein OS=Musa acuminata subsp. malaccensis OX=214687 PE=3 SV=1	Q	Secondary metabolites biosynthesis, transport and catabolism	monocopper oxidase-like protein SKU5 [Asparagus officinalis]
c95401.graph_c0	1046	1407	9257	97.42	96.12	831.29	2.92941931128089e-104	3.18146256167657	up	--	--	Biological Process: response to light stimulus (GO:0009416);; Cellular Component: photosystem I (GO:0009522);; Cellular Component: photosystem II (GO:0009523);; Cellular Component: chloroplast thylakoid membrane (GO:0009535);; Biological Process: photosynthesis, light harvesting in photosystem I (GO:0009768);; Cellular Component: integral component of membrane (GO:0016021);; Molecular Function: c…	K08907|1.0e-127|pda:103719712|K08907 light-harvesting complex I chlorophyll a/b binding protein 1 | (RefSeq) chlorophyll a-b binding protein 6, chloroplastic	--	--	Chlorophyll A-B binding protein	Chlorophyll a-b binding protein 6, chloroplastic OS=Arabidopsis thaliana OX=3702 GN=LHCA1 PE=1 SV=1	Chlorophyll a-b binding protein, chloroplastic OS=Phoenix dactylifera OX=42345 GN=LOC103719712 PE=3 SV=1	C	Energy production and conversion	chlorophyll a-b binding protein 6, chloroplastic [Phoenix dactylifera]
c85248.graph_c0	562	657	1446	114.59	96.79	281.17	1.81141074172227e-09	1.49082536336488	up	--	--	--	--	--	--	--	--	Uncharacterized protein OS=Asparagus officinalis OX=4686 GN=A4U43_C09F16240 PE=4 SV=1	--	--	uncharacterized protein A4U43_C09F16240 [Asparagus officinalis]
c102188.graph_c0	691	672	1253	35.82	26.26	75.39	9.55257087511955e-05	1.1121764842323	up	--	--	Molecular Function: protein binding (GO:0005515);;	--	--	--	F-box-like	F-box protein At5g46170 OS=Arabidopsis thaliana OX=3702 GN=At5g46170 PE=2 SV=1	Uncharacterized protein OS=Musa balbisiana OX=52838 GN=C4D60_Mb02t17940 PE=4 SV=1	S	Function unknown	F-box protein At5g46170 [Elaeis guineensis]
c101878.graph_c0	163	210	558	15.97	15.1	52.75	4.05799474489455e-06	1.74311930041771	up	[F]	Nucleotide transport and metabolism	Molecular Function: hydrolase activity (GO:0016787);;	K03574|9.8e-51|aof:109844772|K03574 8-oxo-dGTP diphosphatase [EC:3.6.1.55] | (RefSeq) nudix hydrolase 1	--	--	NUDIX domain	Nudix hydrolase 1 OS=Arabidopsis thaliana OX=3702 GN=NUDT1 PE=1 SV=1	Nudix hydrolase domain-containing protein OS=Asparagus officinalis OX=4686 GN=A4U43_C06F5850 PE=3 SV=1	F	Nucleotide transport and metabolism	nudix hydrolase 1 [Asparagus officinalis]
c102006.graph_c1	1402	1778	11685	104.68	97.98	839.86	4.5441651821301e-114	3.14321483000504	up	--	--	Cellular Component: photosystem I (GO:0009522);; Cellular Component: photosystem II (GO:0009523);; Cellular Component: chloroplast thylakoid membrane (GO:0009535);; Biological Process: photosynthesis, light harvesting (GO:0009765);; Cellular Component: integral component of membrane (GO:0016021);; Molecular Function: chlorophyll binding (GO:0016168);; Biological Process: protein-chromophore linka…	K08916|1.1e-137|vvi:100246457|K08916 light-harvesting complex II chlorophyll a/b binding protein 5 | (RefSeq) chlorophyll a-b binding protein CP26, chloroplastic	--	--	Chlorophyll A-B binding protein	Chlorophyll a-b binding protein CP26, chloroplastic OS=Arabidopsis thaliana OX=3702 GN=LHCB5 PE=1 SV=1	Chlorophyll a-b binding protein, chloroplastic OS=Vitis vinifera OX=29760 GN=LHCB5_1 PE=3 SV=1	C	Energy production and conversion	chlorophyll a-b binding protein CP26, chloroplastic [Vitis riparia]
c113597.graph_c0	1962	2403	3640	41.09	37.18	73.15	3.76425707315776e-09	1.02052173528562	up	--	--	Molecular Function: protein kinase activity (GO:0004672);; Molecular Function: ATP binding (GO:0005524);;	K08876|0.0e+00|sot:102584596|K08876 SCY1-like protein 1 | (RefSeq) probable inactive serine/threonine-protein kinase scy1	[R]	General function prediction only	Protein kinase domain	--	probable inactive serine/threonine-protein kinase scy1 OS=Capsicum annuum OX=4072 GN=LOC107871148 PE=4 SV=1	T	Signal transduction mechanisms	PREDICTED: probable inactive serine/threonine-protein kinase scy1 [Solanum tuberosum]
c111189.graph_c0	713	993	1586	24.59	25.33	53.06	6.0940749256572e-07	1.17062179787705	up	[Q]	Secondary metabolites biosynthesis, transport and catabolism	Molecular Function: diacylglycerol O-acyltransferase activity (GO:0004144);; Biological Process: glycerolipid biosynthetic process (GO:0045017);;	K15406|2.1e-93|bna:106451554|K15406 wax-ester synthase / diacylglycerol O-acyltransferase [EC:2.3.1.75 2.3.1.20] | (RefSeq) O-acyltransferase WSD1	--	--	WS/DGAT C-terminal domain;; Wax ester synthase-like Acyl-CoA acyltransferase domain	O-acyltransferase WSD1 OS=Arabidopsis thaliana OX=3702 GN=WSD1 PE=2 SV=1	Diacylglycerol O-acyltransferase OS=Asparagus officinalis OX=4686 GN=A4U43_C05F19940 PE=4 SV=1	S	Function unknown	uncharacterized protein A4U43_C05F19940 [Asparagus officinalis]
c111974.graph_c0	5217	8072	1535	338.73	385.96	80.59	1.35683332340179e-26	-1.76621132630641	down	--	--	Molecular Function: transferase activity (GO:0016740);;	--	--	--	Leucine rich repeat;; Leucine Rich repeats (2 copies);; Leucine Rich Repeat	Leucine-rich repeat extensin-like protein 4 OS=Arabidopsis thaliana OX=3702 GN=LRX4 PE=1 SV=1	Leucine-rich repeat extensin-like protein 4 OS=Apostasia shenzhenica OX=1088818 GN=LRX4 PE=4 SV=1	S	Function unknown	Leucine-rich repeat extensin-like protein 4 [Apostasia shenzhenica]
c105004.graph_c2	6434	10724	13918	1485.65	1687.44	3118.34	1.63411862961225e-09	1.00905159420869	up	--	--	Molecular Function: protein serine/threonine phosphatase activity (GO:0004722);;	K01102|1.4e-104|ccaj:109795173|K01102 pyruvate dehydrogenase phosphatase [EC:3.1.3.43] | (RefSeq) probable protein phosphatase 2C 4	[T]	Signal transduction mechanisms	Protein phosphatase 2C;; Protein phosphatase 2C	Probable protein phosphatase 2C 26 OS=Oryza sativa subsp. japonica OX=39947 GN=Os02g0690500 PE=2 SV=1	Protein-serine/threonine phosphatase OS=Apostasia shenzhenica OX=1088818 GN=AXF42_Ash016129 PE=4 SV=1	T	Signal transduction mechanisms	probable protein phosphatase 2C 26 [Dendrobium catenatum]
c96452.graph_c1	260	279	67	34.04	26.66	8.43	0.00347107993703173	-1.4950230548097	down	[HR]	--	Molecular Function: hydrolase activity (GO:0016787);;	K08726|6.0e-38|cmax:111482470|K08726 soluble epoxide hydrolase / lipid-phosphate phosphatase [EC:3.3.2.10 3.1.3.76] | (RefSeq) uncharacterized protein LOC111482470 isoform X1	[I]	Lipid transport and metabolism	alpha/beta hydrolase fold;; Serine aminopeptidase, S33;; Alpha/beta hydrolase family	--	uncharacterized protein LOC103695720 OS=Phoenix dactylifera OX=42345 GN=LOC103695720 PE=4 SV=1	I	Lipid transport and metabolism	uncharacterized protein LOC109827513 isoform X1 [Asparagus officinalis]
c92762.graph_c0	247	243	762	26.9	19.3	79.62	2.06647284656162e-07	1.79586098875207	up	[R]	General function prediction only	--	K06995|1.6e-50|aof:109830183|K06995 uncharacterized protein | (RefSeq) uncharacterized protein LOC109830183	--	--	Protein of unknown function (DUF861)	--	Cupin_3 domain-containing protein OS=Asparagus officinalis OX=4686 GN=A4U43_C02F5270 PE=4 SV=1	S	Function unknown	uncharacterized protein A4U43_C02F5270 [Asparagus officinalis]
c105603.graph_c0	1145	1616	2621	59.17	61.61	131.17	6.35362551473438e-10	1.21070517218	up	[J]	Translation, ribosomal structure and biogenesis	Molecular Function: structural constituent of ribosome (GO:0003735);; Cellular Component: mitochondrial large ribosomal subunit (GO:0005762);; Biological Process: translation (GO:0006412);; Cellular Component: large ribosomal subunit (GO:0015934);; Biological Process: ribosome assembly (GO:0042255);;	K02890|2.9e-108|aof:109851551|K02890 large subunit ribosomal protein L22 | (RefSeq) uncharacterized protein LOC109851551	[J]	Translation, ribosomal structure and biogenesis	Ribosomal protein L22p/L17e	50S ribosomal protein L22, chloroplastic OS=Trieres chinensis OX=1514140 GN=rpl22 PE=3 SV=1	uncharacterized protein LOC108511792 OS=Phoenix dactylifera OX=42345 GN=LOC108511792 PE=3 SV=1	J	Translation, ribosomal structure and biogenesis	uncharacterized protein LOC109851551 [Asparagus officinalis]
c106505.graph_c0	291	271	9	9.81	6.76	0.29	4.03904749247347e-12	-3.67427677959187	down	[E]	Amino acid transport and metabolism	Molecular Function: catalytic activity (GO:0003824);;	--	[R]	General function prediction only	Aminotransferase class-V;; Aminotransferase class I and II	--	Aminotran_5 domain-containing protein OS=Asparagus officinalis OX=4686 GN=A4U43_C01F12220 PE=4 SV=1	J	Translation, ribosomal structure and biogenesis	uncharacterized protein LOC109832490 [Asparagus officinalis]
c97878.graph_c0	1782	2507	3598	126.18	132.47	249.04	3.88820723271512e-09	1.04006879651171	up	--	--	Cellular Component: integral component of membrane (GO:0016021);;	K17279|1.0e-87|aof:109848613|K17279 receptor expression-enhancing protein 5/6 | (RefSeq) HVA22-like protein a isoform X1	[U]	Intracellular trafficking, secretion, and vesicular transport	TB2/DP1, HVA22 family	HVA22-like protein a OS=Arabidopsis thaliana OX=3702 GN=HVA22A PE=2 SV=1	HVA22-like protein OS=Asparagus officinalis OX=4686 GN=A4U43_C07F35200 PE=3 SV=1	U	Intracellular trafficking, secretion, and vesicular transport	HVA22-like protein a isoform X1 [Asparagus officinalis]
c105357.graph_c0	304	326	27	10.47	8.1	0.73	5.80698610993508e-09	-2.77985958783898	down	--	--	Cellular Component: cellular_component (GO:0005575);; Cellular Component: intracellular (GO:0005622);; Cellular Component: obsolete cell (GO:0005623);; Cellular Component: cytoplasm (GO:0005737);; Cellular Component: endoplasmic reticulum (GO:0005783);; Cellular Component: plasma membrane (GO:0005886);; Cellular Component: endomembrane system (GO:0012505);; Cellular Component: membrane (GO:001602…	K00889|9.4e-27|dcr:108218789|K00889 1-phosphatidylinositol-4-phosphate 5-kinase [EC:2.7.1.68] | (RefSeq) phosphatidylinositol 4-phosphate 5-kinase 6-like	[R]	General function prediction only	Ankyrin repeats (3 copies);; Domain of unknown function;; Ankyrin repeats (many copies);; Ankyrin repeat;; Ankyrin repeats (many copies);; Ankyrin repeat	--	ANK_REP_REGION domain-containing protein (Fragment) OS=Rhododendron williamsianum OX=262921 GN=C3L33_10462 PE=4 SV=1	M	Cell wall/membrane/envelope biogenesis	hypothetical protein C3L33_10462, partial [Rhododendron williamsianum]
c92313.graph_c0	139	222	375	14.46	16.91	37.57	0.0071558424719674	1.24315388019825	up	[J]	Translation, ribosomal structure and biogenesis	Molecular Function: structural constituent of ribosome (GO:0003735);; Cellular Component: ribosome (GO:0005840);; Biological Process: translation (GO:0006412);;	K02899|8.1e-87|aof:109837317|K02899 large subunit ribosomal protein L27 | (RefSeq) 50S ribosomal protein L27, chloroplastic-like	[J]	Translation, ribosomal structure and biogenesis	Ribosomal L27 protein	50S ribosomal protein L27, chloroplastic OS=Spinacia oleracea OX=3562 GN=RPL27 PE=1 SV=2	Uncharacterized protein OS=Asparagus officinalis OX=4686 GN=A4U43_C04F14850 PE=3 SV=1	J	Translation, ribosomal structure and biogenesis	50S ribosomal protein L27, chloroplastic-like [Asparagus officinalis]
c108643.graph_c0	438	657	186	18.56	21.2	8.91	0.00253975205084405	-1.15622828102196	down	[R]	General function prediction only	--	K23050|2.8e-105|pda:103706284|K23050 phenylcoumaran benzylic ether reductase [EC:1.3.1.-] | (RefSeq) isoflavone reductase-like protein	--	--	NmrA-like family;; NAD(P)H-binding;; NAD dependent epimerase/dehydratase family;; 3-beta hydroxysteroid dehydrogenase/isomerase family	Isoflavone reductase-like protein OS=Olea europaea OX=4146 PE=1 SV=1	isoflavone reductase-like protein OS=Phoenix dactylifera OX=42345 GN=LOC103706284 PE=4 SV=1	S	Function unknown	isoflavone reductase-like protein [Phoenix dactylifera]
c102915.graph_c0	890	1352	421	21.71	24.42	9.97	0.000194714759929535	-1.05315869849083	down	--	--	Molecular Function: kinase activity (GO:0016301);;	K14544|2.7e-91|csl:COCSUDRAFT_65874|K14544 U3 small nucleolar RNA-associated protein 22 | (RefSeq) hypothetical protein	[T]	Signal transduction mechanisms	Phosphatidylinositol 3- and 4-kinase;; Ubiquitin family;; Ubiquitin-2 like Rad60 SUMO-like	Phosphatidylinositol 4-kinase gamma 4 OS=Arabidopsis thaliana OX=3702 GN=PI4KG4 PE=1 SV=1	Uncharacterized protein OS=Asparagus officinalis OX=4686 GN=A4U43_C01F5000 PE=4 SV=1	--	--	phosphatidylinositol 4-kinase gamma 4-like [Asparagus officinalis]
c96076.graph_c0	396	540	1332	62.58	61.94	200.19	1.21111482007869e-11	1.75061153438051	up	[P]	Inorganic ion transport and metabolism	Molecular Function: FMN binding (GO:0010181);; Molecular Function: oxidoreductase activity (GO:0016491);;	K00327|2.0e-48|aof:109841330|K00327 NADPH-ferrihemoprotein reductase [EC:1.6.2.4] | (RefSeq) NADPH--cytochrome P450 reductase-like	[C]	Energy production and conversion	--	NADPH--cytochrome P450 reductase 2 OS=Arabidopsis thaliana OX=3702 GN=ATR2 PE=1 SV=1	Uncharacterized protein OS=Asparagus officinalis OX=4686 GN=A4U43_C01F590 PE=4 SV=1	C	Energy production and conversion	NADPH--cytochrome P450 reductase-like [Asparagus officinalis]
c103309.graph_c0	217	156	506	4.99	2.67	11.32	0.000781071055182104	1.52372111673907	up	[HT]	--	--	K08869|0.0e+00|aof:109819480|K08869 aarF domain-containing kinase | (RefSeq) uncharacterized protein LOC109819480 isoform X1	[R]	General function prediction only	ABC1 family;; Phosphotransferase enzyme family	Uncharacterized aarF domain-containing protein kinase At1g71810, chloroplastic OS=Arabidopsis thaliana OX=3702 GN=At1g71810 PE=1 SV=1	Uncharacterized protein OS=Asparagus officinalis OX=4686 GN=A4U43_C01F8390 PE=4 SV=1	L	Replication, recombination and repair	uncharacterized protein LOC109819480 isoform X1 [Asparagus officinalis]
c111733.graph_c0	159	188	35	8.28	7.19	1.76	0.00736764103466734	-1.62264840838455	down	[E]	Amino acid transport and metabolism	Molecular Function: prephenate dehydratase activity (GO:0004664);; Biological Process: L-phenylalanine biosynthetic process (GO:0009094);;	K05359|4.9e-111|mus:103970819|K05359 arogenate/prephenate dehydratase [EC:4.2.1.91 4.2.1.51] | (RefSeq) arogenate dehydratase/prephenate dehydratase 2, chloroplastic-like	[E]	Amino acid transport and metabolism	Prephenate dehydratase	Arogenate dehydratase/prephenate dehydratase 6, chloroplastic OS=Arabidopsis thaliana OX=3702 GN=ADT6 PE=1 SV=1	Prephenate dehydratase domain-containing protein OS=Musa balbisiana OX=52838 GN=C4D60_Mb05t20270 PE=4 SV=1	E	Amino acid transport and metabolism	hypothetical protein C4D60_Mb05t20270 [Musa balbisiana]
c111377.graph_c0	448	760	100	24.42	31.2	5.43	1.80818104582257e-08	-2.08969466904398	down	[P]	Inorganic ion transport and metabolism	Cellular Component: integral component of plasma membrane (GO:0005887);; Molecular Function: secondary active sulfate transmembrane transporter activity (GO:0008271);; Cellular Component: chloroplast (GO:0009507);; Molecular Function: anion:anion antiporter activity (GO:0015301);;	K17471|9.9e-186|egu:105042328|K17471 sulfate transporter 3 | (RefSeq) sulfate transporter 3.1	[P]	Inorganic ion transport and metabolism	Sulfate permease family;; STAS domain	Sulfate transporter 3.1 OS=Arabidopsis thaliana OX=3702 GN=SULTR3;1 PE=2 SV=1	sulfate transporter 3.1-like OS=Phoenix dactylifera OX=42345 GN=LOC103719682 PE=3 SV=1	P	Inorganic ion transport and metabolism	sulfate transporter 3.1 [Elaeis guineensis]
c94822.graph_c0	576	921	153	59.25	69.39	15.16	2.8242096060313e-08	-1.84788295082198	down	[O]	Posttranslational modification, protein turnover, chaperones	Biological Process: response to stress (GO:0006950);; Biological Process: biological_process (GO:0008150);; Biological Process: response to temperature stimulus (GO:0009266);; Biological Process: response to heat (GO:0009408);; Biological Process: response to abiotic stimulus (GO:0009628);; Biological Process: response to stimulus (GO:0050896);;	K13993|1.0e-68|aof:109824761|K13993 HSP20 family protein | (RefSeq) 22.7 kDa class IV heat shock protein-like	[O]	Posttranslational modification, protein turnover, chaperones	Hsp20/alpha crystallin family;; HSP20-like domain found in ArsA	22.0 kDa class IV heat shock protein OS=Glycine max OX=3847 GN=HSP22.0 PE=3 SV=1	SHSP domain-containing protein OS=Asparagus officinalis OX=4686 GN=A4U43_C09F3960 PE=3 SV=1	O	Posttranslational modification, protein turnover, chaperones	22.7 kDa class IV heat shock protein-like [Asparagus officinalis]
c110474.graph_c0	341	447	715	9.23	9.09	16.79	0.000851103890824505	1.10474996990945	up	--	--	Cellular Component: nuclear pore (GO:0005643);; Biological Process: poly(A)+ mRNA export from nucleus (GO:0016973);;	K18723|3.7e-164|aof:109829176|K18723 nucleoporin GLE1 | (RefSeq) protein GLE1 isoform X1	[A]	RNA processing and modification	GLE1-like protein	Protein GLE1 OS=Arabidopsis thaliana OX=3702 GN=GLE1 PE=1 SV=1	Uncharacterized protein OS=Asparagus officinalis OX=4686 GN=A4U43_C01F30310 PE=3 SV=1	A	RNA processing and modification	protein GLE1 isoform X1 [Asparagus officinalis]
c110372.graph_c0	381	431	708	9.62	8.11	17.52	0.00221098663459601	1.03749787293048	up	[D]	Cell cycle control, cell division, chromosome partitioning	Molecular Function: metal ion binding (GO:0046872);;	K01081|1.1e-132|ota:OT_ostta11g02900|K01081 5'-nucleotidase [EC:3.1.3.5] | (RefSeq) HAD-superfamily hydrolase, subfamily IG,5'-nucleotidase	[F]	Nucleotide transport and metabolism	5' nucleotidase family	--	Uncharacterized protein OS=Asparagus officinalis OX=4686 GN=A4U43_C03F7040 PE=3 SV=1	F	Nucleotide transport and metabolism	5'-nucleotidase domain-containing protein 4 isoform X2 [Asparagus officinalis]
c110781.graph_c0	223	230	864	23.97	18.09	89.39	2.06517359418911e-10	2.08510294857096	up	--	--	Molecular Function: molecular_function (GO:0003674);; Molecular Function: nucleic acid binding (GO:0003676);; Molecular Function: RNA binding (GO:0003723);; Molecular Function: mRNA binding (GO:0003729);; Molecular Function: catalytic activity (GO:0003824);; Molecular Function: nuclease activity (GO:0004518);; Molecular Function: endonuclease activity (GO:0004519);; Molecular Function: binding (G…	--	[R]	General function prediction only	PPR repeat	Pentatricopeptide repeat-containing protein At1g02150 OS=Arabidopsis thaliana OX=3702 GN=At1g02150 PE=2 SV=2	PPR_long domain-containing protein OS=Asparagus officinalis OX=4686 GN=A4U43_UnF1030 PE=4 SV=1	S	Function unknown	pentatricopeptide repeat-containing protein At1g02150 [Asparagus officinalis]
c99127.graph_c0	31	64	178	2.2	4.16	12.53	0.00601539846500838	1.7665538792347	up	--	--	Molecular Function: RNA polymerase III core binding (GO:0000994);; Molecular Function: RNA polymerase III type 1 promoter sequence-specific DNA binding (GO:0001002);; Molecular Function: RNA polymerase III type 2 promoter sequence-specific DNA binding (GO:0001003);; Molecular Function: RNA polymerase III type 3 promoter sequence-specific DNA binding (GO:0001006);; Cellular Component: nucleus (GO:…	--	[K]	Transcription	Maf1 regulator	--	Repressor of RNA polymerase III transcription OS=Phoenix dactylifera OX=42345 GN=LOC103709694 PE=3 SV=1	K	Transcription	repressor of RNA polymerase III transcription MAF1 homolog [Phoenix dactylifera]
c105068.graph_c0	2497	3300	956	67.36	65.89	25.03	6.74649205052242e-12	-1.27060606521758	down	[Q]	Secondary metabolites biosynthesis, transport and catabolism	Molecular Function: cellulase activity (GO:0008810);; Cellular Component: integral component of membrane (GO:0016021);; Biological Process: cellulose catabolic process (GO:0030245);;	K01179|6.8e-299|aof:109824742|K01179 endoglucanase [EC:3.2.1.4] | (RefSeq) endoglucanase 12-like	--	--	Glycosyl hydrolase family 9	Endoglucanase 12 OS=Oryza sativa subsp. japonica OX=39947 GN=GLU3 PE=2 SV=2	Endoglucanase OS=Asparagus officinalis OX=4686 GN=A4U43_C09F5250 PE=3 SV=1	G	Carbohydrate transport and metabolism	endoglucanase 12-like [Asparagus officinalis]
c98110.graph_c0	394	514	1031	12.83	11.63	31.29	4.18353305134805e-07	1.42617145581564	up	[L]	Replication, recombination and repair	Molecular Function: nucleic acid binding (GO:0003676);; Molecular Function: ATP binding (GO:0005524);;	K12858|1.4e-35|vcn:VOLCADRAFT_77867|K12858 ATP-dependent RNA helicase DDX23/PRP28 [EC:3.6.4.13] | (RefSeq) hypothetical protein	[J]	Translation, ribosomal structure and biogenesis	DEAD/DEAH box helicase;; Helicase conserved C-terminal domain;; Type III restriction enzyme, res subunit	DEAD-box ATP-dependent RNA helicase 47A OS=Oryza sativa subsp. japonica OX=39947 GN=Os02g0636300 PE=2 SV=1	Uncharacterized protein OS=Asparagus officinalis OX=4686 GN=A4U43_C04F33710 PE=4 SV=1	A	RNA processing and modification	DEAD-box ATP-dependent RNA helicase 47B [Asparagus officinalis]
c102606.graph_c0	274	392	92	23.91	24.97	7.75	0.0033070164352828	-1.37846587237073	down	[M]	Cell wall/membrane/envelope biogenesis	Molecular Function: protein serine/threonine kinase activity (GO:0004674);; Molecular Function: ATP binding (GO:0005524);; Cellular Component: integral component of membrane (GO:0016021);;	K00924|1.8e-69|nto:104111279|K00924 kinase [EC:2.7.1.-] | (RefSeq) receptor protein kinase TMK1-like	--	--	Protein kinase domain;; Protein tyrosine and serine/threonine kinase	Receptor-like kinase TMK4 OS=Arabidopsis thaliana OX=3702 GN=TMK4 PE=1 SV=1	Protein kinase domain-containing protein OS=Asparagus officinalis OX=4686 GN=A4U43_C04F7400 PE=3 SV=1	T	Signal transduction mechanisms	receptor-like kinase TMK3 [Asparagus officinalis]
c103735.graph_c0	1587	2005	4444	129.28	117.68	343.2	7.67781252945034e-22	1.58399560415349	up	--	--	--	--	--	--	--	--	Uncharacterized protein OS=Asparagus officinalis OX=4686 GN=A4U43_C05F30820 PE=4 SV=1	--	--	uncharacterized protein LOC109840964 [Asparagus officinalis]
c76633.graph_c0	18	17	226	2.13	1.47	26.06	9.75209479559922e-08	3.11388379495134	up	--	--	Molecular Function: potassium ion transmembrane transporter activity (GO:0015079);; Cellular Component: integral component of membrane (GO:0016021);;	--	--	--	--	--	Uncharacterized protein OS=Asparagus officinalis OX=4686 GN=A4U43_C02F3620 PE=3 SV=1	--	--	uncharacterized protein A4U43_C02F3620 [Asparagus officinalis]
c103890.graph_c0	457	457	842	12.78	9.68	22.82	0.000735361376015851	1.10500406832457	up	--	--	Molecular Function: molecular_function (GO:0003674);; Molecular Function: nucleic acid binding (GO:0003676);; Molecular Function: RNA binding (GO:0003723);; Molecular Function: catalytic activity (GO:0003824);; Molecular Function: nuclease activity (GO:0004518);; Molecular Function: endonuclease activity (GO:0004519);; Molecular Function: binding (GO:0005488);; Cellular Component: cellular_compon…	K17710|1.1e-09|nnu:104603144|K17710 pentatricopeptide repeat domain-containing protein 1 | (RefSeq) pentatricopeptide repeat-containing protein At2g18940, chloroplastic	[R]	General function prediction only	PPR repeat family;; PPR repeat;; Pentatricopeptide repeat domain;; PPR repeat;; Pentacotripeptide-repeat region of PRORP;; Bacterial transcriptional activator domain	Pentatricopeptide repeat-containing protein At1g10910, chloroplastic OS=Arabidopsis thaliana OX=3702 GN=At1g10910 PE=2 SV=1	pentatricopeptide repeat-containing protein At1g10910, chloroplastic OS=Phoenix dactylifera OX=42345 GN=LOC103712971 PE=4 SV=1	S	Function unknown	pentatricopeptide repeat-containing protein At1g10910, chloroplastic [Asparagus officinalis]
c117172.graph_c0	599	752	1180	16.15	21.56	32.13	4.88960396224713e-05	1.06845727054913	up	--	--	Cellular Component: nucleus (GO:0005634);; Molecular Function: RNA polymerase II CTD heptapeptide repeat phosphatase activity (GO:0008420);; Biological Process: dephosphorylation of RNA polymerase II C-terminal domain (GO:0070940);;	K18999|1.7e-178|aof:109840550|K18999 RNA polymerase II C-terminal domain phosphatase-like 3/4 [EC:3.1.3.16] | (RefSeq) RNA polymerase II C-terminal domain phosphatase-like 4	[K]	Transcription	NLI interacting factor-like phosphatase;; BRCA1 C Terminus (BRCT) domain;; twin BRCT domain	RNA polymerase II C-terminal domain phosphatase-like 4 OS=Arabidopsis thaliana OX=3702 GN=CPL4 PE=1 SV=1	RNA polymerase II C-terminal domain phosphatase-like OS=Asparagus officinalis OX=4686 GN=A4U43_C05F26030 PE=4 SV=1	K	Transcription	RNA polymerase II C-terminal domain phosphatase-like 4 [Asparagus officinalis]
c109367.graph_c0	2321	2763	4664	83.81	76.22	162.73	1.87705124615694e-12	1.1549754634091	up	[V]	Defense mechanisms	Molecular Function: antiporter activity (GO:0015297);; Cellular Component: membrane (GO:0016020);; Cellular Component: integral component of membrane (GO:0016021);; Molecular Function: transmembrane transporter activity (GO:0022857);; Molecular Function: xenobiotic transmembrane transporter activity (GO:0042910);;	K03327|6.9e-206|aof:109840622|K03327 multidrug resistance protein, MATE family | (RefSeq) protein DETOXIFICATION 12-like isoform X1	[R]	General function prediction only	MatE	Protein DETOXIFICATION 12 OS=Arabidopsis thaliana OX=3702 GN=DTX12 PE=2 SV=1	Protein DETOXIFICATION OS=Phoenix dactylifera OX=42345 GN=LOC103715162 PE=3 SV=1	V	Defense mechanisms	protein DETOXIFICATION 12-like isoform X1 [Asparagus officinalis]
c108777.graph_c0	159	126	393	5.9	3.84	16.03	0.00145545635667016	1.5318492947184	up	[S]	Function unknown	Molecular Function: protein kinase activity (GO:0004672);; Molecular Function: ATP binding (GO:0005524);; Cellular Component: integral component of membrane (GO:0016021);;	K19891|1.2e-12|gmx:100776826|K19891 glucan endo-1,3-beta-glucosidase 1/2/3 [EC:3.2.1.39] | (RefSeq) glucan endo-1,3-beta-glucosidase 1	--	--	Malectin domain;; Leucine rich repeat;; Leucine Rich repeats (2 copies);; Leucine Rich Repeat	Probable LRR receptor-like serine/threonine-protein kinase At1g53440 OS=Arabidopsis thaliana OX=3702 GN=At1g53440 PE=2 SV=2	Non-specific serine/threonine protein kinase OS=Phoenix dactylifera OX=42345 GN=LOC103711416 PE=4 SV=2	T	Signal transduction mechanisms	probable LRR receptor-like serine/threonine-protein kinase At1g53440 isoform X2 [Asparagus officinalis]
c71011.graph_c0	3	3	65	0.1	0.07	2.33	0.00194093027652768	2.34980418625549	up	--	--	--	--	--	--	zinc-binding in reverse transcriptase	--	zf-RVT domain-containing protein OS=Tanacetum cinerariifolium OX=118510 GN=Tci_743552 PE=4 SV=1	E	Amino acid transport and metabolism	uncharacterized protein LOC104110226 [Nicotiana tomentosiformis]
c91386.graph_c0	1619	1898	430	308.52	261.8	78.22	7.37224243194629e-14	-1.68762963306221	down	--	--	--	K03860|7.4e-07|nnu:104608881|K03860 phosphatidylinositol N-acetylglucosaminyltransferase subunit Q | (RefSeq) N-acetylglucosaminyl-phosphatidylinositol biosynthetic protein gpi1-like	--	--	Gibberellin regulated protein	Snakin-2 OS=Solanum tuberosum OX=4113 GN=SN2 PE=1 SV=1	Putative gibberellin-regulated protein OS=Elaeis guineensis var. tenera OX=51953 GN=GA PE=2 SV=1	S	Function unknown	gibberellin-regulated protein 9 [Asparagus officinalis]
c117204.graph_c3	29	69	612	1.4	2.48	29.06	3.45760619521945e-16	3.53594228481817	up	[H]	Coenzyme transport and metabolism	Cellular Component: cytosol (GO:0005829);; Molecular Function: 1,4-dihydroxy-2-naphthoyl-CoA synthase activity (GO:0008935);; Biological Process: menaquinone biosynthetic process (GO:0009234);;	K01661|2.6e-152|pda:103723461|K01661 naphthoate synthase [EC:4.1.3.36] | (RefSeq) 1,4-dihydroxy-2-naphthoyl-CoA synthase, peroxisomal-like	[I]	Lipid transport and metabolism	Enoyl-CoA hydratase/isomerase;; Enoyl-CoA hydratase/isomerase	1,4-dihydroxy-2-naphthoyl-CoA synthase, peroxisomal OS=Arabidopsis thaliana OX=3702 GN=MENB PE=1 SV=2	1,4-dihydroxy-2-naphthoyl-CoA synthase, peroxisomal-like OS=Phoenix dactylifera OX=42345 GN=LOC103723461 PE=3 SV=1	I	Lipid transport and metabolism	1,4-dihydroxy-2-naphthoyl-CoA synthase, peroxisomal-like [Phoenix dactylifera]
c114161.graph_c0	3181	4457	809	314.12	318.97	75.73	1.83355922510231e-27	-1.89448731253921	down	--	--	Cellular Component: nucleosome (GO:0000786);; Molecular Function: DNA binding (GO:0003677);; Cellular Component: nucleus (GO:0005634);; Molecular Function: protein heterodimerization activity (GO:0046982);;	K11251|3.2e-63|qsu:111989544|K11251 histone H2A | (RefSeq) histone H2A	[B]	Chromatin structure and dynamics	C-terminus of histone H2A;; Core histone H2A/H2B/H3/H4	Probable histone H2A.2 OS=Medicago truncatula OX=3880 GN=MtrDRAFT_AC149210g4v1 PE=3 SV=1	Histone H2A OS=Camellia sinensis OX=4442 PE=2 SV=1	B	Chromatin structure and dynamics	histone H2A-like [Camellia sinensis]
c116332.graph_c1	638	1082	2504	27.64	37.29	103.86	2.27281721532363e-15	1.8136152318355	up	--	--	Molecular Function: UDP-glycosyltransferase activity (GO:0008194);; Cellular Component: intracellular membrane-bounded organelle (GO:0043231);;	K23260|3.0e-65|egu:105049155|K23260 scopoletin glucosyltransferase [EC:2.4.1.128] | (RefSeq) scopoletin glucosyltransferase-like	[GC]	--	UDP-glucoronosyl and UDP-glucosyl transferase	Flavonol 3-O-glucosyltransferase UGT89B1 OS=Arabidopsis thaliana OX=3702 GN=UGT89B1 PE=1 SV=2	UDP-glycosyltransferase 89B2-like OS=Phoenix dactylifera OX=42345 GN=LOC103719508 PE=4 SV=1	--	--	UDP-glycosyltransferase 89B2-like [Phoenix dactylifera]
c105107.graph_c0	134	215	12	8.96	7.69	0.74	8.31859914050394e-06	-2.65432726237112	down	[Q]	Secondary metabolites biosynthesis, transport and catabolism	Molecular Function: copper ion binding (GO:0005507);; Molecular Function: primary amine oxidase activity (GO:0008131);; Biological Process: amine metabolic process (GO:0009308);; Molecular Function: quinone binding (GO:0048038);;	K00276|1.6e-208|mus:103993259|K00276 primary-amine oxidase [EC:1.4.3.21] | (RefSeq) primary amine oxidase-like	[Q]	Secondary metabolites biosynthesis, transport and catabolism	Copper amine oxidase, enzyme domain;; Copper amine oxidase, N3 domain;; Copper amine oxidase, N2 domain	Primary amine oxidase OS=Arabidopsis thaliana OX=3702 GN=At1g62810 PE=2 SV=1	Amine oxidase OS=Musa balbisiana OX=52838 GN=C4D60_Mb01t22620 PE=3 SV=1	Q	Secondary metabolites biosynthesis, transport and catabolism	PREDICTED: primary amine oxidase-like [Musa acuminata subsp. malaccensis]
c96437.graph_c0	464	338	0	47.04	25.05	0	3.33909890990548e-21	-5.39255828199238	down	--	--	Molecular Function: RNA binding (GO:0003723);; Molecular Function: RNA-directed 5'-3' RNA polymerase activity (GO:0003968);; Biological Process: transcription, DNA-templated (GO:0006351);;	--	--	--	Viral RNA-dependent RNA polymerase	--	--	--	--	--
c102861.graph_c0	284	326	544	12.95	10.99	24.06	0.00588324333588454	1.05526902469421	up	--	--	Molecular Function: Hsp90 protein binding (GO:0051879);;	K12795|8.0e-06|dct:110094959|K12795 suppressor of G2 allele of SKP1 | (RefSeq) protein SGT1 homolog isoform X1	[O]	Posttranslational modification, protein turnover, chaperones	Cns1/TTC4 Wheel domain;; Tetratricopeptide repeat;; Tetratricopeptide repeat;; Tetratricopeptide repeat;; Tetratricopeptide repeat	--	TPR_REGION domain-containing protein OS=Musa acuminata subsp. malaccensis OX=214687 PE=4 SV=1	O	Posttranslational modification, protein turnover, chaperones	tetratricopeptide repeat protein 4 homolog [Asparagus officinalis]
c90237.graph_c0	1645	2051	712	270.58	245.04	112.09	1.74925334761074e-06	-1.04925515309726	down	--	--	Molecular Function: molecular_function (GO:0003674);; Molecular Function: catalytic activity (GO:0003824);; Cellular Component: cellular_component (GO:0005575);; Cellular Component: intracellular (GO:0005622);; Cellular Component: obsolete cell (GO:0005623);; Cellular Component: cytoplasm (GO:0005737);; Cellular Component: cytosol (GO:0005829);; Biological Process: biological_process (GO:0008150)…	--	[S]	Function unknown	Eukaryotic protein of unknown function (DUF953)	Thioredoxin-like protein Clot OS=Arabidopsis thaliana OX=3702 GN=At5g42850 PE=2 SV=1	DUF953 domain-containing protein OS=Asparagus officinalis OX=4686 GN=A4U43_C05F14460 PE=4 SV=1	S	Function unknown	thioredoxin-like protein Clot [Asparagus officinalis]
c89280.graph_c0	557	953	1321	65.61	82.09	149.68	9.77220593323241e-05	1.09113855642461	up	--	--	Molecular Function: ATP binding (GO:0005524);; Molecular Function: transferase activity (GO:0016740);;	K10573|1.7e-86|mdm:103447849|K10573 ubiquitin-conjugating enzyme E2 A [EC:2.3.2.23] | (RefSeq) ubiquitin-conjugating enzyme E2 2	[O]	Posttranslational modification, protein turnover, chaperones	Ubiquitin-conjugating enzyme	Ubiquitin-conjugating enzyme E2 2 OS=Triticum aestivum OX=4565 GN=UBC2 PE=1 SV=1	Ubiquitin-conjugating enzyme E2 2 isoform A OS=Glycine soja OX=3848 GN=D0Y65_048267 PE=3 SV=1	O	Posttranslational modification, protein turnover, chaperones	Ubiquitin-conjugating enzyme E2 2 isoform A [Glycine soja]
c96321.graph_c0	0	0	38	0	0	3.38	0.00737092992861143	1.96897078431529	up	--	--	Molecular Function: electron transfer activity (GO:0009055);; Molecular Function: protein disulfide oxidoreductase activity (GO:0015035);;	K17479|1.5e-54|pda:103702504|K17479 glutaredoxin domain-containing cysteine-rich protein 1 | (RefSeq) uncharacterized protein LOC103702504	[O]	Posttranslational modification, protein turnover, chaperones	--	Uncharacterized protein At5g39865 OS=Arabidopsis thaliana OX=3702 GN=At5g39865 PE=2 SV=1	Glutaredoxin domain-containing protein OS=Ensete ventricosum OX=4639 GN=B296_00017596 PE=4 SV=1	O	Posttranslational modification, protein turnover, chaperones	hypothetical protein B296_00017596 [Ensete ventricosum]
c104988.graph_c0	995	1473	268	41.87	43.49	10.4	7.13974134423484e-12	-1.81389683978485	down	[QV]	--	Molecular Function: monooxygenase activity (GO:0004497);; Molecular Function: iron ion binding (GO:0005506);; Molecular Function: oxidoreductase activity, acting on paired donors, with incorporation or reduction of molecular oxygen (GO:0016705);; Molecular Function: heme binding (GO:0020037);;	K15398|1.6e-231|pda:103717433|K15398 fatty acid omega-hydroxylase [EC:1.14.-.-] | (RefSeq) cytochrome P450 86A8-like	[QI]	--	Cytochrome P450	Cytochrome P450 86A2 OS=Arabidopsis thaliana OX=3702 GN=CYP86A2 PE=1 SV=1	cytochrome P450 86A8-like OS=Phoenix dactylifera OX=42345 GN=LOC103717433 PE=3 SV=1	Q	Secondary metabolites biosynthesis, transport and catabolism	cytochrome P450 86A8-like [Phoenix dactylifera]
c108776.graph_c0	190	288	450	50.6	49.15	119.74	0.00725931886413192	1.13259440104866	up	--	--	Molecular Function: ATP binding (GO:0005524);;	--	--	--	--	--	Katanin p60 ATPase-containing subunit A1 OS=Dendrobium catenatum OX=906689 GN=AAA1 PE=4 SV=1	O	Posttranslational modification, protein turnover, chaperones	uncharacterized protein LOC109848433 isoform X4 [Asparagus officinalis]
c101080.graph_c0	53	74	507	2.91	3	26.94	2.21597631769685e-12	2.96269811524611	up	[Q]	Secondary metabolites biosynthesis, transport and catabolism	Molecular Function: hydrolase activity (GO:0016787);;	--	[R]	General function prediction only	Dienelactone hydrolase family	--	Dienelactone hydrolase OS=Cinnamomum micranthum f. kanehirae OX=337451 GN=CKAN_01096100 PE=4 SV=1	Q	Secondary metabolites biosynthesis, transport and catabolism	carboxymethylenebutenolidase homolog isoform X2 [Asparagus officinalis]
c101764.graph_c0	18	53	176	1.34	3.26	13.27	0.00234213476048715	2.01757911542282	up	--	--	Molecular Function: double-stranded DNA binding (GO:0003690);; Biological Process: regulation of transcription, DNA-templated (GO:0006355);;	K15032|3.7e-76|aof:109850423|K15032 mTERF domain-containing protein, mitochondrial | (RefSeq) transcription termination factor MTEF1, chloroplastic	[KR]	--	mTERF	--	Uncharacterized protein OS=Asparagus officinalis OX=4686 GN=A4U43_C07F34410 PE=3 SV=1	K	Transcription	transcription termination factor MTEF1, chloroplastic [Asparagus officinalis]
c102389.graph_c0	842	1318	237	29.31	33.91	7.99	3.86840011024437e-10	-1.7838230730261	down	[G]	Carbohydrate transport and metabolism	Molecular Function: carbohydrate:proton symporter activity (GO:0005351);; Cellular Component: integral component of plasma membrane (GO:0005887);; Biological Process: glucose import (GO:0046323);;	K24193|8.8e-257|egu:105032465|K24193 MFS transporter, SP family, sugar:H+ symporter | (RefSeq) sugar transport protein 13	[R]	General function prediction only	Sugar (and other) transporter;; Major Facilitator Superfamily	Sugar transport protein MST4 OS=Oryza sativa subsp. japonica OX=39947 GN=MST4 PE=1 SV=1	sugar transport protein MST4 OS=Phoenix dactylifera OX=42345 GN=LOC103715741 PE=3 SV=1	U	Intracellular trafficking, secretion, and vesicular transport	sugar transport protein MST4 [Elaeis guineensis]
c93932.graph_c0	363	509	34	102.99	103.36	9.13	1.72643624865794e-12	-2.98671031338574	down	--	--	--	--	--	--	Extensin-like region	--	--	--	--	--
c110781.graph_c1	378	496	1807	19.5	18.57	90.58	3.68491503061839e-22	2.27814780825512	up	--	--	Molecular Function: molecular_function (GO:0003674);; Molecular Function: nucleic acid binding (GO:0003676);; Molecular Function: RNA binding (GO:0003723);; Molecular Function: mRNA binding (GO:0003729);; Molecular Function: catalytic activity (GO:0003824);; Molecular Function: nuclease activity (GO:0004518);; Molecular Function: endonuclease activity (GO:0004519);; Molecular Function: binding (G…	--	[R]	General function prediction only	PPR repeat;; PPR repeat family;; Pentatricopeptide repeat domain;; Tetratricopeptide repeat	Pentatricopeptide repeat-containing protein At1g02150 OS=Arabidopsis thaliana OX=3702 GN=At1g02150 PE=2 SV=2	Pentatricopeptide repeat-containing protein OS=Ananas comosus OX=4615 GN=ACMD2_25579 PE=4 SV=1	S	Function unknown	unnamed protein product [Ananas comosus var. bracteatus]
c115827.graph_c2	598	841	1223	52.42	54.11	103.42	7.18354831181754e-05	1.04018793100603	up	--	--	Biological Process: phosphorelay signal transduction system (GO:0000160);;	K14490|3.5e-54|aof:109836740|K14490 histidine-containing phosphotransfer peotein | (RefSeq) histidine-containing phosphotransfer protein 2-like isoform X1	[T]	Signal transduction mechanisms	Hpt domain	Histidine-containing phosphotransfer protein 2 OS=Oryza sativa subsp. japonica OX=39947 GN=AHP2 PE=1 SV=1	HPt domain-containing protein OS=Asparagus officinalis OX=4686 GN=A4U43_C04F6310 PE=4 SV=1	T	Signal transduction mechanisms	histidine-containing phosphotransfer protein 2-like isoform X1 [Asparagus officinalis]
c116647.graph_c0	620	719	1279	15.93	12.96	30.61	4.38326555851482e-06	1.18683318132795	up	--	--	Molecular Function: sedoheptulose-7-phosphate:D-glyceraldehyde-3-phosphate glyceronetransferase activity (GO:0004801);; Cellular Component: cytoplasm (GO:0005737);; Biological Process: carbohydrate metabolic process (GO:0005975);; Biological Process: pentose-phosphate shunt (GO:0006098);;	--	--	--	--	--	Transaldolase OS=Asparagus officinalis OX=4686 GN=A4U43_C10F4270 PE=3 SV=1	--	--	uncharacterized protein LOC109825168 isoform X1 [Asparagus officinalis]
c116287.graph_c1	4818	5909	2145	296.7	281.42	61.7	1.10617343595583e-10	-1.00990405463238	down	--	--	Molecular Function: DNA-binding transcription factor activity (GO:0003700);;	K13174|0.0e+00|aof:109851470|K13174 THO complex subunit 5 | (RefSeq) THO complex subunit 5B	[S]	Function unknown	Fms-interacting protein/Thoc5	THO complex subunit 5B OS=Arabidopsis thaliana OX=3702 GN=THO5B PE=1 SV=1	BZIP domain-containing protein OS=Musa balbisiana OX=52838 GN=C4D60_Mb05t12020 PE=3 SV=1	S	Function unknown	THO complex subunit 5B [Asparagus officinalis]
c112644.graph_c1	703	720	1644	23.67	17.93	53.69	8.56448551288945e-09	1.44236509757339	up	--	--	Molecular Function: molecular_function (GO:0003674);; Molecular Function: nucleic acid binding (GO:0003676);; Molecular Function: RNA binding (GO:0003723);; Molecular Function: binding (GO:0005488);; Biological Process: nucleobase-containing compound metabolic process (GO:0006139);; Biological Process: RNA processing (GO:0006396);; Biological Process: cellular aromatic compound metabolic process …	K13150|5.0e-90|aof:109830909|K13150 coilin | (RefSeq) coilin-like	--	--	--	Coilin OS=Arabidopsis thaliana OX=3702 GN=COIL PE=1 SV=1	Uncharacterized protein OS=Asparagus officinalis OX=4686 GN=A4U43_C02F8850 PE=4 SV=1	S	Function unknown	coilin-like [Asparagus officinalis]
c92723.graph_c1	222	264	51	4.14	3.63	0.9	0.00148904749581967	-1.66989212423702	down	[V]	Defense mechanisms	Cellular Component: plant-type vacuole (GO:0000325);; Molecular Function: ATP binding (GO:0005524);; Cellular Component: vacuolar membrane (GO:0005774);; Cellular Component: membrane (GO:0016020);; Cellular Component: integral component of membrane (GO:0016021);; Molecular Function: ATPase activity (GO:0016887);; Molecular Function: ATPase-coupled transmembrane transporter activity (GO:0042626);;…	K05666|0.0e+00|egu:105039765|K05666 ATP-binding cassette, subfamily C (CFTR/MRP), member 2 | (RefSeq) ABC transporter C family member 10-like	[Q]	Secondary metabolites biosynthesis, transport and catabolism	ABC transporter;; ABC transporter transmembrane region;; P-loop containing region of AAA domain;; Helicase HerA, central domain;; 50S ribosome-binding GTPase	ABC transporter C family member 10 OS=Arabidopsis thaliana OX=3702 GN=ABCC10 PE=2 SV=2	ABC transporter C family member 10-like OS=Phoenix dactylifera OX=42345 GN=LOC103713508 PE=4 SV=1	Q	Secondary metabolites biosynthesis, transport and catabolism	ABC transporter C family member 10-like [Asparagus officinalis]
c110350.graph_c1	1820	2811	255	88.58	100.99	12.02	1.39328835052448e-35	-2.7787507212412	down	[Q]	Secondary metabolites biosynthesis, transport and catabolism	Molecular Function: oxidoreductase activity (GO:0016491);; Molecular Function: metal ion binding (GO:0046872);;	K24028|1.2e-77|zju:107425828|K24028 salicylic acid 3-hydroxylase [EC:1.14.11.-] | (RefSeq) hyoscyamine 6-dioxygenase-like	[QR]	--	2OG-Fe(II) oxygenase superfamily;; non-haem dioxygenase in morphine synthesis N-terminal	2'-deoxymugineic-acid 2'-dioxygenase OS=Hordeum vulgare OX=4513 GN=IDS3 PE=1 SV=3	Fe2OG dioxygenase domain-containing protein OS=Asparagus officinalis OX=4686 GN=A4U43_C07F18790 PE=3 SV=1	Q	Secondary metabolites biosynthesis, transport and catabolism	2'-deoxymugineic-acid 2'-dioxygenase-like [Asparagus officinalis]
c93507.graph_c0	3369	4599	7721	245.07	246.08	542.65	4.6221810408871e-18	1.24832693313985	up	[J]	Translation, ribosomal structure and biogenesis	Molecular Function: RNA binding (GO:0003723);;	K12881|3.6e-71|jcu:105628230|K12881 THO complex subunit 4 | (RefSeq) THO complex subunit 4A	[A]	RNA processing and modification	RNA recognition motif. (a.k.a. RRM, RBD, or RNP domain);; C-terminal duplication domain of Friend of PRMT1	THO complex subunit 4A OS=Arabidopsis thaliana OX=3702 GN=ALY1 PE=1 SV=1	RRM domain-containing protein OS=Jatropha curcas OX=180498 GN=JCGZ_05675 PE=4 SV=1	A	RNA processing and modification	THO complex subunit 4A [Jatropha curcas]
c100662.graph_c0	5200	8664	2273	206.6	254.37	87.55	2.83216870259129e-12	-1.25992690051142	down	--	--	Cellular Component: cellular_component (GO:0005575);; Cellular Component: extracellular region (GO:0005576);; Cellular Component: cell wall (GO:0005618);; Cellular Component: obsolete cell (GO:0005623);; Cellular Component: plasma membrane (GO:0005886);; Cellular Component: plant-type cell wall (GO:0009505);; Cellular Component: membrane (GO:0016020);; Cellular Component: external encapsulating s…	--	--	--	Fasciclin domain	Fasciclin-like arabinogalactan protein 10 OS=Arabidopsis thaliana OX=3702 GN=FLA10 PE=2 SV=1	Fasciclin-like arabinogalactan protein 8 OS=Apostasia shenzhenica OX=1088818 GN=FLA8 PE=3 SV=1	S	Function unknown	fasciclin-like arabinogalactan protein 8 [Elaeis guineensis]
c100682.graph_c0	216	336	558	25.72	29.24	63.95	0.00113914931527831	1.24265549992678	up	--	--	--	--	--	--	--	--	uncharacterized protein LOC103719220 OS=Phoenix dactylifera OX=42345 GN=LOC103719220 PE=4 SV=1	--	--	uncharacterized protein LOC109822018 isoform X2 [Asparagus officinalis]
c108171.graph_c1	3059	4627	7826	165.87	184.3	417.78	3.50909879175848e-17	1.324934852686	up	[T]	Signal transduction mechanisms	Molecular Function: protein serine/threonine phosphatase activity (GO:0004722);; Cellular Component: nucleus (GO:0005634);; Cellular Component: cytoplasm (GO:0005737);; Molecular Function: metal ion binding (GO:0046872);;	K06269|4.4e-185|pda:103703608|K06269 serine/threonine-protein phosphatase PP1 catalytic subunit [EC:3.1.3.16] | (RefSeq) serine/threonine-protein phosphatase PP1 isozyme 3 isoform X1	[TR]	--	Calcineurin-like phosphoesterase;; Serine-threonine protein phosphatase N-terminal domain	Serine/threonine-protein phosphatase PP1 OS=Oryza sativa subsp. japonica OX=39947 GN=Os03g0268000 PE=2 SV=2	Serine/threonine-protein phosphatase OS=Phoenix dactylifera OX=42345 GN=LOC103703608 PE=3 SV=1	T	Signal transduction mechanisms	serine/threonine-protein phosphatase PP1 isozyme 3 isoform X1 [Phoenix dactylifera]
c105365.graph_c0	312	369	1081	15.91	13.88	53.16	5.03239136912037e-11	1.87520134777699	up	--	--	--	K12471|3.0e-92|aof:109829599|K12471 epsin | (RefSeq) clathrin interactor EPSIN 1-like	[F]	Nucleotide transport and metabolism	ENTH domain	Clathrin interactor EPSIN 1 OS=Arabidopsis thaliana OX=3702 GN=EPSIN1 PE=1 SV=1	ENTH domain-containing protein OS=Asparagus officinalis OX=4686 GN=A4U43_C02F1460 PE=4 SV=1	F	Nucleotide transport and metabolism	uncharacterized protein A4U43_C02F1460 [Asparagus officinalis]
c76698.graph_c0	328	338	103	38.16	28.76	11.54	0.00847236225835934	-1.25916497742115	down	--	--	Molecular Function: electron transfer activity (GO:0009055);; Molecular Function: protein disulfide oxidoreductase activity (GO:0015035);;	K03676|5.1e-35|peq:110026810|K03676 glutaredoxin 3 | (RefSeq) glutaredoxin-C7-like	[O]	Posttranslational modification, protein turnover, chaperones	Glutaredoxin	Glutaredoxin-C7 OS=Oryza sativa subsp. japonica OX=39947 GN=GRXC7 PE=3 SV=1	Glutaredoxin-C7 OS=Apostasia shenzhenica OX=1088818 GN=GRXC7 PE=3 SV=1	O	Posttranslational modification, protein turnover, chaperones	glutaredoxin-C7-like [Phalaenopsis equestris]
c95371.graph_c0	216	286	524	24.91	23.74	57.41	0.000939208533216855	1.27157608364424	up	--	--	--	--	--	--	--	--	Uncharacterized protein OS=Ensete ventricosum OX=4639 GN=B296_00000522 PE=4 SV=1	--	--	hypothetical protein B296_00000522 [Ensete ventricosum]
c99414.graph_c0	290	304	14	26.97	20.64	1.25	2.22930286976072e-11	-3.37410371073233	down	--	--	--	--	--	--	Peptidase of plants and bacteria	Basic secretory protease (Fragments) OS=Boswellia serrata OX=613112 PE=1 SV=1	Uncharacterized protein OS=Asparagus officinalis OX=4686 GN=A4U43_C01F27640 PE=4 SV=1	S	Function unknown	uncharacterized protein LOC109843841 [Asparagus officinalis]
c113204.graph_c0	27	38	166	1.81	1.99	11.24	0.00129203534025318	2.05713137078382	up	--	--	--	K03511|1.1e-50|dzi:111309021|K03511 DNA polymerase kappa [EC:2.7.7.7] | (RefSeq) DNA polymerase kappa isoform X1	[L]	Replication, recombination and repair	--	--	uncharacterized protein LOC103718567 OS=Phoenix dactylifera OX=42345 GN=LOC103718567 PE=4 SV=1	L	Replication, recombination and repair	uncharacterized protein LOC109823001 [Asparagus officinalis]
c85042.graph_c0	645	851	1244	44.92	43.61	83.76	9.20153387053769e-05	1.00600580252674	up	--	--	Molecular Function: calcium ion binding (GO:0005509);;	K06268|7.0e-102|mus:103973173|K06268 serine/threonine-protein phosphatase 2B regulatory subunit | (RefSeq) calcineurin B-like protein 1	[T]	Signal transduction mechanisms	EF hand;; EF-hand domain;; EF-hand domain pair;; EF hand	Calcineurin B-like protein 1 OS=Arabidopsis thaliana OX=3702 GN=CBL1 PE=1 SV=3	Uncharacterized protein OS=Musa acuminata subsp. malaccensis OX=214687 GN=103973173 PE=4 SV=1	T	Signal transduction mechanisms	PREDICTED: calcineurin B-like protein 1 [Musa acuminata subsp. malaccensis]
c97901.graph_c0	1023	1267	181	83.56	76.03	14.27	4.77966616617712e-17	-2.2620755525442	down	[O]	Posttranslational modification, protein turnover, chaperones	Molecular Function: protein binding (GO:0005515);;	K00799|1.3e-83|aof:109846831|K00799 glutathione S-transferase [EC:2.5.1.18] | (RefSeq) probable glutathione S-transferase	[O]	Posttranslational modification, protein turnover, chaperones	Glutathione S-transferase, N-terminal domain;; Glutathione S-transferase, N-terminal domain;; Glutathione S-transferase, N-terminal domain;; Glutathione S-transferase, C-terminal domain;; Glutathione S-transferase, C-terminal domain	Glutathione S-transferase U8 OS=Arabidopsis thaliana OX=3702 GN=GSTU8 PE=2 SV=1	Uncharacterized protein OS=Asparagus officinalis OX=4686 GN=A4U43_C07F8490 PE=3 SV=1	O	Posttranslational modification, protein turnover, chaperones	probable glutathione S-transferase [Asparagus officinalis]
c110163.graph_c0	20971	25837	8330	626.57	569.84	240.95	4.90049978239466e-22	-1.18111172468325	down	[G]	Carbohydrate transport and metabolism	Cellular Component: integral component of plasma membrane (GO:0005887);; Molecular Function: sucrose transmembrane transporter activity (GO:0008515);;	K15378|3.8e-209|aof:109833885|K15378 solute carrier family 45, member 1/2/4 | (RefSeq) sucrose transport protein SUT1-like isoform X1	[G]	Carbohydrate transport and metabolism	MFS/sugar transport protein;; PUCC protein	Sucrose transport protein SUT1 OS=Oryza sativa subsp. indica OX=39946 GN=SUT1 PE=3 SV=1	sucrose transport protein SUT1-like OS=Phoenix dactylifera OX=42345 GN=LOC113463062 PE=3 SV=1	G	Carbohydrate transport and metabolism	sucrose transport protein SUT1-like isoform X1 [Asparagus officinalis]
c112229.graph_c0	1048	1381	2034	45.76	44.54	86.06	1.03937418124164e-06	1.02568225512924	up	--	--	Cellular Component: integral component of membrane (GO:0016021);;	--	--	--	--	--	uncharacterized protein LOC103719504 OS=Phoenix dactylifera OX=42345 GN=LOC103719504 PE=4 SV=1	--	--	uncharacterized protein LOC103719504 [Phoenix dactylifera]
c109489.graph_c0	5320	7706	2051	322.96	347.88	128.73	1.03256410248505e-17	-1.33501459978004	down	--	--	Molecular Function: intramolecular transferase activity (GO:0016866);; Biological Process: plant-type cell wall organization or biogenesis (GO:0071669);;	K13379|5.1e-209|cann:107847778|K13379 reversibly glycosylated polypeptide / UDP-arabinopyranose mutase [EC:2.4.1.- 5.4.99.30] | (RefSeq) alpha-1,4-glucan-protein synthase [UDP-forming] 1	--	--	Reversibly glycosylated polypeptide	Probable UDP-arabinopyranose mutase 2 OS=Solanum tuberosum OX=4113 GN=UPTG2 PE=1 SV=1	UDP-arabinopyranose mutase OS=Capsicum baccatum OX=33114 GN=CQW23_25469 PE=3 SV=1	J	Translation, ribosomal structure and biogenesis	Alpha-1,4-glucan-protein synthase [UDP-forming] 2 [Capsicum annuum]
c111803.graph_c3	14131	20974	6077	519.54	570.04	216.7	4.90248271497017e-18	-1.20125530567408	down	[E]	Amino acid transport and metabolism	Molecular Function: glycine hydroxymethyltransferase activity (GO:0004372);; Molecular Function: methyltransferase activity (GO:0008168);; Biological Process: glycine biosynthetic process from serine (GO:0019264);; Molecular Function: pyridoxal phosphate binding (GO:0030170);; Biological Process: methylation (GO:0032259);; Biological Process: tetrahydrofolate interconversion (GO:0035999);;	K00600|1.5e-258|mus:103987126|K00600 glycine hydroxymethyltransferase [EC:2.1.2.1] | (RefSeq) serine hydroxymethyltransferase 4	[E]	Amino acid transport and metabolism	Serine hydroxymethyltransferase	Serine hydroxymethyltransferase 4 OS=Arabidopsis thaliana OX=3702 GN=SHM4 PE=1 SV=1	Serine hydroxymethyltransferase OS=Striga asiatica OX=4170 GN=STAS_10301 PE=3 SV=1	H	Coenzyme transport and metabolism	PREDICTED: serine hydroxymethyltransferase 4 [Musa acuminata subsp. malaccensis]
c112791.graph_c1	156	246	486	20.3	22.99	60.94	0.00034242160370789	1.46287676754493	up	--	--	--	--	--	--	Domain of unknown function (DUF3511)	--	Uncharacterized protein OS=Ensete ventricosum OX=4639 GN=GW17_00006016 PE=4 SV=1	S	Function unknown	hypothetical protein GW17_00006016 [Ensete ventricosum]
c92005.graph_c0	160	278	689	19.74	24.93	80.42	4.3665207018311e-07	1.84071121367698	up	[M]	Cell wall/membrane/envelope biogenesis	Cellular Component: thylakoid (GO:0009579);; Cellular Component: integral component of membrane (GO:0016021);;	K01092|7.3e-32|boe:106307850|K01092 myo-inositol-1(or 4)-monophosphatase [EC:3.1.3.25] | (RefSeq) phosphatase IMPL1, chloroplastic-like isoform X1	--	--	CAAD domains of cyanobacterial aminoacyl-tRNA synthetase	Protein CURVATURE THYLAKOID 1A, chloroplastic OS=Arabidopsis thaliana OX=3702 GN=CURT1A PE=1 SV=1	Protein CURVATURE THYLAKOID 1A, chloroplastic OS=Ananas comosus OX=4615 GN=ACMD2_00914 PE=4 SV=1	L	Replication, recombination and repair	protein CURVATURE THYLAKOID 1A, chloroplastic-like, partial [Asparagus officinalis]
c112628.graph_c0	21644	30625	9620	634.1	664.67	272.97	1.06798106367393e-18	-1.11999433906156	down	[G]	Carbohydrate transport and metabolism	Cellular Component: cytoplasm (GO:0005737);; Biological Process: glucose catabolic process (GO:0006007);; Molecular Function: manganese ion binding (GO:0030145);; Biological Process: cellular carbohydrate metabolic process (GO:0044262);; Molecular Function: 2,3-bisphosphoglycerate-independent phosphoglycerate mutase activity (GO:0046537);;	K15633|4.2e-306|egu:105046041|K15633 2,3-bisphosphoglycerate-independent phosphoglycerate mutase [EC:5.4.2.12] | (RefSeq) 2,3-bisphosphoglycerate-independent phosphoglycerate mutase	[G]	Carbohydrate transport and metabolism	Metalloenzyme superfamily;; BPG-independent PGAM N-terminus (iPGM_N)	2,3-bisphosphoglycerate-independent phosphoglycerate mutase OS=Mesembryanthemum crystallinum OX=3544 GN=PGM1 PE=2 SV=1	Phosphoglycerate mutase (2,3-diphosphoglycerate-independent) OS=Musa acuminata subsp. malaccensis OX=214687 GN=103969519 PE=3 SV=1	G	Carbohydrate transport and metabolism	2,3-bisphosphoglycerate-independent phosphoglycerate mutase [Elaeis guineensis]
c100174.graph_c0	1768	2434	3681	69.69	70.9	140.68	2.32015546903925e-10	1.10005719782464	up	[H]	Coenzyme transport and metabolism	Molecular Function: methyltransferase activity (GO:0008168);; Cellular Component: integral component of membrane (GO:0016021);; Biological Process: methylation (GO:0032259);;	K12502|1.1e-178|aof:109833025|K12502 MPBQ/MSBQ methyltransferase [EC:2.1.1.295] | (RefSeq) 2-methyl-6-phytyl-1,4-hydroquinone methyltransferase 1, chloroplastic	[H]	Coenzyme transport and metabolism	Methyltransferase domain;; Methyltransferase domain;; ubiE/COQ5 methyltransferase family;; Methyltransferase domain;; Methyltransferase domain;; Methyltransferase domain	2-methyl-6-phytyl-1,4-hydroquinone methyltransferase, chloroplastic OS=Spinacia oleracea OX=3562 PE=1 SV=1	SAM_MPBQ_MSBQ_MT domain-containing protein OS=Asparagus officinalis OX=4686 GN=A4U43_C03F5640 PE=3 SV=1	H	Coenzyme transport and metabolism	2-methyl-6-phytyl-1,4-hydroquinone methyltransferase 1, chloroplastic [Asparagus officinalis]
c97888.graph_c0	390	574	118	22.84	24.06	6.87	6.4072836140939e-05	-1.57643120110639	down	--	--	Molecular Function: hydrolase activity, acting on ester bonds (GO:0016788);;	K01206|1.5e-37|ath:AT1G67830|K01206 alpha-L-fucosidase [EC:3.2.1.51] | (RefSeq) FXG1; alpha-fucosidase 1	--	--	GDSL-like Lipase/Acylhydrolase	GDSL esterase/lipase At1g31550 OS=Arabidopsis thaliana OX=3702 GN=At1g31550 PE=2 SV=1	GDSL esterase/lipase At1g28570-like OS=Phoenix dactylifera OX=42345 GN=LOC103723145 PE=3 SV=1	S	Function unknown	GDSL esterase/lipase At1g28570-like [Phoenix dactylifera]
c104335.graph_c0	26	53	262	0.88	1.36	8.58	6.37010232626435e-06	2.51471426057703	up	[HQ]	--	Molecular Function: isochorismate synthase activity (GO:0008909);; Cellular Component: plastid (GO:0009536);; Biological Process: phylloquinone biosynthetic process (GO:0042372);;	K02552|7.4e-217|aof:109820561|K02552 menaquinone-specific isochorismate synthase [EC:5.4.4.2] | (RefSeq) isochorismate synthase 2, chloroplastic-like	[E]	Amino acid transport and metabolism	chorismate binding enzyme	Isochorismate synthase 2, chloroplastic OS=Arabidopsis thaliana OX=3702 GN=ICS2 PE=2 SV=2	Isochorismate synthase OS=Brachypodium distachyon OX=15368 GN=100833004 PE=3 SV=1	E	Amino acid transport and metabolism	isochorismate synthase 2, chloroplastic-like [Asparagus officinalis]
c100277.graph_c0	282	299	796	15.38	12.03	42.05	6.40084912573249e-07	1.64204000492077	up	[J]	Translation, ribosomal structure and biogenesis	Biological Process: translation (GO:0006412);;	K02838|3.8e-110|aof:109849872|K02838 ribosome recycling factor | (RefSeq) ribosome-recycling factor, chloroplastic	[J]	Translation, ribosomal structure and biogenesis	Ribosome recycling factor	Ribosome-recycling factor, chloroplastic (Fragment) OS=Daucus carota OX=4039 GN=RRF PE=2 SV=2	Ribosome-recycling factor, chloroplastic OS=Asparagus officinalis OX=4686 GN=A4U43_C07F2390 PE=3 SV=1	J	Translation, ribosomal structure and biogenesis	ribosome-recycling factor, chloroplastic [Asparagus officinalis]
c64352.graph_c0	123	148	343	16.54	14.51	44.27	0.0019285285538559	1.4626173742738	up	[P]	Inorganic ion transport and metabolism	Cellular Component: integral component of membrane (GO:0016021);; Molecular Function: metal ion transmembrane transporter activity (GO:0046873);;	K21398|5.8e-62|aof:109822328|K21398 natural resistance-associated macrophage protein 2 | (RefSeq) metal transporter Nramp2-like	[P]	Inorganic ion transport and metabolism	Natural resistance-associated macrophage protein	Metal transporter Nramp2 OS=Oryza sativa subsp. japonica OX=39947 GN=NRAMP2 PE=2 SV=1	Metal transporter Nramp2 (Fragment) OS=Ananas comosus OX=4615 GN=ACMD2_17438 PE=3 SV=1	P	Inorganic ion transport and metabolism	metal transporter Nramp2-like [Asparagus officinalis]
c104866.graph_c0	1612	2228	36	53.85	55.02	1.16	2.43720453497846e-68	-5.11964747657143	down	[I]	Lipid transport and metabolism	Molecular Function: phosphoethanolamine N-methyltransferase activity (GO:0000234);; Biological Process: phosphatidylcholine biosynthetic process (GO:0006656);;	K05929|4.7e-261|aof:109840721|K05929 phosphoethanolamine N-methyltransferase [EC:2.1.1.103] | (RefSeq) phosphoethanolamine N-methyltransferase 1-like	[IR]	--	Methyltransferase domain;; Methyltransferase domain;; Methyltransferase domain;; Methyltransferase domain;; Methyltransferase domain;; Mycolic acid cyclopropane synthetase;; ubiE/COQ5 methyltransferase family;; AdoMet dependent proline di-methyltransferase;; Tellurite resistance protein TehB;; CheR methyltransferase, SAM binding domain;; Methyltransferase small domain;; Methionine biosynthesis pr…	Phosphomethylethanolamine N-methyltransferase OS=Arabidopsis thaliana OX=3702 GN=NMT2 PE=1 SV=2	Methyltransf_11 domain-containing protein OS=Asparagus officinalis OX=4686 GN=A4U43_C05F27880 PE=4 SV=1	I	Lipid transport and metabolism	phosphoethanolamine N-methyltransferase 1-like [Asparagus officinalis]
c105621.graph_c0	528	659	3328	28.04	25.9	170.83	2.47190218460141e-45	2.72725964005376	up	--	--	--	--	--	--	--	--	Uncharacterized protein OS=Oryza brachyantha OX=4533 GN=102707937 PE=4 SV=1	--	--	PREDICTED: cell surface glycoprotein 1-like [Oryza brachyantha]
c114289.graph_c0	112	138	17	4.34	4.17	0.61	0.00490559944575929	-1.87958490712877	down	[M]	Cell wall/membrane/envelope biogenesis	Molecular Function: protein serine/threonine kinase activity (GO:0004674);; Molecular Function: ATP binding (GO:0005524);; Cellular Component: integral component of membrane (GO:0016021);; Biological Process: recognition of pollen (GO:0048544);;	K01180|1.2e-49|cmax:111487562|K01180 endo-1,3(4)-beta-glucanase [EC:3.2.1.6] | (RefSeq) uncharacterized protein LOC111487562	--	--	Protein kinase domain;; Protein tyrosine and serine/threonine kinase;; PAN-like domain;; D-mannose binding lectin	G-type lectin S-receptor-like serine/threonine-protein kinase At2g19130 OS=Arabidopsis thaliana OX=3702 GN=At2g19130 PE=2 SV=1	Receptor-like serine/threonine-protein kinase OS=Ensete ventricosum OX=4639 GN=GW17_00032877 PE=3 SV=1	T	Signal transduction mechanisms	PREDICTED: G-type lectin S-receptor-like serine/threonine-protein kinase At2g19130 [Musa acuminata subsp. malaccensis]
c108236.graph_c0	264	392	39	16.92	17.08	4.37	2.77454046417272e-07	-2.394441034329	down	[H]	Coenzyme transport and metabolism	Biological Process: biological_process (GO:0008150);; Biological Process: response to radiation (GO:0009314);; Biological Process: response to light stimulus (GO:0009416);; Biological Process: response to abiotic stimulus (GO:0009628);; Biological Process: response to endogenous stimulus (GO:0009719);; Biological Process: response to hormone (GO:0009725);; Biological Process: response to auxin (G…	K14487|0.0e+00|sot:102595982|K14487 auxin responsive GH3 gene family | (RefSeq) probable indole-3-acetic acid-amido synthetase GH3.1	--	--	GH3 auxin-responsive promoter	Probable indole-3-acetic acid-amido synthetase GH3.1 OS=Arabidopsis thaliana OX=3702 GN=GH3.1 PE=2 SV=1	Auxin and ethylene responsive GH3 OS=Solanum tuberosum OX=4113 GN=102595982 PE=3 SV=1	S	Function unknown	PREDICTED: probable indole-3-acetic acid-amido synthetase GH3.1 [Solanum tuberosum]
c113837.graph_c0	3949	5546	10310	169.79	174.32	424.91	3.98621163909564e-24	1.41390201562649	up	[O]	Posttranslational modification, protein turnover, chaperones	--	K09518|4.4e-151|aof:109844417|K09518 DnaJ homolog subfamily B member 12 | (RefSeq) chaperone protein dnaJ 49-like	[O]	Posttranslational modification, protein turnover, chaperones	DnaJ domain;; Domain of unknown function (DUF1977)	Chaperone protein dnaJ 49 OS=Arabidopsis thaliana OX=3702 GN=ATJ49 PE=2 SV=2	J domain-containing protein OS=Asparagus officinalis OX=4686 GN=A4U43_C06F10130 PE=4 SV=1	O	Posttranslational modification, protein turnover, chaperones	chaperone protein dnaJ 49-like [Asparagus officinalis]
c102321.graph_c0	899	1019	6084	79.83	66.72	513.84	4.5133427614525e-67	2.90883725557862	up	--	--	Cellular Component: photosystem I reaction center (GO:0009538);; Biological Process: photosynthesis (GO:0015979);;	K02692|1.4e-88|gra:105796640|K02692 photosystem I subunit II | (RefSeq) photosystem I reaction center subunit II, chloroplastic-like	--	--	PsaD	Photosystem I reaction center subunit II, chloroplastic OS=Solanum lycopersicum OX=4081 GN=psaD PE=2 SV=1	Uncharacterized protein OS=Gossypium barbadense OX=3634 GN=ES319_A02G035800v1 PE=3 SV=1	S	Function unknown	PREDICTED: photosystem I reaction center subunit II, chloroplastic-like [Gossypium raimondii]
c115046.graph_c0	1389	2278	716	65.08	75.04	31.24	5.3594451119829e-05	-1.00128644866299	down	--	--	Molecular Function: protein binding (GO:0005515);;	K14484|1.1e-07|cqi:110708826|K14484 auxin-responsive protein IAA | (RefSeq) uncharacterized protein LOC110708826 isoform X1	--	--	IQ calmodulin-binding motif;; Protein of unknown function (DUF4005)	Protein IQ-DOMAIN 14 OS=Arabidopsis thaliana OX=3702 GN=IQD14 PE=1 SV=1	IQ-domain 13 OS=Solanum tuberosum OX=4113 GN=102592325 PE=4 SV=1	S	Function unknown	PREDICTED: protein IQ-DOMAIN 14-like [Solanum tuberosum]
c109140.graph_c0	77	142	439	5.15	7.38	31.02	3.23957103182481e-06	2.08172040011956	up	--	--	--	--	--	--	Aluminium induced protein;; Glutamine amidotransferase domain;; Aluminium induced protein	Stem-specific protein TSJT1 OS=Nicotiana tabacum OX=4097 GN=TSJT1 PE=2 SV=1	DUF3700 domain-containing protein OS=Asparagus officinalis OX=4686 PE=2 SV=1	S	Function unknown	stem-specific protein TSJT1-like [Asparagus officinalis]
c111671.graph_c0	5801	7419	13307	178.31	168.39	397.73	6.58044599092817e-24	1.29977606042162	up	[M]	Cell wall/membrane/envelope biogenesis	Molecular Function: protein serine/threonine kinase activity (GO:0004674);; Molecular Function: ATP binding (GO:0005524);;	K07198|1.3e-265|aof:109820761|K07198 5'-AMP-activated protein kinase, catalytic alpha subunit [EC:2.7.11.11] | (RefSeq) SNF1-related protein kinase catalytic subunit alpha KIN10-like	[T]	Signal transduction mechanisms	Protein kinase domain;; Protein tyrosine and serine/threonine kinase;; Kinase associated domain 1;; Kinase-like;; Adenylate sensor of SNF1-like protein kinase;; UBA/TS-N domain;; RIO1 family	SNF1-related protein kinase catalytic subunit alpha KIN10 OS=Arabidopsis thaliana OX=3702 GN=KIN10 PE=1 SV=3	Non-specific serine/threonine protein kinase OS=Phoenix dactylifera OX=42345 GN=LOC103723553 PE=4 SV=1	T	Signal transduction mechanisms	SNF1-related protein kinase catalytic subunit alpha KIN10-like [Asparagus officinalis]
c107767.graph_c0	7237	9239	15940	125.09	119.44	265.73	4.81455873060873e-23	1.24356341978632	up	[E]	Amino acid transport and metabolism	Cellular Component: integral component of membrane (GO:0016021);;	K15015|1.0e-232|aof:109840495|K15015 solute carrier family 32 (vesicular inhibitory amino acid transporter) | (RefSeq) vacuolar amino acid transporter 1-like	[J]	Translation, ribosomal structure and biogenesis	Transmembrane amino acid transporter protein;; Initiation factor 2 subunit family	Amino acid transporter AVT1A OS=Arabidopsis thaliana OX=3702 GN=AVT1A PE=2 SV=2	Aa_trans domain-containing protein OS=Asparagus officinalis OX=4686 GN=A4U43_C05F25370 PE=4 SV=1	E	Amino acid transport and metabolism	vacuolar amino acid transporter 1-like [Asparagus officinalis]
c77086.graph_c0	27	10	186	2.84	0.77	18.84	0.000123114419110616	2.55427464821202	up	--	--	Biological Process: xylem development (GO:0010089);;	--	--	--	--	Vascular-related unknown protein 4 OS=Arabidopsis thaliana OX=3702 GN=VUP4 PE=2 SV=1	Uncharacterized protein OS=Phoenix dactylifera OX=42345 GN=LOC103722446 PE=4 SV=1	--	--	vascular-related unknown protein 1-like [Phoenix dactylifera]
c91109.graph_c0	45	90	822	6.28	9.15	110.06	1.05540542941146e-21	3.60507510444977	up	--	--	Cellular Component: integral component of membrane (GO:0016021);;	--	--	--	Protein of unknown function (DUF751)	--	Uncharacterized protein ycf33 OS=Asparagus officinalis OX=4686 GN=A4U43_C03F25450 PE=3 SV=1	S	Function unknown	uncharacterized protein LOC109834384 [Asparagus officinalis]
c95409.graph_c1	2822	4285	152	160.64	180.42	9.31	2.5476597532757e-84	-4.11296617496535	down	[H]	Coenzyme transport and metabolism	Molecular Function: O-methyltransferase activity (GO:0008171);; Molecular Function: S-adenosylmethionine-dependent methyltransferase activity (GO:0008757);; Biological Process: aromatic compound biosynthetic process (GO:0019438);; Biological Process: methylation (GO:0032259);; Molecular Function: protein dimerization activity (GO:0046983);;	K16040|3.1e-104|vvi:100254011|K16040 trans-resveratrol di-O-methyltransferase [EC:2.1.1.240] | (RefSeq) trans-resveratrol di-O-methyltransferase	[R]	General function prediction only	O-methyltransferase domain;; Dimerisation domain	Trans-resveratrol di-O-methyltransferase OS=Vitis vinifera OX=29760 GN=ROMT PE=1 SV=2	Uncharacterized protein OS=Vitis vinifera OX=29760 GN=VIT_12s0028g02840 PE=3 SV=1	J	Translation, ribosomal structure and biogenesis	hypothetical protein VITISV_020020 [Vitis vinifera]
c113032.graph_c1	2036	2677	4663	96.96	95.93	290.32	2.58643244076669e-15	1.27132380907535	up	[O]	Posttranslational modification, protein turnover, chaperones	Molecular Function: serine-type endopeptidase activity (GO:0004252);;	K01358|1.7e-47|ccp:CHC_T00008800001|K01358 ATP-dependent Clp protease, protease subunit [EC:3.4.21.92] | (RefSeq) ATP-dependent Clp protease proteolytic subunit	[O]	Posttranslational modification, protein turnover, chaperones	Clp protease	ATP-dependent Clp protease proteolytic subunit-related protein 3, chloroplastic OS=Arabidopsis thaliana OX=3702 GN=CLPR3 PE=1 SV=1	ATP-dependent Clp protease proteolytic subunit OS=Asparagus officinalis OX=4686 GN=A4U43_C05F9290 PE=3 SV=1	O	Posttranslational modification, protein turnover, chaperones	uncharacterized protein A4U43_C05F9290 [Asparagus officinalis]
c110990.graph_c0	375	420	687	12.08	10.01	21.49	0.00301874930153271	1.02304596733624	up	--	--	Cellular Component: cellular_component (GO:0005575);; Cellular Component: intracellular (GO:0005622);; Cellular Component: obsolete cell (GO:0005623);; Cellular Component: nucleus (GO:0005634);; Cellular Component: spliceosomal complex (GO:0005681);; Cellular Component: U12-type spliceosomal complex (GO:0005689);; Biological Process: biological_process (GO:0008150);; Biological Process: response …	--	--	--	Programmed cell death protein 7	U11/U12 small nuclear ribonucleoprotein 59 kDa protein OS=Arabidopsis thaliana OX=3702 GN=SNRNP59 PE=2 SV=1	U11/U12 small nuclear ribonucleoprotein 59 kDa protein OS=Phoenix dactylifera OX=42345 GN=LOC103711067 PE=4 SV=1	S	Function unknown	U11/U12 small nuclear ribonucleoprotein 59 kDa protein-like [Elaeis guineensis]
c63938.graph_c1	829	1415	2248	105.54	131.51	274.95	3.81241361543133e-08	1.29126397352774	up	[S]	Function unknown	Cellular Component: membrane (GO:0016020);; Cellular Component: integral component of membrane (GO:0016021);;	--	[S]	Function unknown	Transmembrane proteins 14C	Protein FATTY ACID EXPORT 2, chloroplastic OS=Arabidopsis thaliana OX=3702 GN=FAX2 PE=2 SV=1	protein FATTY ACID EXPORT 2, chloroplastic-like OS=Phoenix dactylifera OX=42345 GN=LOC103717806 PE=3 SV=1	S	Function unknown	protein FATTY ACID EXPORT 2, chloroplastic [Asparagus officinalis]
c108366.graph_c0	977	1375	297	23.71	26.96	6.74	1.13931913035168e-09	-1.6104045179548	down	[L]	Replication, recombination and repair	Biological Process: double-strand break repair via break-induced replication (GO:0000727);; Molecular Function: DNA helicase activity (GO:0003678);; Molecular Function: DNA replication origin binding (GO:0003688);; Molecular Function: single-stranded DNA binding (GO:0003697);; Molecular Function: ATP binding (GO:0005524);; Cellular Component: nucleus (GO:0005634);; Biological Process: pre-replica…	K02541|0.0e+00|aof:109849440|K02541 DNA replication licensing factor MCM3 [EC:3.6.4.12] | (RefSeq) LOW QUALITY PROTEIN: DNA replication licensing factor MCM3	[L]	Replication, recombination and repair	MCM P-loop domain;; MCM OB domain;; MCM AAA-lid domain;; MCM N-terminal domain;; Magnesium chelatase, subunit ChlI	DNA replication licensing factor MCM3 homolog 2 OS=Zea mays OX=4577 GN=ROA2 PE=2 SV=1	DNA helicase OS=Phoenix dactylifera OX=42345 GN=LOC103722413 PE=3 SV=1	L	Replication, recombination and repair	LOW QUALITY PROTEIN: DNA replication licensing factor MCM3 [Asparagus officinalis]
c104437.graph_c2	3786	5559	1042	416.62	447.65	110.36	1.12613928994693e-26	-1.81923212027827	down	--	--	Biological Process: response to acid chemical (GO:0001101);; Molecular Function: protein binding (GO:0005515);; Cellular Component: cellular_component (GO:0005575);; Cellular Component: intracellular (GO:0005622);; Cellular Component: obsolete cell (GO:0005623);; Cellular Component: cytoplasm (GO:0005737);; Cellular Component: vacuole (GO:0005773);; Cellular Component: vacuolar membrane (GO:00057…	--	--	--	PLAT/LH2 domain;; Embryo-specific protein 3, (ATS3)	PLAT domain-containing protein 1 OS=Arabidopsis thaliana OX=3702 GN=PLAT1 PE=1 SV=1	PLAT domain-containing protein 3-like OS=Phoenix dactylifera OX=42345 GN=LOC103720244 PE=4 SV=1	S	Function unknown	PLAT domain-containing protein 3-like [Phoenix dactylifera]
c117320.graph_c0	20819	26704	6800	357.37	340.12	113.29	1.50960547298516e-35	-1.48975185625439	down	[G]	Carbohydrate transport and metabolism	Molecular Function: catalytic activity (GO:0003824);;	K06617|0.0e+00|aof:109833384|K06617 raffinose synthase [EC:2.4.1.82] | (RefSeq) probable galactinol--sucrose galactosyltransferase 2	--	--	Raffinose synthase or seed imbibition protein Sip1	Probable galactinol--sucrose galactosyltransferase 2 OS=Arabidopsis thaliana OX=3702 GN=RFS2 PE=2 SV=2	Uncharacterized protein OS=Asparagus officinalis OX=4686 GN=A4U43_C03F10410 PE=3 SV=1	S	Function unknown	probable galactinol--sucrose galactosyltransferase 2 [Asparagus officinalis]
c116550.graph_c2	2994	4207	8021	155.66	161.3	403.68	3.66395590361428e-23	1.44873006284234	up	[M]	Cell wall/membrane/envelope biogenesis	Molecular Function: protein kinase activity (GO:0004672);; Molecular Function: ATP binding (GO:0005524);;	K01534|1.2e-87|var:108330779|K01534 Zn2+/Cd2+-exporting ATPase [EC:7.2.2.12 7.2.2.21] | (RefSeq) cadmium/zinc-transporting ATPase HMA3-like	[T]	Signal transduction mechanisms	Protein tyrosine and serine/threonine kinase;; Protein kinase domain	Receptor-like cytosolic serine/threonine-protein kinase RBK1 OS=Arabidopsis thaliana OX=3702 GN=RBK1 PE=1 SV=1	BRASSINOSTEROID INSENSITIVE 1-associated receptor kinase 1 OS=Solanum tuberosum OX=4113 GN=102601171 PE=4 SV=1	T	Signal transduction mechanisms	PREDICTED: receptor-like cytosolic serine/threonine-protein kinase RBK1 [Solanum tuberosum]
c110541.graph_c2	202	275	447	17.32	17.31	36.98	0.00727943870813219	1.12048083578133	up	--	--	--	--	--	--	Ring finger domain;; RING-like zinc finger;; Zinc finger, C3HC4 type (RING finger);; RING-type zinc-finger;; Anaphase-promoting complex subunit 11 RING-H2 finger	Probable E3 ubiquitin-protein ligase EDA40 OS=Arabidopsis thaliana OX=3702 GN=EDA40 PE=2 SV=1	Uncharacterized protein OS=Asparagus officinalis OX=4686 GN=A4U43_C10F19490 PE=4 SV=1	O	Posttranslational modification, protein turnover, chaperones	uncharacterized protein LOC109826238 isoform X1 [Asparagus officinalis]
c106388.graph_c0	31	47	375	1.26	1.41	14.81	1.54490591772635e-10	3.08386555724951	up	--	--	Cellular Component: vacuolar membrane (GO:0005774);; Biological Process: lipid metabolic process (GO:0006629);; Molecular Function: O-acyltransferase activity (GO:0008374);; Cellular Component: integral component of membrane (GO:0016021);;	--	[I]	Lipid transport and metabolism	Lecithin:cholesterol acyltransferase;; Serine aminopeptidase, S33	Lecithin-cholesterol acyltransferase-like 1 OS=Arabidopsis thaliana OX=3702 GN=LCAT1 PE=2 SV=1	Uncharacterized protein OS=Musa acuminata subsp. malaccensis OX=214687 PE=4 SV=1	I	Lipid transport and metabolism	lecithin-cholesterol acyltransferase-like 1 [Asparagus officinalis]
c116610.graph_c0	596	845	279	40.64	47.88	28.95	0.00303047450710266	-1.00234865623166	down	--	--	Biological Process: G1/S transition of mitotic cell cycle (GO:0000082);; Cellular Component: nucleus (GO:0005634);; Biological Process: transcription, DNA-templated (GO:0006351);; Biological Process: regulation of transcription by RNA polymerase II (GO:0006357);; Biological Process: regulation of cell cycle (GO:0051726);;	K04681|0.0e+00|aof:109837386|K04681 retinoblastoma-like protein 1 | (RefSeq) retinoblastoma-related protein isoform X1	[D]	Cell cycle control, cell division, chromosome partitioning	Retinoblastoma-associated protein A domain;; Retinoblastoma-associated protein B domain;; Domain of unknown function (DUF3452)	Retinoblastoma-related protein OS=Cocos nucifera OX=13894 GN=Rb1 PE=2 SV=1	Uncharacterized protein OS=Asparagus officinalis OX=4686 GN=A4U43_C04F15940 PE=3 SV=1	D	Cell cycle control, cell division, chromosome partitioning	retinoblastoma-related protein isoform X1 [Asparagus officinalis]
c110630.graph_c0	241	378	605	4.87	5.34	11	0.00110733018348386	1.20420016621394	up	[G]	Carbohydrate transport and metabolism	Molecular Function: ATP binding (GO:0005524);; Biological Process: pyruvate metabolic process (GO:0006090);; Molecular Function: kinase activity (GO:0016301);; Molecular Function: metal ion binding (GO:0046872);; Molecular Function: pyruvate, phosphate dikinase activity (GO:0050242);;	K01006|0.0e+00|aof:109848916|K01006 pyruvate, orthophosphate dikinase [EC:2.7.9.1] | (RefSeq) pyruvate, phosphate dikinase 2 isoform X1	--	--	PEP-utilising enzyme, PEP-binding domain;; Pyruvate phosphate dikinase, AMP/ATP-binding domain;; PEP-utilising enzyme, mobile domain	Pyruvate, phosphate dikinase 1, chloroplastic OS=Oryza sativa subsp. japonica OX=39947 GN=PPDK1 PE=1 SV=1	Pyruvate, phosphate dikinase OS=Phoenix dactylifera OX=42345 GN=LOC103710937 PE=3 SV=1	F	Nucleotide transport and metabolism	pyruvate, phosphate dikinase 2 isoform X1 [Asparagus officinalis]
c106321.graph_c1	1018	1491	352	28.73	32.9	10.49	2.03912936307614e-08	-1.46362367779729	down	[G]	Carbohydrate transport and metabolism	Molecular Function: beta-N-acetylhexosaminidase activity (GO:0004563);; Biological Process: carbohydrate metabolic process (GO:0005975);; Cellular Component: integral component of membrane (GO:0016021);; Molecular Function: N-acetyl-beta-D-galactosaminidase activity (GO:0102148);;	K12373|4.8e-247|pda:103706065|K12373 hexosaminidase [EC:3.2.1.52] | (RefSeq) beta-hexosaminidase 3	[G]	Carbohydrate transport and metabolism	Glycosyl hydrolase family 20, catalytic domain;; beta-acetyl hexosaminidase like	Beta-hexosaminidase 3 OS=Arabidopsis thaliana OX=3702 GN=HEXO3 PE=1 SV=1	Beta-hexosaminidase OS=Phoenix dactylifera OX=42345 GN=LOC103706065 PE=3 SV=1	G	Carbohydrate transport and metabolism	beta-hexosaminidase 3 isoform X1 [Ananas comosus]
c115933.graph_c3	1222	1648	330	26.15	25.63	6.82	4.58073973397443e-13	-1.75381099179497	down	[G]	Carbohydrate transport and metabolism	Molecular Function: beta-galactosidase activity (GO:0004565);; Biological Process: carbohydrate metabolic process (GO:0005975);; Molecular Function: carbohydrate binding (GO:0030246);;	K12309|1.6e-231|ath:AT3G52840|K12309 beta-galactosidase [EC:3.2.1.23] | (RefSeq) BGAL2; beta-galactosidase 2	[G]	Carbohydrate transport and metabolism	Glycosyl hydrolases family 35;; Beta-sandwich domain in beta galactosidase;; Galactose binding lectin domain	Beta-galactosidase 3 OS=Oryza sativa subsp. japonica OX=39947 GN=Os01g0875500 PE=3 SV=1	Beta-galactosidase OS=Asparagus officinalis OX=4686 GN=A4U43_C04F27330 PE=3 SV=1	G	Carbohydrate transport and metabolism	beta-galactosidase 3 [Asparagus officinalis]
c117892.graph_c0	71593	63361	18012	884.9	577.54	219.05	0.00327432225644963	-1.44254789302705	down	--	--	Molecular Function: RNA binding (GO:0003723);; Molecular Function: RNA-directed 5'-3' RNA polymerase activity (GO:0003968);; Biological Process: transcription, DNA-templated (GO:0006351);;	--	--	--	Potyvirus coat protein;; Viral RNA-dependent RNA polymerase;; Potyviridae polyprotein;; Peptidase family C4	--	Nuclear inclusion protein B (Fragment) OS=Plantago major OX=29818 PE=2 SV=1	--	--	hypothetical protein, partial [Plantago major]
c106009.graph_c1	1849	2862	4332	169.41	191.99	382.58	8.47103648520575e-11	1.17703127332376	up	--	--	Biological Process: response to reactive oxygen species (GO:0000302);; Biological Process: response to acid chemical (GO:0001101);; Biological Process: response to molecule of fungal origin (GO:0002238);; Biological Process: response to stress (GO:0006950);; Biological Process: response to oxidative stress (GO:0006979);; Biological Process: multicellular organism development (GO:0007275);; Biolog…	--	--	--	Wound-induced protein WI12	Wound-induced protein 1 OS=Solanum tuberosum OX=4113 GN=WUN1 PE=2 SV=1	Uncharacterized protein (Fragment) OS=Eucalyptus grandis OX=71139 GN=EUGRSUZ_J00155 PE=4 SV=1	S	Function unknown	Wound-induced protein 1 [Carex littledalei]
c98355.graph_c0	4717	5782	11792	495.92	438.49	1178.18	1.4473878725573e-27	1.45158808784391	up	--	--	--	--	--	--	Dormancy/auxin associated protein	Auxin-repressed 12.5 kDa protein OS=Fragaria ananassa OX=3747 PE=2 SV=1	Uncharacterized protein OS=Asparagus officinalis OX=4686 GN=A4U43_C03F11380 PE=3 SV=1	S	Function unknown	auxin-repressed 12.5 kDa protein [Asparagus officinalis]
c107354.graph_c0	1072	1513	35	148.79	152.47	4.82	6.66131000614221e-47	-4.57027463280345	down	--	--	Molecular Function: calcium ion binding (GO:0005509);;	--	--	--	EF-hand domain pair;; EF hand;; EF hand;; EF-hand domain	--	uncharacterized protein LOC103719058 OS=Phoenix dactylifera OX=42345 GN=LOC103719058 PE=4 SV=1	S	Function unknown	uncharacterized protein LOC109843470 [Asparagus officinalis]
c101347.graph_c0	336	427	101	19.61	18.36	5.75	0.000761356625972572	-1.46201003853758	down	--	--	Molecular Function: hydrolase activity, hydrolyzing O-glycosyl compounds (GO:0004553);; Cellular Component: cell wall (GO:0005618);; Biological Process: xyloglucan metabolic process (GO:0010411);; Molecular Function: xyloglucan:xyloglucosyl transferase activity (GO:0016762);; Biological Process: cell wall biogenesis (GO:0042546);; Cellular Component: apoplast (GO:0048046);; Biological Process: ce…	K08235|8.8e-157|aof:109833344|K08235 xyloglucan:xyloglucosyl transferase [EC:2.4.1.207] | (RefSeq) probable xyloglucan endotransglucosylase/hydrolase protein 8 isoform X1	--	--	Glycosyl hydrolases family 16;; Xyloglucan endo-transglycosylase (XET) C-terminus	Probable xyloglucan endotransglucosylase/hydrolase protein 8 OS=Arabidopsis thaliana OX=3702 GN=XTH8 PE=2 SV=2	Xyloglucan endotransglucosylase/hydrolase OS=Phoenix dactylifera OX=42345 GN=LOC103716823 PE=3 SV=1	G	Carbohydrate transport and metabolism	probable xyloglucan endotransglucosylase/hydrolase protein 8 isoform X1 [Asparagus officinalis]
c104422.graph_c0	1192	1732	406	55.12	59.13	18.18	1.31091933334917e-09	-1.48484034541315	down	[G]	Carbohydrate transport and metabolism	Biological Process: biosynthetic process (GO:0009058);; Molecular Function: strictosidine synthase activity (GO:0016844);;	K01757|1.8e-47|csat:104751270|K01757 strictosidine synthase [EC:4.3.3.2] | (RefSeq) protein STRICTOSIDINE SYNTHASE-LIKE 11-like	[R]	General function prediction only	Strictosidine synthase;; SMP-30/Gluconolactonase/LRE-like region;; NHL repeat	Protein STRICTOSIDINE SYNTHASE-LIKE 3 OS=Arabidopsis thaliana OX=3702 GN=SSL3 PE=2 SV=1	Str_synth domain-containing protein OS=Asparagus officinalis OX=4686 GN=A4U43_C05F16570 PE=3 SV=1	J	Translation, ribosomal structure and biogenesis	protein STRICTOSIDINE SYNTHASE-LIKE 3-like [Asparagus officinalis]
c114670.graph_c0	2220	2867	846	145	135.57	56.22	7.1014698950864e-11	-1.25872594918821	down	[E]	Amino acid transport and metabolism	Molecular Function: 3-phosphoshikimate 1-carboxyvinyltransferase activity (GO:0003866);; Biological Process: aromatic amino acid family biosynthetic process (GO:0009073);; Biological Process: chorismate biosynthetic process (GO:0009423);;	K00800|9.3e-241|aof:109822376|K00800 3-phosphoshikimate 1-carboxyvinyltransferase [EC:2.5.1.19] | (RefSeq) LOW QUALITY PROTEIN: 3-phosphoshikimate 1-carboxyvinyltransferase 2-like	[E]	Amino acid transport and metabolism	EPSP synthase (3-phosphoshikimate 1-carboxyvinyltransferase)	3-phosphoshikimate 1-carboxyvinyltransferase, chloroplastic OS=Petunia hybrida OX=4102 PE=1 SV=1	3-phosphoshikimate 1-carboxyvinyltransferase OS=Ophiopogon japonicus OX=100506 GN=EPSPS PE=2 SV=1	E	Amino acid transport and metabolism	LOW QUALITY PROTEIN: 3-phosphoshikimate 1-carboxyvinyltransferase 2-like [Asparagus officinalis]
c115579.graph_c1	2682	3947	1242	92.75	100.36	41.92	8.61049288413966e-09	-1.0807267702612	down	[C]	Energy production and conversion	Molecular Function: dihydrolipoyl dehydrogenase activity (GO:0004148);; Biological Process: cell redox homeostasis (GO:0045454);; Molecular Function: flavin adenine dinucleotide binding (GO:0050660);;	K00382|3.1e-254|aof:109848592|K00382 dihydrolipoamide dehydrogenase [EC:1.8.1.4] | (RefSeq) dihydrolipoyl dehydrogenase, mitochondrial isoform X1	[C]	Energy production and conversion	Pyridine nucleotide-disulphide oxidoreductase;; Pyridine nucleotide-disulphide oxidoreductase, dimerisation domain;; Pyridine nucleotide-disulphide oxidoreductase;; FAD dependent oxidoreductase;; Glucose inhibited division protein A;; Pyridine nucleotide-disulphide oxidoreductase;; FAD binding domain;; NAD(P)-binding Rossmann-like domain;; Alanine dehydrogenase/PNT, C-terminal domain;; L-lysine 6…	Leghemoglobin reductase OS=Vigna unguiculata OX=3917 GN=FLBR PE=1 SV=1	Dihydrolipoyl dehydrogenase OS=Asparagus officinalis OX=4686 GN=A4U43_C07F11480 PE=3 SV=1	C	Energy production and conversion	dihydrolipoyl dehydrogenase, mitochondrial isoform X1 [Asparagus officinalis]
c105080.graph_c0	136	118	17	10.4	8.54	1.33	0.00438366788273243	-1.9071343849335	down	--	--	--	K10532|6.4e-83|sita:101767625|K10532 heparan-alpha-glucosaminide N-acetyltransferase [EC:2.3.1.78] | (RefSeq) uncharacterized protein LOC101767625	[S]	Function unknown	--	--	TOG domain-containing protein OS=Asparagus officinalis OX=4686 GN=A4U43_C05F9360 PE=4 SV=1	S	Function unknown	uncharacterized protein LOC109842681 [Asparagus officinalis]
c117630.graph_c1	2710	2660	929	48.58	34.32	17.77	3.95245864374166e-08	-1.21961666169743	down	[V]	Defense mechanisms	Molecular Function: ATP binding (GO:0005524);; Cellular Component: integral component of membrane (GO:0016021);; Molecular Function: ATPase activity (GO:0016887);; Molecular Function: ATPase-coupled transmembrane transporter activity (GO:0042626);;	K05666|0.0e+00|aof:109845018|K05666 ATP-binding cassette, subfamily C (CFTR/MRP), member 2 | (RefSeq) ABC transporter C family member 10-like	[Q]	Secondary metabolites biosynthesis, transport and catabolism	ABC transporter transmembrane region;; ABC transporter	ABC transporter C family member 10 OS=Arabidopsis thaliana OX=3702 GN=ABCC10 PE=2 SV=2	Uncharacterized protein OS=Asparagus officinalis OX=4686 GN=A4U43_C06F7390 PE=4 SV=1	Q	Secondary metabolites biosynthesis, transport and catabolism	uncharacterized protein A4U43_C06F7390 [Asparagus officinalis]
c87148.graph_c0	597	814	1834	103.76	101.04	272.57	3.5812012346421e-13	1.63917192530567	up	--	--	Molecular Function: DNA binding (GO:0003677);; Molecular Function: zinc ion binding (GO:0008270);;	--	[R]	General function prediction only	A20-like zinc finger;; AN1-like Zinc finger	Zinc finger A20 and AN1 domain-containing stress-associated protein 8 OS=Oryza sativa subsp. indica OX=39946 GN=SAP8 PE=2 SV=2	Zinc finger protein OS=Macleaya cordata OX=56857 GN=BVC80_509g5 PE=4 SV=1	S	Function unknown	zinc finger A20 and AN1 domain-containing stress-associated protein 6 [Elaeis guineensis]
c103044.graph_c0	419	498	1002	24.05	21.26	57.62	1.96298036582603e-06	1.36437611613326	up	--	--	Molecular Function: DNA binding (GO:0003677);; Cellular Component: nucleus (GO:0005634);;	K22218|5.5e-09|apro:F751_2022|K22218 protein-tyrosine sulfotransferase [EC:2.8.2.20] | (RefSeq) Protein-tyrosine sulfotransferase	--	--	MYB-CC type transfactor, LHEQLE motif;; Myb-like DNA-binding domain	Protein PHOSPHATE STARVATION RESPONSE 2 OS=Oryza sativa subsp. indica OX=39946 GN=PHR2 PE=3 SV=1	protein PHOSPHATE STARVATION RESPONSE 2-like OS=Phoenix dactylifera OX=42345 GN=LOC103715419 PE=4 SV=1	K	Transcription	protein PHOSPHATE STARVATION RESPONSE 2 [Elaeis guineensis]
c95735.graph_c0	3373	3946	6535	85.16	73.88	160.4	3.16438504215588e-13	1.11691404972619	up	[R]	General function prediction only	Molecular Function: ATP binding (GO:0005524);; Molecular Function: ATPase activity (GO:0016887);;	K06158|0.0e+00|aof:109848349|K06158 ATP-binding cassette, subfamily F, member 3 | (RefSeq) LOW QUALITY PROTEIN: ABC transporter F family member 3	[EJ]	--	ABC transporter;; ABC transporter;; AAA domain, putative AbiEii toxin, Type IV TA system;; AAA domain;; ATPase family associated with various cellular activities (AAA)	ABC transporter F family member 3 OS=Arabidopsis thaliana OX=3702 GN=ABCF3 PE=1 SV=1	Uncharacterized protein OS=Musa balbisiana OX=52838 GN=C4D60_Mb01t20430 PE=4 SV=1	--	--	LOW QUALITY PROTEIN: ABC transporter F family member 3 [Asparagus officinalis]
c96210.graph_c0	97	155	986	7.22	8.5	70.93	3.69087661428116e-21	3.08227336826507	up	--	--	Biological Process: immune system process (GO:0002376);; Biological Process: regulation of immune system process (GO:0002682);; Biological Process: negative regulation of immune system process (GO:0002683);; Biological Process: positive regulation of immune system process (GO:0002684);; Molecular Function: molecular_function (GO:0003674);; Molecular Function: nucleic acid binding (GO:0003676);; M…	--	--	--	LSD1 zinc finger	Protein LSD1 OS=Oryza sativa subsp. japonica OX=39947 GN=LSD1 PE=2 SV=1	Protein LOL1 (Fragment) OS=Mucuna pruriens OX=157652 GN=LOL1 PE=4 SV=1	S	Function unknown	pentatricopeptide repeat-containing protein [Hordeum vulgare]
c114430.graph_c1	932	1608	2871	47.85	60.94	142.74	4.20550238394568e-11	1.46466134417065	up	[I]	Lipid transport and metabolism	Molecular Function: phospholipase D activity (GO:0004630);; Molecular Function: calcium ion binding (GO:0005509);; Cellular Component: membrane (GO:0016020);; Biological Process: lipid catabolic process (GO:0016042);; Biological Process: phosphatidylcholine metabolic process (GO:0046470);; Molecular Function: N-acylphosphatidylethanolamine-specific phospholipase D activity (GO:0070290);;	K01115|1.3e-206|aof:109845257|K01115 phospholipase D1/2 [EC:3.1.4.4] | (RefSeq) phospholipase D alpha 1-like	[I]	Lipid transport and metabolism	Phospholipase D C terminal;; PLD-like domain;; Phospholipase D Active site motif	Phospholipase D alpha 1 OS=Oryza sativa subsp. japonica OX=39947 GN=PLD1 PE=1 SV=2	Phospholipase D OS=Asparagus officinalis OX=4686 GN=A4U43_C06F11320 PE=3 SV=1	I	Lipid transport and metabolism	phospholipase D alpha 1-like [Asparagus officinalis]
[truncated: 1,060 more rows]
